# Supplementary material for: Genetic analyses identify pleiotropy and causality for blood proteins and highlight Wnt/β-catenin signalling in migraine
Source: Nat Commun. 2022 May 11;13:2593. doi: 10.1038/s41467-022-30184-z (PMC9095680; doi:10.1038/s41467-022-30184-z)
Supplement: Supplementary file 4 — Supplementary Data 1-11 [file 41467_2022_30184_MOESM4_ESM.xlsx]

## Sheet: Supplementary Data 1
Supplementary Data 1. Estimated LDSC polygenic SNP heritability for 4,625 blood protein GWASs.
#full_name: protein/gene name reported in the study.
#study: first author_year of publication.
#samplesize: reported sample size in the paper.
#n_snps_uni: number of SNPs used for estimating univariate h2.
#obs_h2_uni: estimated LDSC univariate h2 in observed scale.
#obs_h2_se_uni: the standard error for univariate h2 in observed scale.
#scale_h2_z: z_score of univariate h2 (h2/h2_se).
#included: whether is included for further genetic analyses.
full_name	study	samplesize	n_snps_uni	obs_h2_uni	obs_h2_se_uni	scale_h2_z	included
RAGE	folkersen2020	30931	1161448	0.1769	0.0306	5.78105	yes
SCF	folkersen2020	30931	1160989	0.2061	0.0402	5.12687	yes
RETN	folkersen2020	30931	1152687	0.1269	0.0257	4.93774	yes
CTSL1	folkersen2020	30931	1161431	0.1319	0.0285	4.62807	yes
REN	folkersen2020	30931	1161448	0.1155	0.0264	4.375	yes
MB	folkersen2020	30931	1152584	0.1168	0.0269	4.34201	yes
HB-EGF	folkersen2020	30931	1161001	0.1367	0.0321	4.25857	yes
OPG	folkersen2020	30931	1152684	0.1926	0.0454	4.24229	yes
CXCL16	folkersen2020	30931	1152701	0.1282	0.0309	4.14887	yes
TRANCE	folkersen2020	30931	1149690	0.1739	0.0426	4.08216	yes
Dkk-1	folkersen2020	30931	1161448	0.1306	0.032	4.08125	yes
CA-125	folkersen2020	30931	693367	0.25	0.0613	4.0783	yes
FABP4	folkersen2020	30931	1154400	0.0918	0.0229	4.00873	yes
KLK6	folkersen2020	30931	1154348	0.0884	0.0221	4	yes
LEP	folkersen2020	30931	1161582	0.1045	0.0262	3.98855	yes
ADM	folkersen2020	30931	1161458	0.164	0.0423	3.87707	yes
PDGF_subunit_B	folkersen2020	30931	1161292	0.1045	0.027	3.87037	yes
TNFSF14	folkersen2020	30931	1150765	0.1175	0.0306	3.83987	yes
Cathepsin_D	suhre2017	1335	255616	1.5276	0.4008	3.81138	no
IL16.2774.10.3	sun2018	3301	1171874	0.5194	0.141	3.68369	yes
IRF2.12801.33.3	sun2018	3301	1171874	0.4492	0.1234	3.64019	yes
AGRP	folkersen2020	30931	1161448	0.1041	0.0294	3.54082	yes
TNF-R2	folkersen2020	30931	1152566	0.0778	0.0222	3.5045	yes
SLC5A8.13691.10.3	sun2018	3301	1171874	0.4639	0.1339	3.46453	yes
CTSD	folkersen2020	30931	1151739	0.1318	0.0381	3.45932	yes
TM	folkersen2020	30931	1161462	0.1877	0.0545	3.44404	yes
PTX3	folkersen2020	30931	1173165	0.1752	0.0509	3.44204	yes
TNF-R1	folkersen2020	30931	1152681	0.0742	0.0217	3.41935	yes
IL-27	folkersen2020	30931	1161434	0.1163	0.0341	3.41056	yes
TF	folkersen2020	30931	1161414	0.1802	0.0529	3.40643	yes
Glycoprotein,acetyls,,mainly,a1Lacid,glycoprotein	kettunen2016	24925	1173433	0.0967	0.0286	3.38112	yes
GAL	folkersen2020	30931	684952	0.2663	0.0789	3.37516	yes
ApoB	kettunen2016	24925	1174525	0.106	0.0315	3.36508	yes
PAPPA	folkersen2020	30931	1153132	0.2115	0.0633	3.34123	yes
LOX-1	folkersen2020	30931	1161448	0.0992	0.0298	3.32886	yes
Cathepsin_Z	suhre2017	1335	255616	1.3705	0.4137	3.31279	no
MPO	folkersen2020	30931	1152684	0.1689	0.0514	3.28599	yes
CSNK2A2.CSNK2B.5226.36.3	sun2018	3301	1171874	0.3923	0.123	3.18943	yes
CHIC2.10914.4.3	sun2018	3301	1171874	0.4929	0.1554	3.17181	yes
CTSA.3179.51.2	sun2018	3301	1171874	0.4615	0.1463	3.15448	yes
MLN.5631.83.3	sun2018	3301	1171874	0.4639	0.1473	3.14936	yes
IL16	folkersen2020	30931	1161442	0.098	0.0312	3.14103	no
VEGF-D	folkersen2020	30931	1160987	0.0851	0.0272	3.12868	yes
PlGF	folkersen2020	30931	1161450	0.1038	0.0333	3.11712	yes
U-PAR	folkersen2020	30931	1152700	0.0936	0.0306	3.05882	yes
Receptor_tyrosine-protein_kinase_erbB-4	suhre2017	1335	255616	1.4	0.4587	3.0521	no
ApoA1	kettunen2016	24925	1173485	0.094	0.0309	3.04207	yes
Spondin-1	suhre2017	1335	255616	1.3889	0.4567	3.04116	no
NTF4.4146.58.2	sun2018	3301	1171874	0.398	0.1321	3.01287	yes
PAR-1	folkersen2020	30931	1161448	0.0856	0.0291	2.94158	yes
Ciliary_Neurotrophic_Factor	suhre2017	1335	255616	1.2991	0.4457	2.91474	no
IL-18	folkersen2020	30931	1161448	0.1482	0.0509	2.91159	yes
TRAIL	folkersen2020	30931	1147846	0.0908	0.0312	2.91026	yes
GAL	folkersen2017	3394	204364	0.7652	0.266	2.87669	no
Calreticulin	suhre2017	1335	255616	1.2393	0.4316	2.87141	no
Group_IIE_secretory_phospholipase_A2	suhre2017	1335	255616	1.3244	0.462	2.86667	no
t-PA	folkersen2020	30931	1152643	0.0662	0.0231	2.8658	yes
GLTPD2.7948.129.3	sun2018	3301	1171874	0.3694	0.1295	2.85251	yes
NELL1.6544.33.3	sun2018	3301	1171874	0.4337	0.1532	2.83094	yes
C3a_anaphylatoxin	suhre2017	1335	255616	1.2244	0.437	2.80183	no
Proto-oncogene_tyrosine-protein_kinase_receptor_Ret	suhre2017	1335	255616	1.1978	0.4287	2.79403	no
CXCL10.4141.79.1	sun2018	3301	1171874	0.3587	0.1284	2.79361	yes
C9orf89.7778.104.3	sun2018	3301	1171874	0.3686	0.1325	2.78189	yes
RNF43.14120.2.3	sun2018	3301	1171874	0.3947	0.1428	2.76401	yes
UQCRB.12957.62.3	sun2018	3301	1171874	0.3696	0.1338	2.76233	yes
NAPB.12655.30.3	sun2018	3301	1171874	0.377	0.1371	2.74982	yes
KCNE2.10427.2.3	sun2018	3301	1171874	0.3513	0.1285	2.73385	yes
IGLL1.6485.59.3	sun2018	3301	1171874	0.39	0.1433	2.72156	yes
NXPH3.6054.6.3	sun2018	3301	1171874	0.3892	0.1434	2.71409	yes
Tenascin	suhre2017	1335	255616	1.3068	0.4818	2.71233	no
GH	folkersen2020	30931	1161440	0.065	0.024	2.70833	yes
CFI.2567.5.6	sun2018	3301	1171874	0.3773	0.1394	2.7066	yes
TRAIL-R2	folkersen2020	30931	1161427	0.0782	0.0289	2.70588	yes
MYBPC1.7648.9.3	sun2018	3301	1171874	0.3223	0.1192	2.70386	yes
Contactin-2	suhre2017	1335	255616	1.27	0.4719	2.69125	no
CX3CL1	folkersen2020	30931	1149745	0.0932	0.0347	2.68588	yes
DNAJB9.11214.40.3	sun2018	3301	1171874	0.4211	0.1569	2.68388	yes
FS	folkersen2020	30931	1153134	0.1011	0.0378	2.6746	yes
CHGA.8476.11.3	sun2018	3301	1171874	0.3396	0.1273	2.66771	yes
HGF	folkersen2020	30931	1149637	0.069	0.0259	2.66409	yes
BMPR1A.4859.6.1	sun2018	3301	1171874	0.3265	0.1238	2.63732	yes
MCP-1	folkersen2020	30931	1152677	0.0957	0.0364	2.62912	yes
FGF-23	folkersen2020	30931	1161448	0.0696	0.0265	2.62642	yes
GNLY.3195.50.2	sun2018	3301	1171874	0.4224	0.1615	2.61548	yes
IL-1ra	folkersen2020	30931	1152408	0.1583	0.0606	2.61221	yes
SMPDL3A.14086.11.3	sun2018	3301	1171874	0.4782	0.1849	2.58626	yes
MUSK.11547.84.3	sun2018	3301	1171874	0.3798	0.1471	2.58192	yes
LCP1.9749.190.3	sun2018	3301	1171874	0.3419	0.1326	2.57843	yes
CCL3.3040.59.1	sun2018	3301	1171874	0.3647	0.1417	2.57375	yes
PARK7.9845.33.3	sun2018	3301	1171874	0.343	0.1333	2.57314	yes
DNAJB14.8053.16.3	sun2018	3301	1171874	0.3815	0.1489	2.56212	yes
CTSF.9212.22.3	sun2018	3301	1171874	0.394	0.1538	2.56177	yes
CCL20	folkersen2020	30931	1149745	0.0753	0.0294	2.56122	yes
PI3.4982.54.1	sun2018	3301	1171874	0.4117	0.1613	2.55239	yes
TIE2	folkersen2020	30931	1161464	0.1796	0.0704	2.55114	yes
C-X-C_motif_chemokine_11	suhre2017	1335	255616	1.1214	0.4405	2.54574	no
KIM-1	folkersen2020	30931	1161418	0.2231	0.0882	2.52948	yes
Cell_adhesion_molecule_1	suhre2017	1335	255616	1.0584	0.4209	2.51461	no
CXCL1	folkersen2020	30931	1153124	0.1362	0.0542	2.51292	yes
CFB.4129.72.1	sun2018	3301	1171874	0.3784	0.1508	2.50928	yes
Serinethreonine-protein_kinase_Chk2	suhre2017	1335	255616	1.1802	0.4706	2.50786	no
Cystatin-D	suhre2017	1335	255616	1.3714	0.5483	2.50119	no
HCAR2.13495.48.3	sun2018	3301	1171874	0.3525	0.1418	2.4859	yes
SWAP70.13552.7.3	sun2018	3301	1171874	0.3684	0.1485	2.48081	yes
GP1BA.4990.87.1	sun2018	3301	1171874	0.3375	0.1361	2.47979	yes
NRXN1.8971.9.3	sun2018	3301	1171874	0.3348	0.136	2.46176	yes
CPB1.6356.3.3	sun2018	3301	1171874	0.3614	0.1471	2.45683	yes
APOL1.11510.31.3	sun2018	3301	1171874	0.505	0.2063	2.44789	yes
Albumin	kettunen2016	24925	1173140	0.0599	0.0245	2.4449	yes
NEMO	folkersen2020	30931	1151472	0.059	0.0242	2.43802	yes
LRP1B.7640.29.3	sun2018	3301	1171874	0.3241	0.133	2.43684	yes
Fc_receptor-like_protein_3	suhre2017	1335	255616	1.2399	0.511	2.42642	no
BIN1.9574.11.3	sun2018	3301	1171874	0.3521	0.1456	2.41827	yes
C-C_motif_chemokine_13	suhre2017	1335	255616	1.0425	0.4316	2.41543	no
ART3.7970.315.3	sun2018	3301	1171874	0.2977	0.1233	2.41444	yes
NPTX1.9256.78.3	sun2018	3301	1171874	0.353	0.1464	2.4112	yes
Scavenger_receptor_cysteine-rich_type_1_protein_M130	suhre2017	1335	255616	1.0779	0.4478	2.4071	no
NRSN1.11654.77.3	sun2018	3301	1171874	0.3357	0.1395	2.40645	yes
CCL22.3508.78.3	sun2018	3301	1171874	0.347	0.1443	2.40471	yes
SAP30.12888.18.3	sun2018	3301	1171874	0.3105	0.1292	2.40325	yes
Asialoglycoprotein_receptor_1	suhre2017	1335	255616	1.0471	0.4367	2.39776	no
ART3.10970.3.3	sun2018	3301	1171874	0.3192	0.1332	2.3964	no
Junctional_adhesion_molecule_B	suhre2017	1335	255616	1.0238	0.4286	2.38871	no
ESM1.3805.16.2	sun2018	3301	1171874	0.3198	0.1339	2.38835	yes
VEGF-A	folkersen2020	30931	1149735	0.0711	0.0298	2.38591	yes
NoneX.13231.90.3	sun2018	3301	1171874	0.3098	0.1301	2.38125	yes
POR.2731.29.2	sun2018	3301	1171874	0.3081	0.1301	2.36818	yes
CUZD1.7943.16.3	sun2018	3301	1171874	0.329	0.139	2.36691	yes
BMP7.2972.57.2	sun2018	3301	1171874	0.3096	0.1309	2.36516	yes
Growth_arrest-specific_protein_1	suhre2017	1335	255616	1.0224	0.4338	2.35685	no
MDM1.7898.29.3	sun2018	3301	1171874	0.2997	0.1273	2.35428	yes
HBQ1.7965.25.3	sun2018	3301	1171874	0.3136	0.1334	2.35082	yes
PAPPA	folkersen2017	3394	204364	0.5487	0.2337	2.34788	no
LILRB2.5091.28.3	sun2018	3301	1171874	0.3916	0.1674	2.33931	yes
CDY1.7097.8.3	sun2018	3301	1171874	0.3609	0.1545	2.33592	yes
Interleukin-13_receptor_subunit_alpha-1	suhre2017	1335	255616	1.0347	0.4431	2.33514	no
Proprotein_convertase_subtilisinkexin_type_9	suhre2017	1335	255616	1.0293	0.4417	2.33031	no
Histone_acetyltransferase_KAT6A	suhre2017	1335	255616	1.0187	0.4378	2.32686	no
NADPH--cytochrome_P450_reductase	suhre2017	1335	255616	1.0267	0.4423	2.32128	no
IGLON5.6478.2.3	sun2018	3301	1171874	0.297	0.1285	2.31128	yes
FAIM3.6574.11.3	sun2018	3301	1171874	0.3519	0.1532	2.297	yes
Leptin	suhre2017	1335	255616	1.0594	0.4644	2.28122	no
Matrilysin	suhre2017	1335	255616	1.0075	0.4417	2.28096	no
S100A9.5339.49.3	sun2018	3301	1171874	0.2794	0.1225	2.28082	yes
MAPK13.5006.71.1	sun2018	3301	1171874	0.3026	0.1329	2.2769	yes
RIPK2.8970.9.3	sun2018	3301	1171874	0.283	0.1245	2.27309	yes
NOV.2737.22.2	sun2018	3301	1171874	0.3365	0.1482	2.27058	yes
PLAUR	folkersen2017	3394	204364	0.4741	0.2093	2.26517	no
TWSG1.9234.8.3	sun2018	3301	1171874	0.3177	0.1408	2.25639	yes
CFH.4159.130.1	sun2018	3301	1171874	0.4051	0.1799	2.25181	yes
interleukin-17_receptor_B	suhre2017	1335	255616	1.0228	0.4556	2.24495	no
CRYZL1.9207.60.3	sun2018	3301	1171874	0.3003	0.1338	2.24439	yes
VCAM1.2967.8.1	sun2018	3301	1171874	0.3396	0.1524	2.22835	yes
Kallikrein-14	suhre2017	1335	255616	1.076	0.484	2.22314	no
DKK1	folkersen2017	3394	204364	0.5379	0.2427	2.21632	no
SIRT2	folkersen2020	30931	1171334	0.082	0.037	2.21622	yes
Tumor_necrosis_factor_ligand_superfamily_member_11	suhre2017	1335	255616	0.9804	0.4433	2.21159	no
NOTUM.8252.2.3	sun2018	3301	1171874	0.3049	0.1384	2.20303	yes
ST6GALNAC6.7228.2.3	sun2018	3301	1171874	0.3036	0.1379	2.2016	yes
BCAR3.12634.79.3	sun2018	3301	1171874	0.298	0.1354	2.20089	yes
MCP1	olli2017	8293	1174334	0.1683	0.0765	2.2	no
AMY1A.7918.114.3	sun2018	3301	1171874	0.2991	0.136	2.19926	yes
ESM-1	folkersen2020	30931	684306	0.1297	0.059	2.19831	no
PRCP.5722.78.3	sun2018	3301	1171874	0.315	0.1433	2.19819	yes
CHI3L1	folkersen2020	30931	1154327	0.1148	0.0524	2.19084	yes
SPOCK2.5491.12.3	sun2018	3301	1171874	0.3013	0.138	2.18333	yes
SFTPC.5738.25.3	sun2018	3301	1171874	0.3472	0.1591	2.18228	yes
TFF1.9185.15.3	sun2018	3301	1171874	0.3055	0.1403	2.17748	yes
EVA1C.7008.13.3	sun2018	3301	1171874	0.5231	0.2405	2.17505	yes
ROR1.2590.69.4	sun2018	3301	1171874	0.3001	0.1381	2.17306	yes
PSGL-1	folkersen2020	30931	1174052	0.0788	0.0364	2.16484	yes
Semaphorin-3E	suhre2017	1335	255616	1.013	0.4682	2.16361	no
MMP-7	folkersen2020	30931	1151507	0.0655	0.0303	2.16172	yes
GDF-15	folkersen2020	30931	1152682	0.0505	0.0234	2.15812	yes
CRIM1.8699.43.3	sun2018	3301	1171874	0.3077	0.1431	2.15024	yes
CRABP1.11967.23.3	sun2018	3301	1171874	0.301	0.1401	2.14847	yes
PECAM-1	folkersen2020	30931	1152675	0.1047	0.0488	2.14549	yes
RUNX3.11138.16.3	sun2018	3301	1171874	0.2802	0.1306	2.14548	yes
FAM177A1.8039.41.3	sun2018	3301	1171874	0.434	0.203	2.13793	yes
Cytosolic_non-specific_dipeptidase	suhre2017	1335	255616	0.9077	0.4251	2.13526	yes
EN-RAGE	folkersen2020	30931	1171687	0.0679	0.0318	2.13522	yes
LAG3.9950.229.3	sun2018	3301	1171874	0.311	0.146	2.13014	yes
UMP-CMP_kinase	suhre2017	1335	255616	0.9336	0.4387	2.12811	yes
Macrophage_metalloelastase	suhre2017	1335	255616	0.9191	0.4321	2.12705	yes
SPHK2.4468.21.2	sun2018	3301	1171874	0.2768	0.1302	2.12596	yes
DEFB118.9306.7.3	sun2018	3301	1171874	0.2843	0.1339	2.12323	yes
CNTN5.3299.29.2	sun2018	3301	1171874	0.2735	0.1289	2.1218	yes
LAG3.5099.14.3	sun2018	3301	1171874	0.2679	0.1266	2.11611	no
AIMP1.2714.78.2	sun2018	3301	1171874	0.3068	0.145	2.11586	yes
PRSS1.3049.61.2	sun2018	3301	1171874	0.3093	0.1463	2.11415	yes
Baculoviral_IAP_repeat-containing_protein_3	suhre2017	1335	255616	1.0299	0.4878	2.11132	no
TENM4.11365.17.3	sun2018	3301	1171874	0.2714	0.1287	2.10878	yes
PPP2R1A.12621.55.3	sun2018	3301	1171874	0.27	0.1281	2.10773	yes
PRL	folkersen2020	30931	684952	0.1304	0.062	2.10323	yes
STAB1.14599.18.3	sun2018	3301	1171874	0.2804	0.1334	2.10195	yes
AGER.4125.52.2	sun2018	3301	1171874	0.3279	0.1561	2.10058	no
Alpha-2-HS-glycoprotein	suhre2017	1335	255616	0.9795	0.4667	2.09878	yes
CTSZ.4971.1.1	sun2018	3301	1171874	0.2919	0.1392	2.09698	yes
SPARCL1.4467.49.2	sun2018	3301	1171874	0.5838	0.2787	2.09473	yes
SEMA3G.5628.21.3	sun2018	3301	1171874	0.4054	0.1937	2.09293	yes
GFRA1.3314.74.2	sun2018	3301	1171874	0.2794	0.1335	2.09288	yes
SELL.4831.4.2	sun2018	3301	1171874	0.5355	0.2563	2.08935	yes
NTN4.3327.27.1	sun2018	3301	1171874	0.278	0.1332	2.08709	yes
APCS.2474.54.5	sun2018	3301	1171874	0.2786	0.1336	2.08533	yes
CXCL6	folkersen2017	3394	204364	0.449	0.2154	2.08449	yes
ATP1B2.7218.87.3	sun2018	3301	1171874	0.2974	0.1429	2.08118	yes
Retinol-binding_protein_4	suhre2017	1335	255616	0.8346	0.4016	2.07819	yes
KITLG	folkersen2017	3394	204364	0.6075	0.2928	2.0748	no
TEK	folkersen2017	3394	204364	0.686	0.331	2.07251	no
Interleukin-12_receptor_subunit_beta-2	suhre2017	1335	255616	0.8552	0.413	2.0707	yes
CRHBP.6039.24.3	sun2018	3301	1171874	0.3928	0.1898	2.06955	yes
FUT5.4549.78.2	sun2018	3301	1171874	0.332	0.1606	2.06725	yes
beta-nerve_growth_factor	suhre2017	1335	255616	0.8105	0.3922	2.06655	yes
MYOM2.13534.20.3	sun2018	3301	1171874	0.2678	0.1299	2.06159	yes
Ephrin_type-A_receptor_2	suhre2017	1335	255616	0.8286	0.4027	2.05761	yes
ACP5.3232.28.2	sun2018	3301	1171874	0.3201	0.1556	2.0572	yes
POSTN.6650.20.3	sun2018	3301	1171874	0.2688	0.131	2.05191	yes
CCL3	folkersen2020	30931	1152673	0.1265	0.0618	2.04693	no
PRTN3.3514.49.2	sun2018	3301	1171874	0.2473	0.1209	2.04549	yes
MMRN2.9723.105.3	sun2018	3301	1171874	0.2473	0.121	2.0438	yes
40S_ribosomal_protein_SA	suhre2017	1335	255616	0.9103	0.4455	2.04332	yes
ST3GAL6.6947.4.3	sun2018	3301	1171869	0.3983	0.195	2.04256	yes
STX7.8274.64.3	sun2018	3301	1171874	0.2535	0.1248	2.03125	yes
Interleukin-17D	suhre2017	1335	255616	0.9051	0.4481	2.01986	yes
CXCL6	folkersen2020	30931	1149734	0.1944	0.0963	2.01869	no
Interferon_lambda-2	suhre2017	1335	255616	0.7453	0.3692	2.01869	yes
RIPK2.8993.151.3	sun2018	3301	1171874	0.2696	0.1337	2.01645	no
TPST2.8024.64.3	sun2018	3301	1171874	0.2703	0.1343	2.01266	yes
Fibroblast_growth_factor_1	suhre2017	1335	255616	0.8111	0.4038	2.00867	yes
C-type_lectin_domain_family_7_member_A	suhre2017	1335	255616	0.9411	0.4689	2.00704	yes
CSF-1	folkersen2020	30931	1149733	0.0616	0.0307	2.00651	yes
MMP-12	folkersen2020	30931	1161410	0.1915	0.0957	2.00104	no
Angiotensinogen	suhre2017	1335	255616	0.8306	0.4155	1.99904	yes
Angiopoietin-related_protein_4	suhre2017	1335	255616	0.8464	0.4235	1.99858	yes
PRSS2.5034.79.1	sun2018	3301	1171874	0.3262	0.1634	1.99633	yes
SPON1	folkersen2020	30931	1090430	0.1494	0.0749	1.99466	yes
HS6ST2.13524.25.3	sun2018	3301	1171874	0.2606	0.1308	1.99235	yes
LOC652493.6561.77.3	sun2018	3301	1171874	0.2609	0.131	1.9916	yes
hK11	folkersen2020	30931	684298	0.1086	0.0546	1.98901	yes
Apolipoprotein_D	suhre2017	1335	255616	0.9157	0.4612	1.98547	yes
IL36G.9117.4.3	sun2018	3301	1171874	0.2709	0.1365	1.98462	yes
COL1A1.11140.56.3	sun2018	3301	1171874	0.3042	0.1533	1.98434	yes
B-cell_receptor_CD22	suhre2017	1335	255616	0.9021	0.4569	1.97439	yes
CCL25.2705.5.2	sun2018	3301	1171874	0.256	0.1297	1.97379	yes
Protein_S100-A9	suhre2017	1335	255616	0.8105	0.4107	1.97346	no
SELE	folkersen2020	30931	1154405	0.1469	0.0745	1.97181	yes
Scavenger_receptor_class_F_member_2	suhre2017	1335	255616	0.9593	0.4875	1.96779	yes
BRPF1.11671.19.3	sun2018	3301	1171874	0.2593	0.1319	1.96588	yes
Teratocarcinoma-derived_growth_factor_1	suhre2017	1335	255616	1.0826	0.5514	1.96337	no
Lymphatic_vessel_endothelial_hyaluronic_acid_receptor_1	suhre2017	1335	255616	0.8926	0.4565	1.95531	yes
IL17D.4136.40.2	sun2018	3301	1171874	0.2909	0.1491	1.95104	no
CHL1.3601.54.3	sun2018	3301	1171874	0.2417	0.1242	1.94605	yes
CRISP2.9282.12.3	sun2018	3301	1171874	0.7426	0.3828	1.93992	yes
Tumor_necrosis_factor_ligand_superfamily_member_15	suhre2017	1335	255616	0.7392	0.3818	1.93609	yes
Natural_cytotoxicity_triggering_receptor_3	suhre2017	1335	255616	0.9422	0.4869	1.9351	yes
ICAM3.2649.77.2	sun2018	3301	1171874	0.2831	0.1464	1.93374	yes
USE1.8057.78.3	sun2018	3301	1171874	0.274	0.1417	1.93366	yes
Breast_cancer_anti-estrogen_resistance_protein_3	suhre2017	1335	255616	0.8334	0.4319	1.92961	no
MINPP1.5586.66.3	sun2018	3301	1171874	0.2638	0.1368	1.92836	yes
THBD	folkersen2017	3394	204364	0.4469	0.2321	1.92546	no
TLR1.11149.3.3	sun2018	3301	1171874	0.2596	0.1351	1.92154	yes
CD40-L	folkersen2020	30931	1161455	0.0478	0.0249	1.91968	yes
MAGEA10.13610.9.3	sun2018	3301	1171874	0.2774	0.1447	1.91707	yes
IRF1.10351.51.3	sun2018	3301	1171874	0.2473	0.129	1.91705	yes
Interleukin-16	suhre2017	1335	255616	0.8932	0.466	1.91674	no
CLEC14A.10461.57.3	sun2018	3301	1171874	0.2537	0.1325	1.91472	yes
ALOX15B.12422.143.3	sun2018	3301	1171874	0.2588	0.1352	1.9142	yes
Ephrin_type-B_receptor_2	suhre2017	1335	255616	0.8509	0.4446	1.91386	yes
CPVL.8891.7.3	sun2018	3301	1171874	0.2447	0.128	1.91172	yes
TNFRSF1B.3152.57.1	sun2018	3301	1171874	0.2859	0.1496	1.9111	no
HAVCR1.9021.1.3	sun2018	3301	1171874	0.2914	0.1526	1.90957	no
CD163.5028.59.1	sun2018	3301	1171874	0.2827	0.1482	1.90756	yes
Cytokine_receptor-like_factor_1:Cardiotrophin-like_cytokine_factor_1_Complex	suhre2017	1335	255616	0.9537	0.5	1.9074	yes
ILF3.12759.47.3	sun2018	3301	1171874	0.2423	0.1271	1.90637	yes
Glutathione_S-transferase_P	suhre2017	1335	255616	0.8508	0.4463	1.90634	yes
Pappalysin-1	suhre2017	1335	255616	0.8978	0.471	1.90616	no
LRFN1.7910.41.3	sun2018	3301	1171874	0.2691	0.1412	1.90581	yes
IGFBP6.14088.38.3	sun2018	3301	1171874	0.2474	0.1299	1.90454	yes
TP53I11.13022.20.3	sun2018	3301	1171874	0.2443	0.1286	1.89969	yes
Fibroblast_growth_factor_10	suhre2017	1335	255616	0.8009	0.4219	1.89832	yes
Spectrin_alpha_chain,_non-erythrocytic_1	suhre2017	1335	255616	0.8137	0.429	1.89674	yes
Aggrecan_core_protein	suhre2017	1335	255616	0.7923	0.4192	1.89003	yes
CTSS.3181.50.2	sun2018	3301	1171874	0.415	0.2198	1.88808	yes
CCL5.5480.49.3	sun2018	3301	1171874	0.285	0.1512	1.88492	yes
LGALS3	folkersen2017	3394	204364	0.463	0.2462	1.88058	yes
UCMA.10977.55.3	sun2018	3301	1171874	0.248	0.1319	1.88021	yes
RETN.3046.31.1	sun2018	3301	1171874	0.3546	0.1886	1.88017	no
B3GNT2.7980.72.3	sun2018	3301	1171874	0.336	0.1789	1.87814	yes
IGFBP2.2570.72.5	sun2018	3301	1171874	0.2266	0.1211	1.87118	yes
Programmed_cell_death_1_ligand_2	suhre2017	1335	255616	0.7857	0.4205	1.86849	yes
Natural_cytotoxicity_triggering_receptor_1	suhre2017	1335	255616	0.8983	0.4809	1.86796	yes
MACROD1.13653.335.3	sun2018	3301	1171874	0.2742	0.1468	1.86785	yes
Cell_surface_glycoprotein_CD200_receptor_1	suhre2017	1335	255616	0.8037	0.4303	1.86777	yes
LYSMD4.9106.87.3	sun2018	3301	1171874	0.245	0.1315	1.86312	yes
WFIKKN2.13408.23.3	sun2018	3301	1171874	0.3649	0.1959	1.86269	yes
LILRB4.6453.70.3	sun2018	3301	1171874	0.3441	0.1852	1.85799	yes
IL16	folkersen2017	3394	204364	0.4618	0.2487	1.85686	no
bNGF	olli2017	8293	1171952	0.1062	0.0572	1.85664	no
PLOD3.10612.18.3	sun2018	3301	1171874	0.2343	0.1262	1.85658	yes
MAPKAPK5.8382.47.3	sun2018	3301	1171874	0.5544	0.3005	1.84493	yes
SPATA9.7809.22.3	sun2018	3301	1171874	0.2219	0.1203	1.84456	yes
Casein_kinase_II_2-alpha':2-beta_heterotetramer	suhre2017	1335	255616	0.8487	0.4606	1.8426	yes
Fatty_acid-binding_protein,_epidermal	suhre2017	1335	255616	0.8449	0.4589	1.84114	yes
GPNMB.5080.131.3	sun2018	3301	1171874	0.3133	0.1705	1.83754	yes
CHI3L2.9383.24.3	sun2018	3301	1171874	0.2923	0.1593	1.8349	yes
CXCL16.2436.49.4	sun2018	3301	1171874	0.2595	0.1415	1.83392	no
XPNPEP2	folkersen2017	3394	204364	0.4908	0.268	1.83134	yes
SIGLEC12.8352.26.3	sun2018	3301	1171874	0.2943	0.1612	1.82568	yes
Carbohydrate_sulfotransferase_15	suhre2017	1335	255616	0.8288	0.454	1.82555	yes
Alkaline_phosphatase,_tissue-nonspecific_isozyme	suhre2017	1335	255616	0.7819	0.4289	1.82304	yes
ARFIP2.12630.8.3	sun2018	3301	1171874	0.2558	0.1407	1.81805	yes
SERPINA10.6583.67.3	sun2018	3301	1171874	0.3118	0.1717	1.81596	yes
GGT2.6334.9.3	sun2018	3301	1171874	0.226	0.1245	1.81526	yes
MMP12	folkersen2017	3394	204364	0.5671	0.3129	1.8124	no
GDNF_family_receptor_alpha-2	suhre2017	1335	255616	0.7162	0.3953	1.81179	yes
Interleukin-25	suhre2017	1335	255616	0.8809	0.4876	1.8066	yes
ADAM29.13549.15.3	sun2018	3301	1171874	0.2348	0.1302	1.80338	yes
MAN1A2.9077.10.3	sun2018	3301	1171874	0.2479	0.1375	1.80291	yes
ICAM5.8245.27.3	sun2018	3301	1171874	0.3214	0.1783	1.80258	yes
ITIH5.8233.2.3	sun2018	3301	1171874	0.2449	0.1361	1.79941	yes
PLXNB2.9216.100.3	sun2018	3301	1171874	0.2536	0.1415	1.79223	yes
Macrophage_colony-stimulating_factor_1	suhre2017	1335	255616	0.7796	0.4356	1.78972	no
MMP-1	folkersen2020	30931	1149671	0.1841	0.1029	1.78912	yes
ADP-ribosyl_cyclasecyclic_ADP-ribose_hydrolase_2	suhre2017	1335	255616	1.4444	0.8076	1.78851	no
Neurotrophin-3	suhre2017	1335	255616	0.7908	0.4425	1.78712	yes
ENPP7.4435.66.2	sun2018	3301	1171866	0.2362	0.1323	1.78534	yes
PTPRS.6049.64.3	sun2018	3301	1171874	0.2569	0.1439	1.78527	yes
MTAP.9910.9.3	sun2018	3301	1171874	0.2301	0.1296	1.77546	yes
ICOS.14084.191.3	sun2018	3301	1171874	0.2238	0.1262	1.77338	yes
CNTN2.3296.92.2	sun2018	3301	1171874	0.4787	0.2704	1.77034	yes
ZP4.7766.25.3	sun2018	3301	1171874	0.2465	0.1394	1.76829	yes
Growth-regulated_alpha_protein	suhre2017	1335	255616	1.2097	0.6846	1.76702	no
MUC1.9176.3.3	sun2018	3301	1171874	0.3714	0.2104	1.76521	yes
MSTN.12077.32.3	sun2018	3301	1171874	0.2179	0.1238	1.7601	yes
LEPR.5400.52.3	sun2018	3301	1171860	0.6672	0.3796	1.75764	yes
FARS2.13941.82.3	sun2018	3301	1171874	0.2348	0.1336	1.75749	yes
FAM163A.6260.14.3	sun2018	3301	1171874	0.2701	0.1538	1.75618	yes
ITGB1BP2	folkersen2020	30931	1175234	0.1615	0.092	1.75543	yes
IL19.3035.80.2	sun2018	3301	1171874	0.236	0.1346	1.75334	yes
Galactoside_3(4)-L-fucosyltransferase	suhre2017	1335	255616	0.802	0.4578	1.75186	yes
NTS.7857.22.3	sun2018	3301	1171874	0.213	0.1218	1.74877	yes
CD166_antigen	suhre2017	1335	255616	0.8056	0.4609	1.74788	yes
ADM	folkersen2017	3394	204364	0.4949	0.2833	1.74691	no
Insulin_receptor	suhre2017	1335	255616	0.8787	0.5037	1.74449	yes
SOD3.8463.2.3	sun2018	3301	1171874	0.2293	0.1318	1.73976	yes
CHST6.4429.51.2	sun2018	3301	1171874	0.2515	0.1446	1.73928	yes
CAMK1.3592.4.3	sun2018	3301	1171855	0.5228	0.3009	1.73745	yes
RNF148.9955.40.3	sun2018	3301	1171874	0.2415	0.1392	1.73491	yes
RBBP5.13631.1.3	sun2018	3301	1171874	0.2519	0.1455	1.73127	yes
SERPINA10.13119.26.3	sun2018	3301	1171874	0.5873	0.3404	1.72532	no
SERPINE2.3217.74.2	sun2018	3301	1171874	0.2237	0.13	1.72077	yes
B4GALT3.6921.24.3	sun2018	3301	1171874	0.2288	0.1331	1.71901	yes
Lactotransferrin	suhre2017	1335	255616	0.7514	0.4378	1.71631	yes
Haptoglobin	suhre2017	1335	255616	1.538	0.8981	1.7125	no
Cyclin-dependent_kinase_2:Cyclin-A2_complex	suhre2017	1335	255616	0.7764	0.4541	1.70976	yes
LILRB5.7015.8.3	sun2018	3301	1171873	0.3067	0.1794	1.70959	yes
ST6GALNAC5.7927.16.3	sun2018	3301	1171874	0.2073	0.1213	1.70899	yes
RSPO3.13094.75.3	sun2018	3301	1171874	0.2599	0.1522	1.70762	yes
Interleukin-6_receptor_subunit_alpha	suhre2017	1335	255616	1.4932	0.8745	1.70749	no
RNF148.7742.11.3	sun2018	3301	1171874	0.2374	0.1391	1.70669	no
ANXA1.4960.72.1	sun2018	3301	1171874	0.2044	0.1198	1.70618	yes
RAP1GAP.13735.1.3	sun2018	3301	1171874	0.2361	0.1384	1.70592	yes
Fibroblast_growth_factor_receptor_4	suhre2017	1335	255616	0.7359	0.432	1.70347	yes
Interleukin-5_receptor_subunit_alpha	suhre2017	1335	255616	0.7536	0.4424	1.70344	yes
MMP14.5002.76.1	sun2018	3301	1171874	0.2139	0.1256	1.70303	yes
GSTA4.14645.253.3	sun2018	3301	1171874	0.2608	0.1532	1.70235	yes
CD70.5807.77.3	sun2018	3301	1171874	0.232	0.137	1.69343	yes
ARHGEF10.9061.3.3	sun2018	3301	1171874	0.2108	0.1245	1.69317	yes
Tartrate-resistant_acid_phosphatase_type_5	suhre2017	1335	255616	0.893	0.5276	1.69257	no
Brother_of_CDO	suhre2017	1335	255616	0.685	0.4054	1.68969	yes
MAN2B2.9251.28.3	sun2018	3301	1171874	0.2282	0.1354	1.68538	yes
EXTL2.6528.95.3	sun2018	3301	1171874	0.2501	0.1484	1.68531	yes
MICALL2.12891.1.3	sun2018	3301	1171874	0.3198	0.1898	1.68493	yes
AGRP	folkersen2017	3394	204364	0.3686	0.2192	1.68157	no
ENTPD5.4437.56.3	sun2018	3301	1171874	0.4206	0.2502	1.68106	yes
CGREF1.6257.56.3	sun2018	3301	1171874	0.2333	0.1388	1.68084	yes
ERO1LB.7994.41.3	sun2018	3301	1171874	0.2494	0.1486	1.67833	yes
Receptor_tyrosine-protein_kinase_erbB-3	suhre2017	1335	255616	0.7881	0.4698	1.67752	yes
Cyclin-dependent_kinase_inhibitor_1B	suhre2017	1335	255616	0.7325	0.4371	1.67582	yes
Properdin	suhre2017	1335	255616	0.9756	0.583	1.67341	yes
BNP	folkersen2017	3394	204364	0.4119	0.2462	1.67303	yes
Myeloperoxidase	suhre2017	1335	255616	0.8619	0.5162	1.6697	no
BOLA2.8404.102.3	sun2018	3301	1171874	0.2074	0.1243	1.66854	yes
IL31RA.8273.84.3	sun2018	3301	1171874	0.2244	0.1345	1.6684	yes
Mannose-binding_protein_C	suhre2017	1335	255616	1.2334	0.7393	1.66833	no
CA10.13666.222.3	sun2018	3301	1171874	0.2184	0.1311	1.6659	yes
TBP.2875.15.2	sun2018	3301	1171874	0.2321	0.1394	1.66499	yes
CCL14.2900.53.3	sun2018	3301	1171874	0.2141	0.1286	1.66485	yes
DKK4.3365.7.2	sun2018	3301	1171874	0.2273	0.1367	1.66277	yes
RBM24.11380.84.3	sun2018	3301	1171874	0.2247	0.1352	1.66198	yes
Glypican-5	suhre2017	1335	255616	0.8859	0.5332	1.66148	yes
Cell_adhesion_molecule-relateddown-regulated_by_oncogenes	suhre2017	1335	255616	0.6962	0.4191	1.66118	yes
FAH.11424.4.3	sun2018	3301	1171874	0.222	0.1337	1.66043	yes
CD34.9023.9.3	sun2018	3301	1171874	0.5797	0.3502	1.65534	yes
ST3GAL1.5657.28.3	sun2018	3301	1171874	0.2026	0.1224	1.65523	yes
RASA1.5481.16.3	sun2018	3301	1171874	0.2283	0.1381	1.65315	yes
Serine_protease_27	suhre2017	1335	255616	0.7	0.4239	1.65133	yes
Interleukin-18_receptor_1	suhre2017	1335	255616	2.331	1.4144	1.64805	no
CD93.11200.52.3	sun2018	3301	1171874	0.2297	0.1396	1.64542	yes
CPM.7768.10.3	sun2018	3301	1171874	0.2339	0.1422	1.64487	yes
Acidic_leucine-rich_nuclear_phosphoprotein_32_family_member_B	suhre2017	1335	255616	0.7438	0.4523	1.64448	no
Delta-like_protein_4	suhre2017	1335	255616	0.7601	0.4625	1.64346	no
NEGR1.13109.82.3	sun2018	3301	1171874	0.2287	0.1392	1.64296	no
CLEC2A.10953.14.3	sun2018	3301	1171874	0.2076	0.1264	1.64241	no
Sphingosine_kinase_2	suhre2017	1335	255616	0.7832	0.4795	1.63337	no
CD200R1L.8980.19.3	sun2018	3301	1171874	0.2126	0.1302	1.63287	no
ASAH2.3212.30.3	sun2018	3301	1171874	0.3703	0.2268	1.63272	no
cGMP-dependent_3',5'-cyclic_phosphodiesterase	suhre2017	1335	255616	0.7203	0.4412	1.63259	no
SLAM_family_member_5	suhre2017	1335	255616	0.7931	0.4858	1.63256	no
DEFB134.10610.8.3	sun2018	3301	1171874	0.2102	0.129	1.62946	no
TUFT1.5690.49.3	sun2018	3301	1171874	0.213	0.1315	1.61977	no
EGF.5509.7.3	sun2018	3301	1171874	0.2637	0.1629	1.61878	no
Tumor_necrosis_factor_receptor_superfamily_member_8	suhre2017	1335	255616	0.6979	0.4315	1.61738	no
ADGRF5.6409.57.3	sun2018	3301	1171874	0.4046	0.2503	1.61646	no
HP.3054.3.2	sun2018	3301	1171874	0.7954	0.4921	1.61634	no
RMI1.13926.1.3	sun2018	3301	1171874	0.2284	0.1415	1.61413	no
CLEC11A.2966.65.2	sun2018	3301	1171874	0.2167	0.1343	1.61355	no
T-lymphocyte_surface_antigen_Ly-9	suhre2017	1335	255616	0.763	0.4736	1.61106	no
Interleukin-23_receptor	suhre2017	1335	255616	0.7232	0.4492	1.60997	no
UBE2T.12400.25.3	sun2018	3301	1171874	0.2026	0.1262	1.60539	no
CCL4	folkersen2020	30931	1149735	0.199	0.124	1.60484	no
COX6C.8903.1.3	sun2018	3301	1171874	0.2096	0.1307	1.60367	no
DKK1.3535.84.1	sun2018	3301	1171874	0.2267	0.1414	1.60325	no
PSG4.5649.83.3	sun2018	3301	1171874	0.2566	0.1601	1.60275	no
DAPK2.4355.13.1	sun2018	3301	1171874	0.199	0.1242	1.60225	no
MSMP.8080.24.3	sun2018	3301	1171874	0.2353	0.1469	1.60177	no
CHST15.14097.86.3	sun2018	3301	1171874	0.2301	0.1438	1.60014	no
ASL.11241.8.3	sun2018	3301	1171874	0.2572	0.1608	1.5995	no
Eotaxin	olli2017	8293	1174059	0.1023	0.064	1.59844	no
TNFAIP6.5036.50.1	sun2018	3301	1171874	0.3732	0.2336	1.5976	no
RETN	folkersen2017	3394	204364	0.4096	0.2565	1.59688	no
Low_affinity_immunoglobulin_gamma_Fc_region_receptor_II-ab	suhre2017	1335	255616	0.7271	0.4559	1.59487	no
IDUA.3169.70.2	sun2018	3301	1171874	0.3325	0.2088	1.59243	no
BMPER.3654.27.5	sun2018	3301	1171874	0.2244	0.1411	1.59036	no
Cystatin-SN	suhre2017	1335	255616	0.6653	0.4188	1.58859	no
NPFF.5617.41.3	sun2018	3301	1171874	0.2727	0.1717	1.58824	no
CACNA2D3.8885.6.3	sun2018	3301	1171874	0.1959	0.1234	1.58752	no
TIMP4.6462.12.3	sun2018	3301	1171874	0.2804	0.1768	1.58597	no
BDNF.2421.7.3	sun2018	3301	1171874	0.2093	0.1322	1.58321	no
F10.4878.3.1	sun2018	3301	1171874	0.1901	0.1201	1.58285	no
Complement_C4b	suhre2017	1335	255616	0.7123	0.4504	1.58148	no
SFRP2.7751.121.3	sun2018	3301	1171874	0.2337	0.1478	1.58119	no
Tumor_necrosis_factor_ligand_superfamily_member_12	suhre2017	1335	255616	0.7468	0.4724	1.58086	no
Protein_disulfide-isomerase	suhre2017	1335	255616	0.6892	0.436	1.58073	no
PRRG1.8306.54.3	sun2018	3301	1171874	0.214	0.1357	1.57701	no
Megakaryocyte-associated_tyrosine-protein_kinase	suhre2017	1335	255616	0.679	0.4312	1.57468	no
MMP-3	folkersen2020	30931	1161565	0.1791	0.1138	1.57381	no
ROCK2.13654.1.3	sun2018	3301	1171874	0.2027	0.1288	1.57376	no
POMGNT2.6359.50.3	sun2018	3301	1171874	0.2394	0.1523	1.5719	no
CDKN2B.9874.28.3	sun2018	3301	1171874	0.1851	0.118	1.56864	no
OCRL.10011.65.3	sun2018	3301	1171874	0.2318	0.1484	1.56199	no
CLEC2B.7786.83.3	sun2018	3301	1171874	0.1989	0.1275	1.56	no
Serinethreonine-protein_kinase_17B	suhre2017	1335	255616	0.73	0.468	1.55983	no
RPS7.3864.5.2	sun2018	3301	1171874	0.2013	0.1295	1.55444	no
Carboxypeptidase_B2	suhre2017	1335	255616	0.8452	0.5438	1.55425	no
HAVCR1	folkersen2017	3394	204364	0.9034	0.5816	1.5533	no
NKG2-D_type_II_integral_membrane_protein	suhre2017	1335	255616	0.713	0.4597	1.55101	no
NDST1.6927.7.3	sun2018	3301	1171874	0.2233	0.1441	1.54962	no
CD38.11513.92.3	sun2018	3301	1171874	0.2008	0.1297	1.54819	no
SOCS3.11440.58.3	sun2018	3301	1171874	0.3457	0.2235	1.54676	no
SIGLEC7.2742.68.2	sun2018	3301	1171874	0.2068	0.1337	1.54675	no
DCN.2666.53.2	sun2018	3301	1171874	0.2013	0.1302	1.54608	no
MMP1	folkersen2017	3394	204364	0.4577	0.2961	1.54576	no
Matrix_metalloproteinase-9	suhre2017	1335	255616	0.6946	0.4496	1.54493	no
FABP4	folkersen2017	3394	204364	0.3469	0.2248	1.54315	no
TAPBPL.6364.7.3	sun2018	3301	1171850	0.5854	0.3794	1.54296	no
SOD2.5008.51.1	sun2018	3301	1171874	0.2545	0.165	1.54242	no
CLK2.11327.56.3	sun2018	3301	1171874	0.2754	0.1789	1.53941	no
COCH.7227.75.3	sun2018	3301	1171874	0.2055	0.1335	1.53933	no
MT1F.10416.79.3	sun2018	3301	1171874	0.2397	0.1559	1.53752	no
CYP3A4.2943.5.2	sun2018	3301	1171874	0.1844	0.12	1.53667	no
CCL17.3519.3.2	sun2018	3301	1171874	0.2168	0.1411	1.5365	no
WFIKKN1.3191.50.2	sun2018	3301	1171874	0.2128	0.1385	1.53646	no
LST1.9531.24.3	sun2018	3301	1171874	0.2074	0.1351	1.53516	no
ALDOC.9876.20.3	sun2018	3301	1171874	0.1882	0.1227	1.53382	no
WISP1.13692.154.3	sun2018	3301	1171874	0.3711	0.2421	1.53284	no
MMP17.2838.53.1	sun2018	3301	1171874	0.1878	0.1226	1.53181	no
CHRDL1.3362.61.2	sun2018	3301	1171874	0.1951	0.1274	1.5314	no
RNF165.11561.32.3	sun2018	3301	1171874	0.1904	0.1245	1.52932	no
CHGB.8235.48.3	sun2018	3301	1171874	0.2153	0.1409	1.52803	no
Desmoglein-1	suhre2017	1335	255616	0.654	0.4283	1.52697	no
C1QBP.4967.1.1	sun2018	3301	1171874	0.2135	0.14	1.525	no
ZNF334.12763.69.3	sun2018	3301	1171874	0.208	0.1364	1.52493	no
IL-8	folkersen2020	30931	1149729	0.0431	0.0283	1.52297	no
ENTPD6.8932.1.3	sun2018	3301	1171874	0.2193	0.144	1.52292	no
ERBB3.2617.56.35	sun2018	3301	1171874	0.1954	0.1284	1.52181	no
TNFSF18.2708.54.2	sun2018	3301	1171874	0.2319	0.1524	1.52165	no
VIMP.11286.78.3	sun2018	3301	1171874	0.2	0.1316	1.51976	no
KDELC2.8296.117.3	sun2018	3301	1171874	0.2003	0.1319	1.51857	no
Thrombospondin-4	suhre2017	1335	255616	0.6918	0.4559	1.51744	no
GPC5.4991.12.1	sun2018	3301	1171874	0.4928	0.3251	1.51584	no
Netrin-4	suhre2017	1335	255616	0.7358	0.4859	1.5143	no
PTK6.3832.51.1	sun2018	3301	1171874	0.22	0.1453	1.51411	no
KYNU.4559.64.2	sun2018	3301	1171874	0.2027	0.1339	1.51382	no
GRP.8339.72.3	sun2018	3301	1171874	0.1865	0.1234	1.51135	no
ACYP2.12812.25.3	sun2018	3301	1171874	0.2136	0.1414	1.51061	no
Phosphatidylinositol_3,4,5-trisphosphate_3-phosphatase_and_dual-specificity_protein_phosphatase_PTEN	suhre2017	1335	255616	0.6802	0.4506	1.50954	no
LTBP4.13133.73.3	sun2018	3301	1171874	0.1995	0.1322	1.50908	no
RRM2B.8854.59.3	sun2018	3301	1171874	0.205	0.1359	1.50846	no
FGA.FGB.FGG.4907.56.1	sun2018	3301	1171874	0.2106	0.1398	1.50644	no
PRB4.12590.67.3	sun2018	3301	1171874	0.2071	0.1376	1.50509	no
SCG3.7957.2.3	sun2018	3301	1171874	0.3436	0.2283	1.50504	no
CECR1.6077.63.3	sun2018	3301	1171873	0.2121	0.141	1.50426	no
CELF2.7245.2.3	sun2018	3301	1171874	0.1975	0.1314	1.50304	no
LTA4H.3204.2.2	sun2018	3301	1171874	0.2021	0.1346	1.50149	no
MGAT2.6909.40.3	sun2018	3301	1171874	0.2334	0.1556	1.5	no
Glutathione_S-transferase_A3	suhre2017	1335	255616	0.6849	0.4568	1.49934	no
NXT1.9942.2.3	sun2018	3301	1171874	0.2017	0.1346	1.49851	no
Insulin-like_growth_factor-binding_protein_7	suhre2017	1335	255616	0.618	0.4127	1.49746	no
Tumor_necrosis_factor_receptor_superfamily_member_11A	suhre2017	1335	255616	0.6772	0.4528	1.49558	no
IL1R2.5666.64.3	sun2018	3301	1171874	0.2268	0.1519	1.49309	no
CBLN1.9313.27.3	sun2018	3301	1171874	0.2111	0.1414	1.49293	no
Neurotrophin-4	suhre2017	1335	255616	0.6934	0.4646	1.49247	no
CA6.3352.80.3	sun2018	3301	1171874	0.2284	0.1533	1.48989	no
Ephrin_type-A_receptor_3	suhre2017	1335	255616	0.7255	0.4872	1.48912	no
MATN4.7083.74.3	sun2018	3301	1171874	0.1963	0.132	1.48712	no
SLIT_and_NTRK-like_protein_5	suhre2017	1335	255616	0.6127	0.4121	1.48678	no
RRM1.11360.39.3	sun2018	3301	1171874	0.2609	0.1755	1.48661	no
MSTN.14583.49.3	sun2018	3301	1171874	0.1932	0.13	1.48615	no
TOM1L1.13652.2.3	sun2018	3301	1171874	0.2178	0.1466	1.48568	no
GPX7.8345.27.3	sun2018	3301	1171874	0.2549	0.1716	1.48543	no
3-hydroxy-3-methylglutaryl-coenzyme_A_reductase	suhre2017	1335	255616	0.6551	0.4416	1.48347	no
WDR1.10723.41.3	sun2018	3301	1171874	0.2107	0.1421	1.48276	no
Small_nuclear_ribonucleoprotein_F	suhre2017	1335	255616	0.6998	0.4721	1.48231	no
IL1RAPL2.5082.51.3	sun2018	3301	1171874	0.1996	0.1347	1.48181	no
Platelet_glycoprotein_4	suhre2017	1335	255616	0.669	0.4517	1.48107	no
GYPA.9389.12.3	sun2018	3301	1171874	0.2058	0.139	1.48058	no
Aromatic-L-amino-acid_decarboxylase	suhre2017	1335	255616	0.6394	0.4322	1.47941	no
CCL25.14068.29.3	sun2018	3301	1171874	0.1829	0.1238	1.47738	no
SEL1L2.9082.25.3	sun2018	3301	1171874	0.2126	0.144	1.47639	no
LTF.2780.35.2	sun2018	3301	1171874	0.257	0.1742	1.47532	no
Cathepsin_S	suhre2017	1335	255616	0.787	0.5344	1.47268	no
REN	folkersen2017	3394	204364	0.3134	0.2129	1.47205	no
Nidogen-1	suhre2017	1335	255616	0.7153	0.4866	1.47	no
ST2	folkersen2020	30931	1152108	0.3127	0.2128	1.46945	no
IL1RN.5353.89.2	sun2018	3301	1171874	0.2218	0.151	1.46887	no
TNFRSF8.2605.49.2	sun2018	3301	1171874	0.2115	0.144	1.46875	no
Gal-3	folkersen2020	30931	1152678	0.3161	0.2155	1.46682	no
Kallistatin	suhre2017	1335	255616	0.6291	0.4291	1.46609	no
ZNRF3.14122.132.3	sun2018	3301	1171874	0.1988	0.1356	1.46608	no
PCDHB10.9963.19.3	sun2018	3301	1171874	0.1982	0.1355	1.46273	no
Protein_E7_HPV18	suhre2017	1335	255616	0.5603	0.3832	1.46216	no
SNCA.8458.16.3	sun2018	3301	1171874	0.1981	0.1356	1.46091	no
DUSP13.6525.17.3	sun2018	3301	1171874	0.186	0.1276	1.45768	no
VTI1A.7952.2.3	sun2018	3301	1171874	0.217	0.1489	1.45735	no
B4GALT6.10832.24.3	sun2018	3301	1171874	0.2062	0.1415	1.45724	no
DEFB1.6629.3.3	sun2018	3301	1171874	0.2299	0.1578	1.45691	no
KLRC3.11571.75.3	sun2018	3301	1171874	0.2151	0.1477	1.45633	no
Seprase	suhre2017	1335	255616	0.6193	0.4253	1.45615	no
Complement_component_C7	suhre2017	1335	255616	0.8359	0.5743	1.45551	no
Sialic_acid-binding_Ig-like_lectin_7	suhre2017	1335	255616	0.6203	0.4268	1.45337	no
MFAP4.5636.10.3	sun2018	3301	1171874	0.2006	0.1381	1.45257	no
CTRB1.5671.1.3	sun2018	3301	1171874	0.2973	0.2048	1.45166	no
MMP3	folkersen2017	3394	204364	0.7156	0.4936	1.44976	no
CD40	folkersen2020	30931	1149691	0.135	0.0932	1.4485	no
GAPDHS.8004.15.3	sun2018	3301	1171874	0.2045	0.1412	1.4483	no
ITM2C.10560.1.3	sun2018	3301	1171874	0.174	0.1202	1.44759	no
Fibroblast_growth_factor_12	suhre2017	1335	255616	0.6784	0.4687	1.44741	no
Leukemia_inhibitory_factor_receptor	suhre2017	1335	255616	0.6375	0.4406	1.44689	no
HSPA1L.12041.33.3	sun2018	3301	1171874	0.23	0.159	1.44654	no
LEP.2575.5.5	sun2018	3301	1171874	0.2154	0.149	1.44564	no
ABL1.3341.33.4	sun2018	3301	1171874	0.1995	0.1381	1.44461	no
PDIA5.5593.11.3	sun2018	3301	1171874	0.2276	0.1576	1.44416	no
DLK1.8380.244.4	sun2018	3301	1171874	0.2147	0.1487	1.44385	no
KIAA2013.6538.90.3	sun2018	3301	1171874	0.5781	0.4006	1.44309	no
TPST1.7928.183.3	sun2018	3301	1171874	0.2332	0.1616	1.44307	no
CXCL8.3447.64.2	sun2018	3301	1171874	0.1774	0.123	1.44228	no
STX2.7738.299.3	sun2018	3301	1171874	0.1931	0.1341	1.43997	no
OPHN1.12591.27.3	sun2018	3301	1171874	0.183	0.1271	1.43981	no
MXI1.9035.2.3	sun2018	3301	1171874	0.1854	0.1288	1.43944	no
POMC.9204.33.3	sun2018	3301	1171874	0.2053	0.1428	1.43768	no
PLA2G2C.8850.5.3	sun2018	3301	1171874	0.1847	0.1286	1.43624	no
Cystatin-S	suhre2017	1335	255616	0.6958	0.4846	1.43582	no
UNC5C.5139.32.3	sun2018	3301	1171874	0.2053	0.1432	1.43366	no
Macrophage-capping_protein	suhre2017	1335	255616	0.718	0.5009	1.43342	no
OLR1.3636.37.4	sun2018	3301	1171874	0.1824	0.1274	1.43171	no
FUT8.8244.16.3	sun2018	3301	1171873	0.6048	0.4225	1.43148	no
APOL1.9506.10.3	sun2018	3301	1171874	0.2656	0.1856	1.43103	no
SEMA4D.5737.61.3	sun2018	3301	1171874	0.3426	0.2396	1.42988	no
alpha-L-iduronidase	suhre2017	1335	255616	0.6292	0.4406	1.42805	no
CGA.TSHB.3521.16.2	sun2018	3301	1171874	0.1813	0.1273	1.42419	no
C1GALT1C1.5735.54.3	sun2018	3301	1171874	0.2059	0.1446	1.42393	no
ERO1L.7060.2.3	sun2018	3301	1171874	0.196	0.1377	1.42338	no
ATP4B.9994.217.3	sun2018	3301	1171874	0.1979	0.1391	1.42272	no
Peptide_YY	suhre2017	1335	255616	0.6277	0.4413	1.42239	no
NCAM1.4498.62.2	sun2018	3301	1171874	0.1929	0.1358	1.42047	no
IL1RL1.4234.8.2	sun2018	3301	1171864	0.9344	0.659	1.41791	no
CALB1.9918.23.3	sun2018	3301	1171874	0.2735	0.193	1.4171	no
Homeobox_protein_NANOG	suhre2017	1335	255616	0.5833	0.4123	1.41475	no
Calciumcalmodulin-dependent_protein_kinase_type_1	suhre2017	1335	255616	1.0104	0.7161	1.41098	no
GFRA2.2515.14.3	sun2018	3301	1171874	0.2033	0.1445	1.40692	no
APBB2.12761.12.3	sun2018	3301	1171874	0.1744	0.1241	1.40532	no
DHX8.11601.26.3	sun2018	3301	1171874	0.5501	0.3915	1.40511	no
PDGFRL.9713.67.3	sun2018	3301	1171864	0.5463	0.3888	1.40509	no
C-C_motif_chemokine_3-like_1	suhre2017	1335	255616	0.51	0.3631	1.40457	no
SEMA4C.7923.41.3	sun2018	3301	1171874	0.196	0.1396	1.40401	no
LGI3.8003.57.3	sun2018	3301	1171874	0.1857	0.1323	1.40363	no
PAM.5620.13.3	sun2018	3301	1171874	0.7382	0.5262	1.40289	no
C1QTNF9.6019.12.3	sun2018	3301	1171874	0.1947	0.1388	1.40274	no
FCGR3B.3311.27.1	sun2018	3301	1171874	0.2302	0.1643	1.4011	no
NDUFB4.10677.9.3	sun2018	3301	1171874	0.4306	0.3084	1.39624	no
FST	folkersen2017	3394	204364	0.387	0.2772	1.3961	no
FAM20A.6433.57.3	sun2018	3301	1171874	0.1854	0.1328	1.39608	no
Melanoma-derived_growth_regulatory_protein	suhre2017	1335	255616	0.6011	0.4306	1.39596	no
MMP10.3743.1.2	sun2018	3301	1171874	0.1918	0.1374	1.39592	no
Moesin	suhre2017	1335	255616	0.7114	0.5099	1.39518	no
TPM1.5033.27.1	sun2018	3301	1171874	0.1831	0.1313	1.39452	no
CCL4	folkersen2017	3394	204364	0.5553	0.3984	1.39383	no
Metalloproteinase_inhibitor_3	suhre2017	1335	255616	0.8438	0.6071	1.38989	no
Endothelial_cell-selective_adhesion_molecule	suhre2017	1335	255616	0.6309	0.4549	1.3869	no
ARHGAP25.11333.82.3	sun2018	3301	1171874	0.1761	0.127	1.38661	no
MET.2837.3.2	sun2018	3301	1171874	0.1676	0.1209	1.38627	no
STK17B.5249.31.3	sun2018	3301	1171874	0.1781	0.1288	1.38276	no
MRPL34.6933.20.3	sun2018	3301	1171874	0.1732	0.1255	1.38008	no
GDF15.4374.45.2	sun2018	3301	1171874	0.1765	0.1279	1.37998	no
BIRC3.4973.18.1	sun2018	3301	1171874	0.1772	0.1285	1.37899	no
Toll-like_receptor_4:Lymphocyte_antigen_96_complex	suhre2017	1335	255616	0.6421	0.4658	1.37849	no
Contactin-5	suhre2017	1335	255616	0.6692	0.4855	1.37837	no
UBE2J2.8802.24.3	sun2018	3301	1171874	0.1847	0.134	1.37836	no
RHPN2.11439.88.3	sun2018	3301	1171874	0.1942	0.1409	1.37828	no
SECTM1.13093.6.3	sun2018	3301	1171874	0.1755	0.1275	1.37647	no
T-lymphocyte_activation_antigen_CD80	suhre2017	1335	255616	0.6883	0.5008	1.3744	no
Brain_natriuretic_peptide_32	suhre2017	1335	255616	0.6121	0.4455	1.37396	no
Myeloblastin	suhre2017	1335	255616	0.6152	0.4479	1.37352	no
AGRP.2813.11.2	sun2018	3301	1171874	0.1958	0.1426	1.37307	no
NGFR.8374.5.3	sun2018	3301	1171874	0.1967	0.1439	1.36692	no
SH2_domain-containing_protein_1A	suhre2017	1335	255616	0.6289	0.4602	1.36658	no
FKBP7.9288.7.3	sun2018	3301	1171874	0.2964	0.2169	1.36653	no
MLL2.13623.4.3	sun2018	3301	1171874	0.774	0.5669	1.36532	no
Thymidine_kinase,_cytosolic	suhre2017	1335	255616	0.5992	0.439	1.36492	no
DHFR.9823.2.3	sun2018	3301	1171874	0.2481	0.1821	1.36244	no
C-C_motif_chemokine_18	suhre2017	1335	255616	0.6183	0.4539	1.36219	no
CD300C.5066.134.3	sun2018	3301	1171874	0.2158	0.1587	1.3598	no
KCNIP3.10513.13.3	sun2018	3301	1171874	0.1796	0.1321	1.35958	no
Platelet_glycoprotein_Ib_alpha_chain	suhre2017	1335	255616	0.6511	0.4792	1.35872	no
FBP1.7206.20.3	sun2018	3301	1171874	0.1849	0.1362	1.35756	no
SVEP1.11178.21.3	sun2018	3301	1171874	0.1907	0.1405	1.3573	no
Neuroblastoma_suppressor_of_tumorigenicity_1	suhre2017	1335	255616	0.6693	0.4932	1.35706	no
Peroxiredoxin-6	suhre2017	1335	255616	0.5759	0.4244	1.35697	no
TMEM87B.13485.20.3	sun2018	3301	1171874	0.1862	0.1373	1.35615	no
ESM1	folkersen2017	3394	204364	0.2999	0.2213	1.35517	no
F10.3077.66.2	sun2018	3301	1171874	0.1744	0.1287	1.35509	no
FEN1.12577.100.3	sun2018	3301	1171874	0.1907	0.1409	1.35344	no
PDGFA.4499.21.1	sun2018	3301	1171874	0.194	0.1436	1.35097	no
LDHB.3890.8.2	sun2018	3301	1171874	0.1693	0.1257	1.34686	no
OLFML3.8660.33.3	sun2018	3301	1171874	0.1532	0.114	1.34386	no
Death-associated_protein_kinase_2	suhre2017	1335	255616	0.6493	0.4834	1.34319	no
Pituitary_adenylate_cyclase-activating_polypeptide_27	suhre2017	1335	255616	0.6335	0.4717	1.34301	no
PRELP.5675.6.3	sun2018	3301	1171873	0.8995	0.6699	1.34274	no
QPCTL.8866.53.3	sun2018	3301	1171874	0.1654	0.1233	1.34144	no
EDN2.12574.36.3	sun2018	3301	1171874	0.2075	0.1548	1.34044	no
Hemopexin	suhre2017	1335	255616	1.1078	0.8265	1.34035	no
C-X-C_motif_chemokine_10	suhre2017	1335	255616	0.5344	0.3988	1.34002	no
TNFSF14	folkersen2017	3394	204364	0.3283	0.2452	1.33891	no
PCDH10.9018.38.3	sun2018	3301	1171874	0.1767	0.132	1.33864	no
GALNT16.8923.94.3	sun2018	3301	1171874	0.1938	0.1449	1.33747	no
Kunitz-type_protease_inhibitor_2	suhre2017	1335	255616	0.6453	0.4829	1.3363	no
GSTM1.7239.9.3	sun2018	3301	1171874	0.1952	0.1462	1.33516	no
IL7.14049.17.3	sun2018	3301	1171874	0.1733	0.1298	1.33513	no
Insulin-like_growth_factor-binding_protein_3	suhre2017	1335	255616	0.6457	0.4837	1.33492	no
ICOS.2988.57.2	sun2018	3301	1171874	0.1955	0.1465	1.33447	no
FGFR3.13669.6.3	sun2018	3301	1171874	0.1768	0.1325	1.33434	no
CHST15.4469.78.2	sun2018	3301	1171874	0.1925	0.1443	1.33403	no
HTN1.10608.9.3	sun2018	3301	1171874	0.1912	0.1434	1.33333	no
Persulfide_dioxygenase_ETHE1,_mitochondrial	suhre2017	1335	255616	0.5912	0.4441	1.33123	no
CEP57.9905.8.3	sun2018	3301	1171874	0.1623	0.122	1.33033	no
GXYLT1.8229.1.3	sun2018	3301	1171874	0.232	0.1745	1.32951	no
Platelet-derived_growth_factor_receptor_beta	suhre2017	1335	255616	0.6219	0.4686	1.32714	no
Cadherin-5	suhre2017	1335	255616	0.6063	0.457	1.3267	no
VEGFA.14032.2.3	sun2018	3301	1171874	0.2065	0.1557	1.32627	no
LEP.8484.24.3	sun2018	3301	1171874	0.1911	0.1441	1.32616	no
HMGCS1.13496.19.3	sun2018	3301	1171874	0.1936	0.1463	1.32331	no
FAM151A.7856.51.3	sun2018	3301	1171874	0.1945	0.147	1.32313	no
VAMP5.8290.1.3	sun2018	3301	1171874	0.1741	0.1317	1.32194	no
SERPINF2.3024.18.2	sun2018	3301	1171874	0.1815	0.1376	1.31904	no
PLD3.10948.14.3	sun2018	3301	1171874	0.1668	0.1266	1.31754	no
HEPACAM2.6568.18.3	sun2018	3301	1171874	0.201	0.1526	1.31717	no
ANGPTL1.9092.33.3	sun2018	3301	1171874	0.4044	0.3072	1.31641	no
C1orf226.7989.5.3	sun2018	3301	1171874	0.1805	0.1373	1.31464	no
PSD2.9118.7.3	sun2018	3301	1171874	0.1634	0.1243	1.31456	no
Stabilin-2	suhre2017	1335	255616	0.6115	0.4656	1.31336	no
TIRAP.9839.148.3	sun2018	3301	1171874	0.1849	0.1409	1.31228	no
FCRL1.5728.60.3	sun2018	3301	1171874	0.1902	0.145	1.31172	no
FCRL6.6617.12.3	sun2018	3301	1171874	0.2011	0.1535	1.3101	no
DLD.10025.1.3	sun2018	3301	1171874	0.1746	0.1333	1.30983	no
GGH.9370.69.3	sun2018	3301	1171874	0.3356	0.2563	1.3094	no
CD300LB.10713.151.3	sun2018	3301	1171874	0.1778	0.136	1.30735	no
NDUFS4.10584.7.3	sun2018	3301	1171863	0.737	0.564	1.30674	no
ATAD1.6625.31.3	sun2018	3301	1171874	0.2104	0.1611	1.30602	no
RPSA.4957.1.2	sun2018	3301	1171874	0.1618	0.1239	1.30589	no
CLEC4M.3030.3.2	sun2018	3301	1171874	0.157	0.1203	1.30507	no
TMED4.9319.59.3	sun2018	3301	1171874	0.1661	0.1273	1.30479	no
MGA.11587.5.3	sun2018	3301	1171874	0.2125	0.1632	1.30208	no
AMICA1.8232.90.3	sun2018	3301	1171863	0.5634	0.4327	1.30206	no
KLHL12.12695.62.3	sun2018	3301	1171874	0.1713	0.1316	1.30167	no
Matrix_metalloproteinase-14	suhre2017	1335	255616	0.5494	0.4221	1.30159	no
ICAM5.5124.62.3	sun2018	3301	1171874	0.1831	0.1407	1.30135	no
VAMP4.7732.45.3	sun2018	3301	1171874	0.1866	0.1435	1.30035	no
CSTB	folkersen2020	30931	1152780	0.1093	0.0841	1.29964	no
FACT_complex_subunit_SSRP1	suhre2017	1335	255616	0.5712	0.4396	1.29936	no
SLC35G2.13501.10.3	sun2018	3301	1171874	0.2307	0.1777	1.29826	no
PGF	folkersen2017	3394	204364	0.3478	0.268	1.29776	no
SERPING1.4479.14.2	sun2018	3301	1171874	0.4179	0.3221	1.29742	no
Beta-endorphin	suhre2017	1335	255616	0.6829	0.5267	1.29656	no
DEFB103A.5679.16.3	sun2018	3301	1171874	0.1706	0.1316	1.29635	no
FABP5.4985.11.1	sun2018	3301	1171874	0.173	0.1338	1.29297	no
NMES1.6406.3.3	sun2018	3301	1171874	0.2759	0.2134	1.29288	no
Mannan-binding_lectin_serine_protease_1	suhre2017	1335	255616	0.5652	0.4378	1.291	no
MAPK8.3825.18.2	sun2018	3301	1171874	0.163	0.1263	1.29058	no
IL18R1.14079.14.3	sun2018	3301	1171874	0.4464	0.346	1.29017	no
PTPRD.9296.15.3	sun2018	3301	1171874	0.1615	0.1254	1.28788	no
TMED10.6506.54.3	sun2018	3301	1171874	0.3289	0.2557	1.28627	no
APOA5.12908.15.3	sun2018	3301	1171874	0.1722	0.1339	1.28603	no
FBXL4.9951.36.3	sun2018	3301	1171874	0.1574	0.1227	1.2828	no
Hepatitis_A_virus_cellular_receptor_2	suhre2017	1335	255616	0.5987	0.4674	1.28092	no
CCL20	folkersen2017	3394	204364	0.2885	0.2255	1.27938	no
NFASC.7179.69.3	sun2018	3301	1171874	0.2391	0.1874	1.27588	no
Ephrin-A4	suhre2017	1335	255616	0.5089	0.3997	1.2732	no
ENPP5.6556.5.3	sun2018	3301	1171874	0.4302	0.338	1.27278	no
AMN.4322.28.3	sun2018	3301	1171874	0.1568	0.1233	1.2717	no
SEMA3C.6448.36.3	sun2018	3301	1171874	0.1555	0.1224	1.27042	no
STAMBPL1.12401.3.3	sun2018	3301	1171874	0.1522	0.1199	1.26939	no
Ligand-dependent_nuclear_receptor_corepressor-like_protein	suhre2017	1335	255616	0.5677	0.4476	1.26832	no
POLR1C.12939.1.3	sun2018	3301	1171874	0.1824	0.1441	1.26579	no
SPINT1.2828.82.2	sun2018	3301	1171874	0.1879	0.1486	1.26447	no
S100A12.5852.6.3	sun2018	3301	1171874	0.1603	0.1269	1.2632	no
CCL28.2890.59.2	sun2018	3301	1171874	0.1756	0.1391	1.2624	no
HERC4.7860.9.3	sun2018	3301	1171874	0.1738	0.1378	1.26125	no
CDH7.7959.34.3	sun2018	3301	1171874	0.1952	0.1548	1.26098	no
SLC6A14.13053.6.3	sun2018	3301	1171874	0.1718	0.1363	1.26045	no
ITGA1.ITGB1.3503.4.2	sun2018	3301	1171874	0.167	0.1326	1.25943	no
Focal_adhesion_kinase_1	suhre2017	1335	255616	0.6294	0.5007	1.25704	no
ART4.6576.1.3	sun2018	3301	1171874	0.7774	0.619	1.2559	no
C21orf33.5981.6.3	sun2018	3301	1171874	0.1522	0.1212	1.25578	no
CTXN3.10467.58.3	sun2018	3301	1171874	0.1674	0.1334	1.25487	no
IL18R1.3446.7.2	sun2018	3301	1171874	0.792	0.6332	1.25079	no
C1QTNF5.7810.20.3	sun2018	3301	1171874	0.3412	0.2729	1.25027	no
SUN5.11260.47.3	sun2018	3301	1171874	0.1694	0.1355	1.25018	no
Complement_component_C8	suhre2017	1335	255616	0.5593	0.4475	1.24983	no
SLITRK3.10565.19.3	sun2018	3301	1171874	0.1854	0.1488	1.24597	no
AURKB.3346.72.2	sun2018	3301	1171874	0.19	0.1525	1.2459	no
GCA.12594.5.3	sun2018	3301	1171874	0.1566	0.1258	1.24483	no
Cytoplasmic_tyrosine-protein_kinase_BMX	suhre2017	1335	255616	0.5662	0.455	1.2444	no
AMICA1.5094.62.3	sun2018	3301	1171874	0.1719	0.1382	1.24385	no
RND1.13574.50.3	sun2018	3301	1171874	0.1684	0.1354	1.24372	no
SYTL4.11563.51.3	sun2018	3301	1171874	0.1675	0.1347	1.2435	no
C9.3060.43.2	sun2018	3301	1171874	0.1767	0.1421	1.24349	no
FLNA.11108.16.3	sun2018	3301	1171874	0.1528	0.123	1.24228	no
GLCE.7808.5.3	sun2018	3301	1171874	0.4058	0.3271	1.2406	no
CAMK1D.3418.12.2	sun2018	3301	1171874	0.234	0.1888	1.23941	no
NRXN3.5111.15.3	sun2018	3301	1171874	0.1718	0.1387	1.23864	no
VARS.13083.18.3	sun2018	3301	1171873	0.2299	0.1857	1.23802	no
MMP-10	folkersen2020	30931	1149735	0.0881	0.0712	1.23736	no
PCBD1.11313.100.3	sun2018	3301	1171874	0.1584	0.1281	1.23653	no
UBXN4.9997.12.3	sun2018	3301	1171874	0.1523	0.1232	1.2362	no
PIANP.9599.6.3	sun2018	3301	1171874	0.1942	0.1571	1.23616	no
CCL16.4913.78.1	sun2018	3301	1171874	0.1826	0.1479	1.23462	no
GZMB.14041.13.3	sun2018	3301	1171871	0.2963	0.2402	1.23356	no
NHP2L1.13602.6.3	sun2018	3301	1171874	0.1609	0.1306	1.23201	no
OSM.14063.17.3	sun2018	3301	1171874	0.164	0.1333	1.23031	no
CD3E.8069.85.3	sun2018	3301	1171874	0.1936	0.1574	1.22999	no
STOM.8261.51.3	sun2018	3301	1171874	0.5346	0.435	1.22897	no
CXCL1	folkersen2017	3394	204364	0.2756	0.2244	1.22816	no
SLAMF7.5487.7.3	sun2018	3301	1171874	0.4153	0.3387	1.22616	no
RPN1.10490.3.3	sun2018	3301	1171874	0.1835	0.1498	1.22497	no
Leukocyte_immunoglobulin-like_receptor_subfamily_B_member_2	suhre2017	1335	255616	0.6133	0.5007	1.22489	no
ANXA10.13605.16.3	sun2018	3301	1171874	0.1716	0.1403	1.22309	no
PIK3C2A.14028.22.3	sun2018	3301	1171874	0.1653	0.1353	1.22173	no
STX18.9037.1.3	sun2018	3301	1171874	0.1641	0.1345	1.22007	no
SLC27A2.9045.3.3	sun2018	3301	1171874	0.1547	0.1268	1.22003	no
POSTN.6645.53.3	sun2018	3301	1171874	0.1639	0.1344	1.21949	no
MAN1B1.7071.23.4	sun2018	3301	1171874	0.2338	0.1918	1.21898	no
Trypsin-1	suhre2017	1335	255616	0.5875	0.4822	1.21837	no
C-C_motif_chemokine_7	suhre2017	1335	255616	0.6111	0.5017	1.21806	no
Carbonic_anhydrase_7	suhre2017	1335	255616	0.5512	0.4529	1.21705	no
PIM1.5359.65.3	sun2018	3301	1171874	0.1561	0.1283	1.21668	no
Heat_shock_70_kDa_protein_1A1B	suhre2017	1335	255616	0.5328	0.4385	1.21505	no
EVI2B.13028.2.3	sun2018	3301	1171874	0.1786	0.1471	1.21414	no
VAV3.9830.109.3	sun2018	3301	1171874	0.1725	0.1423	1.21223	no
IGSF11.10700.10.3	sun2018	3301	1171874	0.14	0.1155	1.21212	no
PLAUR.2652.15.1	sun2018	3301	1171874	0.1792	0.148	1.21081	no
LYPLAL1.12428.2.3	sun2018	3301	1171874	0.1704	0.1408	1.21023	no
EHBP1.12813.18.3	sun2018	3301	1171874	0.1515	0.1253	1.2091	no
CKM.2670.67.4	sun2018	3301	1171874	0.1566	0.1296	1.20833	no
CHST14.7262.191.3	sun2018	3301	1171874	0.1647	0.1364	1.20748	no
SIRPG.9241.40.3	sun2018	3301	1171874	0.1736	0.144	1.20556	no
OLR1	folkersen2017	3394	204364	0.2449	0.2032	1.20522	no
NRCAM.5109.24.3	sun2018	3301	1171874	0.1645	0.1367	1.20337	no
NPPB.7655.11.3	sun2018	3301	1171874	0.1686	0.1402	1.20257	no
LCN2.2836.68.2	sun2018	3301	1171874	0.1692	0.1408	1.2017	no
TDGF1.5810.25.3	sun2018	3301	1171871	0.8324	0.6933	1.20063	no
NRP2.6590.54.3	sun2018	3301	1171874	0.1556	0.1296	1.20062	no
Tyrosine-protein_kinase_Lck	suhre2017	1335	255616	0.5701	0.4749	1.20046	no
GDF11.14495.161.3	sun2018	3301	1171874	0.1487	0.1239	1.20016	no
IL1R2.14133.93.3	sun2018	3301	1171874	0.2534	0.2112	1.19981	no
Complement_C1s_subcomponent	suhre2017	1335	255616	0.6141	0.5126	1.19801	no
FUT3.4548.4.2	sun2018	3301	1171874	0.2249	0.1878	1.19755	no
LCK.4560.34.2	sun2018	3301	1171874	0.1565	0.1307	1.1974	no
Urokinase_plasminogen_activator_surface_receptor	suhre2017	1335	255616	0.5063	0.4229	1.19721	no
RNF8.14663.44.3	sun2018	3301	1171874	0.1617	0.1351	1.19689	no
HSP_27	folkersen2020	30931	1152058	0.0543	0.0454	1.19604	no
SEMG2.6373.54.3	sun2018	3301	1171874	0.1845	0.1543	1.19572	no
SVEP1.11109.56.3	sun2018	3301	1171874	0.1485	0.1244	1.19373	no
IRF9.12439.67.3	sun2018	3301	1171874	0.1674	0.1403	1.19316	no
CD93.14136.234.3	sun2018	3301	1171874	0.164	0.1375	1.19273	no
DYNLL1.3881.49.2	sun2018	3301	1171874	0.1703	0.1428	1.19258	no
CD40	folkersen2017	3394	204364	0.37	0.311	1.18971	no
CDHR1.8372.29.3	sun2018	3301	1171874	0.1631	0.1372	1.18878	no
DEFB115.8391.12.3	sun2018	3301	1171874	0.1506	0.1267	1.18863	no
C-X-C_motif_chemokine_16	suhre2017	1335	255616	0.5368	0.4537	1.18316	no
TNC.4155.3.2	sun2018	3301	1171874	0.2408	0.2037	1.18213	no
PDGFRB.3459.49.2	sun2018	3301	1171872	0.321	0.2716	1.18189	no
TJP1.12001.7.3	sun2018	3301	1171874	0.1738	0.1471	1.18151	no
PLAU.4158.54.2	sun2018	3301	1171874	0.1485	0.1258	1.18045	no
VEGF	olli2017	8293	1174221	0.0683	0.0579	1.17962	no
CX3CL1.2827.23.2	sun2018	3301	1171874	0.1644	0.1394	1.17934	no
GZMK.9545.156.3	sun2018	3301	1171874	0.1484	0.1259	1.17871	no
TIE1.2844.53.2	sun2018	3301	1171874	0.2442	0.2073	1.178	no
SPOCK3.9906.21.3	sun2018	3301	1171874	0.1593	0.1353	1.17738	no
Tumor_necrosis_factor_receptor_superfamily_member_1A	suhre2017	1335	255616	0.5448	0.4628	1.17718	no
RNF122.11160.56.3	sun2018	3301	1171874	0.1531	0.1301	1.17679	no
IL31.10455.196.3	sun2018	3301	1171874	0.1746	0.1485	1.17576	no
NUDT16L1.12497.29.3	sun2018	3301	1171874	0.1566	0.1332	1.17568	no
HNRNPM.12783.29.3	sun2018	3301	1171874	0.1555	0.1323	1.17536	no
METTL1.12514.16.3	sun2018	3301	1171874	0.1694	0.1443	1.17394	no
ITIH1.7955.195.3	sun2018	3301	1171874	0.9739	0.8297	1.1738	no
ANGPT1.2811.27.1	sun2018	3301	1171874	0.1565	0.1334	1.17316	no
NTRK2.4866.59.2	sun2018	3301	1171874	0.1444	0.1232	1.17208	no
Coagulation_factor_Xa	suhre2017	1335	255616	0.4913	0.4195	1.17116	no
Contactin-4	suhre2017	1335	255616	0.5411	0.4624	1.1702	no
CXCL11.3038.9.2	sun2018	3301	1171874	0.1645	0.1406	1.16999	no
Granulins	suhre2017	1335	255616	0.5599	0.4786	1.16987	no
OCIA_domain-containing_protein_1	suhre2017	1335	255616	0.5365	0.4594	1.16783	no
DLK1.6496.60.3	sun2018	3301	1171874	0.1736	0.1487	1.16745	no
GDNF.5822.22.3	sun2018	3301	1171874	0.1608	0.1379	1.16606	no
CCNH.9848.22.3	sun2018	3301	1171874	0.1525	0.1308	1.1659	no
Netrin_receptor_UNC5D	suhre2017	1335	255616	0.5011	0.4301	1.16508	no
Heparin_cofactor_2	suhre2017	1335	255616	0.6089	0.5232	1.1638	no
IL12RB1.2632.5.2	sun2018	3301	1171874	0.1485	0.1277	1.16288	no
FAM209B.7066.199.4	sun2018	3301	1171874	0.1599	0.1377	1.16122	no
TXNDC12.4815.25.3	sun2018	3301	1171874	1.5146	1.3048	1.16079	no
SPINK6.5731.1.3	sun2018	3301	1171874	0.435	0.3749	1.16031	no
TOR1AIP1.9039.47.3	sun2018	3301	1171874	0.169	0.1457	1.15992	no
Tumor_necrosis_factor_ligand_superfamily_member_6,_soluble_form	suhre2017	1335	255616	0.5826	0.5023	1.15986	no
TGIF2.9847.21.3	sun2018	3301	1171874	0.1592	0.1373	1.1595	no
IGF2R.3676.15.3	sun2018	3301	1171874	0.3006	0.2593	1.15927	no
TST.12663.1.3	sun2018	3301	1171874	0.6568	0.5667	1.15899	no
PARK7.5016.61.2	sun2018	3301	1171874	0.157	0.1355	1.15867	no
CD300C.13406.161.3	sun2018	3301	1171874	0.1352	0.1167	1.15853	no
MMP10	folkersen2017	3394	204364	0.2528	0.2186	1.15645	no
Lymphocyte_activation_gene_3_protein	suhre2017	1335	255616	0.5205	0.4502	1.15615	no
NQO2.9754.33.3	sun2018	3301	1171874	0.1941	0.1681	1.15467	no
Beta-NGF	folkersen2020	30931	1159351	0.049	0.0425	1.15294	no
CISD1.7745.3.3	sun2018	3301	1171874	0.1421	0.1233	1.15247	no
PLG.3710.49.2	sun2018	3301	1171874	0.171	0.1484	1.15229	no
PRNP.6545.58.3	sun2018	3301	1171874	0.1576	0.1368	1.15205	no
F2R	folkersen2017	3394	204364	0.2828	0.2457	1.151	no
EWSR1.12988.49.3	sun2018	3301	1171874	0.1454	0.1264	1.15032	no
Proprotein_convertase_subtilisinkexin_type_7	suhre2017	1335	255616	1.1745	1.0242	1.14675	no
DNER.11442.1.3	sun2018	3301	1171874	0.1579	0.1377	1.1467	no
RNASE1.7211.2.3	sun2018	3301	1171874	0.1569	0.1369	1.14609	no
DOCK9.14002.18.3	sun2018	3301	1171874	0.2817	0.2461	1.14466	no
VPS10_domain-containing_receptor_SorCS2	suhre2017	1335	255616	0.484	0.4233	1.1434	no
Tumor_necrosis_factor_ligand_superfamily_member_4	suhre2017	1335	255616	0.4929	0.4317	1.14177	no
MIP1b	olli2017	8293	1174281	0.2441	0.214	1.14065	no
GSTO1.12436.84.3	sun2018	3301	1171863	0.6951	0.6094	1.14063	no
NET1.14260.112.3	sun2018	3301	1171874	0.1523	0.1336	1.13997	no
ARPP21.12860.7.3	sun2018	3301	1171874	0.1561	0.1371	1.13858	no
SPARC.3043.49.2	sun2018	3301	1171874	0.166	0.1458	1.13855	no
GCKR.5223.59.3	sun2018	3301	1171874	0.153	0.1344	1.13839	no
H2AFZ.4163.5.2	sun2018	3301	1171874	0.153	0.1345	1.13755	no
DIMT1.12694.28.3	sun2018	3301	1171874	0.1534	0.1349	1.13714	no
TNFRSF1A.2654.19.1	sun2018	3301	1171874	0.149	0.1311	1.13654	no
PLG.4150.75.2	sun2018	3301	1171874	0.1551	0.1366	1.13543	no
SEMA3E.5363.51.3	sun2018	3301	1171874	0.6302	0.557	1.13142	no
FOXL2.11375.49.3	sun2018	3301	1171874	0.1504	0.1333	1.12828	no
ADAM23.7049.2.3	sun2018	3301	1171874	0.1939	0.1719	1.12798	no
Complement_factor_H-related_protein_5	suhre2017	1335	255616	0.5508	0.4884	1.12776	no
TNFAIP3.14009.65.3	sun2018	3301	1171874	0.1771	0.1571	1.12731	no
GEM.12817.1.3	sun2018	3301	1171866	0.4584	0.4067	1.12712	no
IL-6RA	folkersen2020	30931	1152649	0.0931	0.0826	1.12712	no
Intercellular_adhesion_molecule_5	suhre2017	1335	255616	0.5097	0.4523	1.12691	no
DCUN1D5.8760.10.3	sun2018	3301	1171874	0.1566	0.139	1.12662	no
Ck-beta-8-1	suhre2017	1335	255616	0.4364	0.3874	1.12648	no
MYZAP.13924.13.3	sun2018	3301	1171874	0.1514	0.1346	1.12481	no
GPNMB.8289.8.3	sun2018	3301	1171874	0.1591	0.1415	1.12438	no
IL13RA1.2633.52.2	sun2018	3301	1171874	0.1769	0.1574	1.12389	no
Interleukin-18_receptor_accessory_protein	suhre2017	1335	255616	0.5217	0.4643	1.12363	no
CST8.10572.65.3	sun2018	3301	1171874	0.1476	0.1315	1.12243	no
PMEL.6472.40.3	sun2018	3301	1171874	0.1476	0.1315	1.12243	no
FGR.3810.50.2	sun2018	3301	1171874	0.175	0.1564	1.11893	no
Proteasome_subunit_alpha_type-1	suhre2017	1335	255616	0.4563	0.4079	1.11866	no
HBEGF.14094.29.3	sun2018	3301	1171874	0.159	0.1423	1.11736	no
ADAMTS1.3174.2.1	sun2018	3301	1171874	0.1481	0.1326	1.11689	no
GUCA2B.6223.5.3	sun2018	3301	1171874	0.2185	0.1957	1.1165	no
PGRMC2.10631.9.3	sun2018	3301	1171874	0.2074	0.1858	1.11625	no
Bone_morphogenetic_protein_receptor_type-2	suhre2017	1335	255616	0.4776	0.428	1.11589	no
RNASE3	folkersen2017	3394	164988	0.3236	0.29	1.11586	no
CTSB.3061.61.2	sun2018	3301	1171874	0.3534	0.3168	1.11553	no
PCDH10.8780.2.3	sun2018	3301	1171871	0.239	0.2143	1.11526	no
C-C_motif_chemokine_28	suhre2017	1335	255616	0.5672	0.5094	1.11347	no
EHMT2.5843.60.3	sun2018	3301	1171874	0.1548	0.1395	1.10968	no
SRXN1.14268.4.3	sun2018	3301	1171874	0.1703	0.1537	1.108	no
IP10	olli2017	8293	1172296	0.0599	0.0541	1.10721	no
ASPN.6451.64.3	sun2018	3301	1171874	0.4684	0.4233	1.10654	no
FAM213A.13423.94.3	sun2018	3301	1171874	0.1704	0.154	1.10649	no
Matrix_metalloproteinase-17	suhre2017	1335	255616	0.4824	0.436	1.10642	no
GCNT4.10854.15.3	sun2018	3301	1171874	0.1436	0.1299	1.10547	no
CBLN4.5688.65.3	sun2018	3301	1171874	0.1512	0.1369	1.10446	no
TLL1.6383.90.3	sun2018	3301	1171874	0.179	0.1621	1.10426	no
NXF1.12453.161.3	sun2018	3301	1171874	0.1469	0.1332	1.10285	no
GADD45GIP1.9302.90.3	sun2018	3301	1171874	0.2431	0.2206	1.10199	no
Mitogen-activated_protein_kinase_8	suhre2017	1335	255616	0.4683	0.425	1.10188	no
PTH.5954.62.3	sun2018	3301	1171874	0.1363	0.1238	1.10097	no
FCER2.3291.30.2	sun2018	3301	1171874	0.1625	0.1477	1.1002	no
ST6GALNAC3.10705.14.3	sun2018	3301	1171874	0.1513	0.1376	1.09956	no
L-lactate_dehydrogenase_B_chain	suhre2017	1335	255616	0.4723	0.4299	1.09863	no
RELB.11464.9.3	sun2018	3301	1171874	0.1839	0.1674	1.09857	no
ANGPTL1.11142.11.3	sun2018	3301	1171874	0.261	0.2378	1.09756	no
LMAN2.9468.8.3	sun2018	3301	1171874	0.1465	0.1336	1.09656	no
SPINT2.2843.13.2	sun2018	3301	1171870	0.5613	0.5119	1.0965	no
PSAPL1.8814.33.3	sun2018	3301	1171874	0.1552	0.1416	1.09605	no
SRC	folkersen2020	30931	1161448	0.0275	0.0251	1.09562	no
ZFYVE27.9102.28.3	sun2018	3301	1171874	0.1382	0.1264	1.09335	no
HBEGF	folkersen2017	3394	204364	0.26	0.2379	1.0929	no
IL6R	folkersen2017	3394	204364	1.4446	1.3219	1.09282	no
Fibroblast_growth_factor_17	suhre2017	1335	255616	0.4794	0.4387	1.09277	no
JAKMIP3.9068.17.3	sun2018	3301	1171874	1.3276	1.215	1.09267	no
CLEC12A.11187.11.3	sun2018	3301	1171842	0.4019	0.368	1.09212	no
GHR.2948.58.2	sun2018	3301	1171874	0.1417	0.1299	1.09084	no
Cathepsin_B	suhre2017	1335	255616	1.0097	0.9259	1.09051	no
TNFRSF1B.8368.102.3	sun2018	3301	1171874	0.1544	0.1416	1.0904	no
MIA.2687.2.1	sun2018	3301	1171874	0.2579	0.2367	1.08956	no
Histidine-rich_glycoprotein	suhre2017	1335	255616	0.5872	0.5391	1.08922	no
MAP2K1.2864.2.3	sun2018	3301	1171874	0.1285	0.118	1.08898	no
MATN2.3325.2.2	sun2018	3301	1171874	0.1313	0.1206	1.08872	no
DSG2.9484.75.3	sun2018	3301	1171874	0.1478	0.136	1.08676	no
TMEM132C.11128.29.3	sun2018	3301	1171874	0.1457	0.1341	1.0865	no
MXRA8.10521.10.3	sun2018	3301	1171874	0.1478	0.1361	1.08597	no
DVL2.13575.40.3	sun2018	3301	1171874	0.1487	0.137	1.0854	no
KLK8.13708.56.3	sun2018	3301	1171874	0.1394	0.1285	1.08482	no
TFF3.4721.54.2	sun2018	3301	1171874	0.1519	0.1401	1.08423	no
ST8SIA4.7038.45.3	sun2018	3301	1171874	0.1358	0.1253	1.0838	no
PTPRH.11222.62.3	sun2018	3301	1171874	0.152	0.1403	1.08339	no
CDH5.2819.23.2	sun2018	3301	1171874	0.1936	0.1789	1.08217	no
RELL1.13399.33.3	sun2018	3301	1171874	0.1353	0.1251	1.08153	no
KLK3.8468.19.3	sun2018	3301	1171874	0.1427	0.132	1.08106	no
IL17A.3498.53.2	sun2018	3301	1171874	0.1535	0.1422	1.07947	no
ABO.9253.52.3	sun2018	3301	1171867	0.4178	0.3871	1.07931	no
Tumor_necrosis_factor_receptor_superfamily_member_13B	suhre2017	1335	255616	0.4787	0.4436	1.07913	no
LMAN2.7638.30.3	sun2018	3301	1171874	0.1208	0.112	1.07857	no
KLHL13.12463.7.3	sun2018	3301	1171874	0.1868	0.1734	1.07728	no
Histone_deacetylase_8	suhre2017	1335	255616	0.4358	0.4047	1.07685	no
MFAP5.6440.31.3	sun2018	3301	1171874	0.157	0.1459	1.07608	no
CD33.3166.92.1	sun2018	3301	1171873	0.2147	0.1996	1.07565	no
Interleukin-23	suhre2017	1335	255616	0.5066	0.471	1.07558	no
FAM20B.7198.197.3	sun2018	3301	1171874	0.1435	0.1335	1.07491	no
SERAC1.8985.13.3	sun2018	3301	1171874	0.1438	0.1338	1.07474	no
PLA2R1.10916.44.3	sun2018	3301	1171867	1.2782	1.19	1.07412	no
PMEPA1.6936.7.3	sun2018	3301	1171874	0.1457	0.1357	1.07369	no
Retinoic_acid_receptor_responder_protein_2	suhre2017	1335	255616	0.4969	0.4629	1.07345	no
Tumor_necrosis_factor_ligand_superfamily_member_18	suhre2017	1335	255616	0.4558	0.4247	1.07323	no
EIF4A3.4997.19.1	sun2018	3301	1171874	0.1408	0.1314	1.07154	no
IFNL2.4397.26.2	sun2018	3301	1171874	0.1477	0.1379	1.07107	no
LIN7B.4238.4.2	sun2018	3301	1171874	0.1263	0.1181	1.06943	no
Protein_kinase_C_zeta_type	suhre2017	1335	255616	0.5196	0.4859	1.06936	no
Serinethreonine-protein_kinase_Chk1	suhre2017	1335	255616	0.4114	0.3848	1.06913	no
GPC1.8697.38.3	sun2018	3301	1171874	0.1326	0.1243	1.06677	no
OMD.5358.3.3	sun2018	3301	1171874	0.1575	0.1477	1.06635	no
DNAJB11.7110.2.3	sun2018	3301	1171874	0.1551	0.1455	1.06598	no
CHCHD10.11270.17.3	sun2018	3301	1171874	0.1379	0.1294	1.06569	no
MSRB3.7824.88.3	sun2018	3301	1171874	0.1432	0.1344	1.06548	no
TMEM132D.13416.8.3	sun2018	3301	1171874	0.1368	0.1284	1.06542	no
Platelet_endothelial_cell_adhesion_molecule	suhre2017	1335	255616	0.4643	0.4363	1.06418	no
NID2.3633.70.5	sun2018	3301	1171874	0.1793	0.1689	1.06157	no
BOC.4328.2.2	sun2018	3301	1171874	0.1575	0.1484	1.06132	no
CHCHD2.8015.144.3	sun2018	3301	1171874	0.1483	0.1399	1.06004	no
HAVCR2.5134.52.2	sun2018	3301	1171874	0.3143	0.297	1.05825	no
CD44.9283.8.3	sun2018	3301	1171874	0.148	0.14	1.05714	no
MAPKAPK3.3822.54.2	sun2018	3301	1171874	0.2503	0.2369	1.05656	no
RBP7.14208.3.3	sun2018	3301	1171874	0.1357	0.1287	1.05439	no
C-C_motif_chemokine_23	suhre2017	1335	255616	0.3936	0.3738	1.05297	no
Endoplasmic_reticulum_aminopeptidase_1	suhre2017	1335	255616	1.3117	1.2465	1.05231	no
ASPRV1.13023.8.3	sun2018	3301	1171874	0.1763	0.1676	1.05191	no
EMC1.11989.35.3	sun2018	3301	1171874	0.1394	0.1327	1.05049	no
Calciumcalmodulin-dependent_protein_kinase_type_1D	suhre2017	1335	255616	0.4646	0.4425	1.04994	no
Granzyme_B	suhre2017	1335	255616	0.4827	0.4598	1.0498	no
C1orf210.8088.56.3	sun2018	3301	1171874	0.1328	0.1266	1.04897	no
NXPH1.4562.1.2	sun2018	3301	1171874	0.1624	0.155	1.04774	no
Dipeptidyl_peptidase_2	suhre2017	1335	255616	0.4193	0.4004	1.0472	no
WAP,_kazal,_immunoglobulin,_kunitz_and_NTR_domain-containing_protein_1	suhre2017	1335	255616	0.4492	0.4291	1.04684	no
Interferon_gamma_receptor_1	suhre2017	1335	255616	0.4844	0.4628	1.04667	no
Metalloproteinase_inhibitor_1	suhre2017	1335	255616	0.4592	0.4389	1.04625	no
cAMP-specific_3',5'-cyclic_phosphodiesterase_4D	suhre2017	1335	255616	0.4683	0.4476	1.04625	no
EIF4E2.9745.20.3	sun2018	3301	1171874	0.1238	0.1184	1.04561	no
TNS2.11667.29.3	sun2018	3301	1171874	0.356	0.3407	1.04491	no
MESDC2.5594.87.3	sun2018	3301	1171874	0.1329	0.1273	1.04399	no
SAA1.4336.2.1	sun2018	3301	1171872	0.2506	0.2401	1.04373	no
LAMA1.LAMB1.LAMC1.2728.62.2	sun2018	3301	1171874	0.1682	0.1612	1.04342	no
ELK1.10006.25.3	sun2018	3301	1171874	0.137	0.1313	1.04341	no
RANBP3.14037.18.3	sun2018	3301	1171874	0.1593	0.1527	1.04322	no
PRDM1.14197.2.3	sun2018	3301	1171874	0.735	0.705	1.04255	no
TNFRSF4.3730.81.2	sun2018	3301	1171874	0.1383	0.1327	1.0422	no
Thioredoxin_domain-containing_protein_12	suhre2017	1335	255616	0.8228	0.7897	1.04191	no
FCRL3.4440.15.2	sun2018	3301	1171874	0.2999	0.2881	1.04096	no
JAK2.4998.50.2	sun2018	3301	1171874	0.1708	0.1641	1.04083	no
NPW.9986.14.3	sun2018	3301	1171874	0.1359	0.1307	1.03979	no
MRAP.7895.108.3	sun2018	3301	1171874	0.1306	0.1257	1.03898	no
Leucine_carboxyl_methyltransferase_1	suhre2017	1335	255616	0.4895	0.4718	1.03752	no
Protein_Rev_HV2BE	suhre2017	1335	255616	0.4669	0.4506	1.03617	no
PFDN5.4271.75.2	sun2018	3301	1171874	0.1448	0.1398	1.03577	no
FCRL4.8973.23.3	sun2018	3301	1171874	0.4563	0.4407	1.0354	no
TMCO5A.6907.17.3	sun2018	3301	1171874	0.1446	0.1397	1.03508	no
SNAP29.12357.41.3	sun2018	3301	1171874	0.1372	0.1328	1.03313	no
Lysozyme_C	suhre2017	1335	255616	0.5678	0.5496	1.03311	no
CXCL9.9188.119.3	sun2018	3301	1171874	0.13	0.1259	1.03257	no
UGT1A6.7891.45.3	sun2018	3301	1171874	0.1714	0.166	1.03253	no
TMEM9.9249.17.3	sun2018	3301	1171874	0.1402	0.1362	1.02937	no
Nidogen-2	suhre2017	1335	255616	0.5012	0.4872	1.02874	no
VRK1.12553.5.3	sun2018	3301	1171874	0.1647	0.1603	1.02745	no
DIABLO.3122.6.2	sun2018	3301	1171874	0.1466	0.1428	1.02661	no
FAS.9459.7.3	sun2018	3301	1171874	0.1483	0.1447	1.02488	no
Platelet-activating_factor_acetylhydrolase	suhre2017	1335	255616	0.4527	0.442	1.02421	no
C18orf32.8236.8.3	sun2018	3301	1171874	0.1361	0.1329	1.02408	no
FLRT3.13123.3.3	sun2018	3301	1171874	0.2274	0.2229	1.02019	no
FTH1.FTL.3031.66.1	sun2018	3301	1171874	0.215	0.2108	1.01992	no
CCNB1IP1.9728.4.3	sun2018	3301	1171874	0.1382	0.1356	1.01917	no
SLAMF1.7953.20.3	sun2018	3301	1171874	0.1305	0.1282	1.01794	no
JPH3.9089.77.3	sun2018	3301	1171874	0.1485	0.146	1.01712	no
AMBN.6522.57.3	sun2018	3301	1171874	0.1369	0.1346	1.01709	no
IL1RL1	folkersen2017	3394	204364	1.5334	1.5081	1.01678	no
KRT7.11383.41.3	sun2018	3301	1171874	0.1356	0.1334	1.01649	no
FBXL5.12846.3.3	sun2018	3301	1171874	0.1401	0.1379	1.01595	no
Interleukin-17A	suhre2017	1335	255616	0.4548	0.448	1.01518	no
TNXB.5698.60.3	sun2018	3301	1171874	0.1299	0.128	1.01484	no
PTPRJ.8250.2.3	sun2018	3301	1171874	0.1452	0.1431	1.01468	no
CHIT1.3600.2.3	sun2018	3301	1171871	0.1965	0.1937	1.01446	no
PCDHB4.10522.167.3	sun2018	3301	1171874	0.1459	0.1439	1.0139	no
Fetuin-B	suhre2017	1335	255616	0.4201	0.4146	1.01327	no
CCL7.4886.3.1	sun2018	3301	1171874	0.1638	0.1617	1.01299	no
NPPB	folkersen2017	3394	204364	0.2167	0.214	1.01262	no
AGER	folkersen2017	3394	204364	0.2599	0.2567	1.01247	no
ADH4.8325.37.3	sun2018	3301	1171874	0.1426	0.1409	1.01207	no
Proteasome_activator_complex_subunit_3	suhre2017	1335	255616	0.4416	0.4369	1.01076	no
ADH1B.9834.62.3	sun2018	3301	1171874	0.3748	0.3709	1.01051	no
IGSF11.9279.7.3	sun2018	3301	1171874	0.1307	0.1295	1.00927	no
TMEM2.8992.1.3	sun2018	3301	1171874	0.1419	0.1407	1.00853	no
NTN1.6649.51.3	sun2018	3301	1171874	0.1322	0.1311	1.00839	no
PENK.9076.25.3	sun2018	3301	1171874	0.2506	0.2486	1.00805	no
MAN1A1.11291.73.3	sun2018	3301	1171874	0.1464	0.1454	1.00688	no
FCGR2B.3310.62.1	sun2018	3301	1171870	0.2793	0.2775	1.00649	no
Importin_subunit_alpha-1	suhre2017	1335	255616	0.418	0.4154	1.00626	no
SCARA3.11292.13.3	sun2018	3301	1171874	0.1307	0.1299	1.00616	no
DTX3L.11643.73.3	sun2018	3301	1171874	0.147	0.1462	1.00547	no
SEMA7A.7019.13.3	sun2018	3301	1171874	0.1377	0.1372	1.00364	no
RCVRN.14334.3.3	sun2018	3301	1171874	0.1414	0.1409	1.00355	no
FIGF.14705.1.3	sun2018	3301	1171874	0.1271	0.1267	1.00316	no
MINOS1.7956.11.3	sun2018	3301	1171854	0.3686	0.3681	1.00136	no
DEFB104A.5763.67.3	sun2018	3301	1171874	0.1787	0.1785	1.00112	no
Tumor_necrosis_factor_ligand_superfamily_member_8	suhre2017	1335	255616	0.4364	0.4364	1	no
GNS.8314.71.3	sun2018	3301	1171874	0.1307	0.131	0.99771	no
GPR135.11465.4.3	sun2018	3301	1171874	0.1584	0.1589	0.996853	no
NCR2.2734.49.4	sun2018	3301	1171874	0.1417	0.1425	0.994386	no
GDF5.2752.62.2	sun2018	3301	1171873	0.473	0.4759	0.993906	no
IL12p70	olli2017	8293	1174200	0.0592	0.0596	0.993289	no
LRRC4C.9369.174.3	sun2018	3301	1171874	0.1597	0.1608	0.993159	no
PIANP.14114.18.3	sun2018	3301	1171874	0.1402	0.1412	0.992918	no
FGFR2.3808.76.2	sun2018	3301	1171874	0.1363	0.1373	0.992717	no
Macrophage_mannose_receptor_1	suhre2017	1335	255616	0.439	0.4423	0.992539	no
SCGFb	olli2017	8293	1172456	0.0528	0.0532	0.992481	no
MBL2.3000.66.1	sun2018	3301	1171866	0.501	0.505	0.992079	no
CASP-8	folkersen2020	30931	1171800	0.0343	0.0346	0.991329	no
TEAD3.12854.3.3	sun2018	3301	1171874	0.1329	0.1341	0.991051	no
FKBP6.12529.32.3	sun2018	3301	1171858	0.3951	0.3992	0.989729	no
FCGR1A.3312.64.1	sun2018	3301	1171874	0.1234	0.1247	0.989575	no
PCOLCE.11237.49.3	sun2018	3301	1171874	0.1399	0.1414	0.989392	no
Dickkopf-like_protein_1	suhre2017	1335	255616	0.422	0.4268	0.988754	no
SIGIRR.8326.63.3	sun2018	3301	1171874	1.3705	1.3872	0.987961	no
Complement_C5b-C6_complex	suhre2017	1335	255616	0.4384	0.4442	0.986943	no
LCT.9017.58.3	sun2018	3301	1171874	1.2917	1.3102	0.98588	no
Baculoviral_IAP_repeat-containing_protein_5	suhre2017	1335	255616	0.4368	0.4431	0.985782	no
CARTPT.5743.82.3	sun2018	3301	1171874	0.1281	0.13	0.985385	no
CREBBP.13614.6.3	sun2018	3301	1171874	0.1519	0.1543	0.984446	no
ECP	folkersen2020	30931	684951	0.0641	0.0652	0.983129	no
SRC	folkersen2017	3394	204364	0.2114	0.2152	0.982342	no
TMPRSS11B.10895.28.3	sun2018	3301	1171874	0.1304	0.1328	0.981928	no
Enteropeptidase	suhre2017	1335	255616	0.4127	0.4203	0.981918	no
FBXL4.9921.14.3	sun2018	3301	1171874	0.1567	0.1596	0.98183	no
GDF11.14587.16.3	sun2018	3301	1171874	0.1262	0.1286	0.981337	no
Neural_cell_adhesion_molecule_1,_120_kDa_isoform	suhre2017	1335	255616	0.4431	0.4518	0.980744	no
C-type_lectin_domain_family_4_member_K	suhre2017	1335	255616	0.3936	0.4015	0.980324	no
MMP9.2579.17.5	sun2018	3301	1171874	0.1271	0.1298	0.979199	no
IFI16.12893.159.3	sun2018	3301	1171874	0.131	0.1338	0.979073	no
HPGD.4995.16.1	sun2018	3301	1171874	0.1364	0.1395	0.977778	no
CPZ.6493.9.3	sun2018	3301	1171874	0.1472	0.1506	0.977424	no
MEGF10.11168.3.3	sun2018	3301	1171874	0.138	0.1412	0.977337	no
Calcineurin_subunit_B_type_1	suhre2017	1335	255616	0.4497	0.4611	0.975277	no
APOB.2797.56.2	sun2018	3301	1171874	0.1282	0.1315	0.974905	no
ECE1.8767.44.3	sun2018	3301	1171874	0.1369	0.1405	0.974377	no
NSG2.13409.9.3	sun2018	3301	1171874	0.1336	0.1372	0.973761	no
Nascent_polypeptide-associated_complex_subunit_alpha	suhre2017	1335	255616	0.4174	0.4287	0.973641	no
SELE	folkersen2017	3394	204364	0.7856	0.8081	0.972157	no
B3GALT6.7981.230.3	sun2018	3301	1171874	0.1278	0.1318	0.969651	no
RANTES	olli2017	8293	1171985	0.0506	0.0522	0.969349	no
GCK.12960.9.3	sun2018	3301	1171874	0.1241	0.1281	0.968774	no
ATF6.11277.23.3	sun2018	3301	1171874	0.1369	0.1416	0.966808	no
TREML4.11139.4.3	sun2018	3301	1171874	0.1508	0.156	0.966667	no
PDGFB	folkersen2017	3394	204364	0.2249	0.2328	0.966065	no
VPS29.14318.1.3	sun2018	3301	1171873	0.1293	0.1339	0.965646	no
PLAT	folkersen2017	3394	204364	0.2381	0.2471	0.963577	no
PVR.8064.125.3	sun2018	3301	1171874	0.1236	0.1283	0.963367	no
BAGE3.6442.6.3	sun2018	3301	1171874	0.1465	0.1521	0.963182	no
TPSB2.3403.1.2	sun2018	3301	1171873	0.192	0.1996	0.961924	no
COL20A1.8804.39.3	sun2018	3301	1171874	0.1304	0.1356	0.961652	no
Acid_sphingomyelinase-like_phosphodiesterase_3a	suhre2017	1335	255616	0.4345	0.4519	0.961496	no
ADAMTS13.3175.51.5	sun2018	3301	1171874	0.2176	0.2264	0.961131	no
SIGLEC8.7864.3.3	sun2018	3301	1171874	0.1346	0.1402	0.960057	no
VTN.13125.45.3	sun2018	3301	1171857	0.3383	0.3532	0.957814	no
FUT9.6991.24.3	sun2018	3301	1171874	0.1846	0.1929	0.956973	no
Endoplasmic_reticulum_resident_protein_29	suhre2017	1335	255616	0.48	0.502	0.956175	no
Prefoldin_subunit_5	suhre2017	1335	255616	0.4109	0.43	0.955581	no
Nuclear_receptor_subfamily_1_group_D_member_1	suhre2017	1335	255616	0.4157	0.4351	0.955413	no
Kallikrein-7	suhre2017	1335	255616	0.4462	0.4672	0.955051	no
Baculoviral_IAP_repeat-containing_protein_7_Isoform_beta	suhre2017	1335	255616	0.4108	0.4304	0.954461	no
CARHSP1.12808.103.3	sun2018	3301	1171874	0.1247	0.1308	0.953364	no
CCL23.3028.36.2	sun2018	3301	1171874	0.1306	0.137	0.953285	no
Aspartate_aminotransferase,_cytoplasmic	suhre2017	1335	255616	0.4202	0.4419	0.950894	no
SCARA3.9569.14.3	sun2018	3301	1171874	0.1383	0.1456	0.949863	no
GLRX2.12486.8.3	sun2018	3301	1171874	0.1376	0.1449	0.94962	no
UBE2J1.6900.30.3	sun2018	3301	1171874	0.124	0.1306	0.949464	no
ZNF566.12795.2.3	sun2018	3301	1171874	0.1214	0.1279	0.949179	no
NR1D1.5236.2.3	sun2018	3301	1171874	0.1239	0.1306	0.948698	no
FBP2.9867.23.3	sun2018	3301	1171874	0.1276	0.1347	0.94729	no
SLC26A5.9127.4.3	sun2018	3301	1171874	0.131	0.1383	0.947216	no
RARRES1.8398.277.3	sun2018	3301	1171870	0.53	0.56	0.946429	no
HPGDS.12549.33.3	sun2018	3301	1171874	0.2492	0.2635	0.945731	no
HMG20A.12712.9.3	sun2018	3301	1171874	0.122	0.1291	0.945004	no
B3GNT8.9297.12.3	sun2018	3301	1171874	0.1927	0.204	0.944608	no
FAM3B.5618.50.3	sun2018	3301	1171874	0.1259	0.1333	0.944486	no
PIR.13634.209.3	sun2018	3301	1171874	0.3847	0.4077	0.943586	no
Hepatocyte_growth_factor-like_protein	suhre2017	1335	255616	1.9109	2.0269	0.94277	no
MANSC4.9578.263.3	sun2018	3301	1171874	0.1757	0.1864	0.942597	no
IGFBP1.2771.35.2	sun2018	3301	1171874	0.1141	0.1211	0.942197	no
CD80.2603.61.2	sun2018	3301	1171874	0.1216	0.1291	0.941905	no
IL6.4673.13.2	sun2018	3301	1171874	0.1228	0.1305	0.940996	no
SIRPB1.6247.9.3	sun2018	3301	1171874	0.3184	0.3385	0.94062	no
MLYCD.11538.216.3	sun2018	3301	1171874	0.1203	0.128	0.939844	no
Aminoacylase-1	suhre2017	1335	255616	0.4257	0.453	0.939735	no
MATN3.3208.2.4	sun2018	3301	1171874	0.126	0.1343	0.938198	no
Interleukin-1_receptor_type_1	suhre2017	1335	255616	0.4101	0.4373	0.9378	no
Abelson_tyrosine-protein_kinase_2	suhre2017	1335	255616	0.4404	0.4702	0.936623	no
DSG1.2976.58.2	sun2018	3301	1171874	0.1287	0.1376	0.93532	no
PYDC1.12835.101.3	sun2018	3301	1171874	0.1322	0.1415	0.934276	no
Contactin-1	suhre2017	1335	255616	0.4336	0.4649	0.932674	no
AHSG.3581.53.3	sun2018	3301	1171874	0.1627	0.1746	0.931844	no
THSD7A.11174.8.3	sun2018	3301	1171874	0.1288	0.1383	0.931309	no
HGD.9832.33.3	sun2018	3301	1171874	0.1233	0.1324	0.931269	no
SELP.4154.57.2	sun2018	3301	1171874	0.1306	0.1403	0.930862	no
CDHR5.9962.1.3	sun2018	3301	1171874	0.1156	0.1243	0.930008	no
PDRG1.12593.33.3	sun2018	3301	1171874	0.1178	0.1269	0.92829	no
Stem_Cell_Growth_Factor-alpha	suhre2017	1335	255616	0.4221	0.4552	0.927285	no
CD79A.7796.10.3	sun2018	3301	1171874	0.1322	0.1426	0.927069	no
OPALIN.7736.28.3	sun2018	3301	1171874	0.1317	0.1421	0.926812	no
FGF23	folkersen2017	3394	204364	0.2258	0.2443	0.924273	no
EDAR.2977.7.2	sun2018	3301	1171874	0.1229	0.1332	0.922673	no
TYRO3.2611.72.2	sun2018	3301	1171874	0.1264	0.137	0.922628	no
RCN2.10645.72.3	sun2018	3301	1171874	0.1336	0.1449	0.922015	no
RUFY1.11425.31.3	sun2018	3301	1171874	0.139	0.1508	0.921751	no
DHX9.10527.22.3	sun2018	3301	1171874	0.1161	0.1261	0.920698	no
HDLBP.13570.43.3	sun2018	3301	1171874	0.1199	0.1305	0.918774	no
GSTA1.12446.49.3	sun2018	3301	1171874	0.1487	0.162	0.917901	no
Serinethreonine-protein_kinase_16	suhre2017	1335	255616	0.4012	0.4372	0.917658	no
ASIP.5676.54.3	sun2018	3301	1171874	0.5068	0.5535	0.915628	no
STMN3.8019.73.3	sun2018	3301	1171874	0.1212	0.1325	0.914717	no
Tumor_necrosis_factor_ligand_superfamily_member_9	suhre2017	1335	255616	0.3619	0.3958	0.914351	no
MENT.5744.12.3	sun2018	3301	1171874	0.1239	0.1356	0.913717	no
NAAA.3173.49.2	sun2018	3301	1171874	0.2519	0.2763	0.91169	no
Leukocyte_immunoglobulin-like_receptor_subfamily_B_member_1	suhre2017	1335	255616	0.4073	0.4468	0.911594	no
LIPN.8097.77.3	sun2018	3301	1171864	0.6237	0.6842	0.911576	no
CBX5.4540.11.2	sun2018	3301	1171874	0.1277	0.1401	0.911492	no
MYO6.9894.13.3	sun2018	3301	1171874	0.1132	0.1242	0.911433	no
DPYSL3.12707.26.3	sun2018	3301	1171874	0.1195	0.1312	0.910823	no
UPK3BL.6633.43.3	sun2018	3301	1171874	0.1259	0.1383	0.91034	no
ZNF415.12811.55.3	sun2018	3301	1171874	0.1278	0.1404	0.910256	no
Insulin-like_growth_factor-binding_protein_1	suhre2017	1335	255616	0.4045	0.4447	0.909602	no
Intercellular_adhesion_molecule_2	suhre2017	1335	255616	0.3678	0.4044	0.909496	no
ICAM4.6550.4.3	sun2018	3301	1171874	0.1404	0.1544	0.909326	no
NUDT12.13947.371.3	sun2018	3301	1171874	0.1229	0.1353	0.908352	no
CA3.3799.11.2	sun2018	3301	1171874	0.1265	0.1393	0.908112	no
INPP5E.11370.20.3	sun2018	3301	1171874	0.117	0.1289	0.90768	no
C1QTNF1.6304.8.3	sun2018	3301	1171874	0.1317	0.1451	0.90765	no
PLA2G2A.2692.74.2	sun2018	3301	1171872	0.1617	0.1782	0.907407	no
ITPKA.13473.55.3	sun2018	3301	1171874	0.1225	0.135	0.907407	no
ALPI.10463.23.3	sun2018	3301	1171874	0.132	0.1455	0.907216	no
PFN2.13054.87.3	sun2018	3301	1171874	0.1253	0.1382	0.906657	no
HSPA6.13672.3.3	sun2018	3301	1171874	0.1311	0.1446	0.906639	no
NR1H2.9016.12.3	sun2018	3301	1171874	0.1471	0.1624	0.905788	no
Integrin_alpha-V:_beta-5_complex	suhre2017	1335	255616	0.3924	0.4338	0.904564	no
ST6GALNAC3.10626.116.3	sun2018	3301	1171874	0.1424	0.1575	0.904127	no
Extracellular_matrix_protein_1	suhre2017	1335	255616	0.5458	0.6041	0.903493	no
IL21.7124.18.3	sun2018	3301	1171874	0.124	0.1376	0.901163	no
ARHGAP1.11955.1.3	sun2018	3301	1171874	0.1246	0.1383	0.90094	no
UMODL1.9114.84.3	sun2018	3301	1171874	0.1387	0.1541	0.900065	no
IGFLR1.7244.16.3	sun2018	3301	1171874	0.1392	0.1549	0.898644	no
Serum_amyloid_A-1_protein	suhre2017	1335	255616	0.4279	0.4769	0.897253	no
CD70_antigen	suhre2017	1335	255616	0.3979	0.4438	0.896575	no
FUT10.7156.2.3	sun2018	3301	1171874	0.2626	0.2929	0.896552	no
HSP90B1.6393.63.3	sun2018	3301	1171864	0.5798	0.6469	0.896275	no
RMDN1.7096.30.3	sun2018	3301	1171874	0.139	0.1551	0.896196	no
KIR2DL5A.7799.3.3	sun2018	3301	1171874	0.1242	0.1386	0.896104	no
ERAP1.4964.67.1	sun2018	3301	1171874	0.8514	0.9512	0.89508	no
MPO.2580.83.2	sun2018	3301	1171874	0.1525	0.1704	0.894953	no
Low_molecular_weight_phosphotyrosine_protein_phosphatase	suhre2017	1335	255616	0.7624	0.8521	0.894731	no
PRR16.10621.26.3	sun2018	3301	1171874	0.1234	0.138	0.894203	no
Cystatin-SA	suhre2017	1335	255616	0.3963	0.4433	0.893977	no
CDON.4541.49.2	sun2018	3301	1171874	0.1202	0.1345	0.89368	no
C5orf38.6378.2.3	sun2018	3301	1171874	0.1309	0.1465	0.893515	no
Tumor_necrosis_factor_receptor_superfamily_member_1B	suhre2017	1335	255616	0.4137	0.4641	0.891403	no
TNFRSF17.2665.26.2	sun2018	3301	1171874	0.1296	0.1458	0.888889	no
HYAL1.8309.12.3	sun2018	3301	1171874	0.1286	0.1447	0.888735	no
Low_affinity_immunoglobulin_gamma_Fc_region_receptor_III-B	suhre2017	1335	255616	0.388	0.4366	0.888685	no
DEFB119.8315.5.3	sun2018	3301	1171874	0.109	0.1227	0.888346	no
Fibronectin_Fragment_3	suhre2017	1335	255616	0.4365	0.4918	0.887556	no
CD109_antigen	suhre2017	1335	255616	0.4746	0.5351	0.886937	no
FAS	folkersen2017	3394	204364	0.1982	0.2235	0.886801	no
ATP1A1.11993.227.3	sun2018	3301	1171874	0.1185	0.1338	0.88565	no
ANKRD27.12445.50.3	sun2018	3301	1171874	0.1183	0.1336	0.885479	no
CST7.3302.58.1	sun2018	3301	1171874	0.3491	0.3943	0.885366	no
GP5.7185.29.3	sun2018	3301	1171874	0.1209	0.1368	0.883772	no
Interleukin-17B	suhre2017	1335	255616	0.391	0.4428	0.883017	no
CREG1.9357.4.3	sun2018	3301	1171874	0.1291	0.1463	0.882433	no
SSU72.13566.2.3	sun2018	3301	1171874	0.11	0.1247	0.882117	no
cGMP-inhibited_3',5'-cyclic_phosphodiesterase_A	suhre2017	1335	255616	0.397	0.4503	0.881634	no
Plexin-C1	suhre2017	1335	255616	0.3815	0.4331	0.880859	no
CCL13.4144.13.1	sun2018	3301	1171874	0.1072	0.1217	0.880855	no
GDF11.MSTN.2765.4.3	sun2018	3301	1171874	0.1138	0.1292	0.880805	no
INS.4883.56.2	sun2018	3301	1171874	0.113	0.1283	0.880748	no
CTRC.5626.20.3	sun2018	3301	1171874	0.1136	0.1291	0.879938	no
RNMTL1.9584.105.3	sun2018	3301	1171874	0.2707	0.3077	0.879753	no
NCF2.10047.12.3	sun2018	3301	1171874	0.1107	0.1259	0.879269	no
LECT1.9928.125.3	sun2018	3301	1171874	0.1596	0.1817	0.878371	no
C1orf115.8366.19.3	sun2018	3301	1171874	0.1223	0.1394	0.877331	no
Cytotoxic_and_regulatory_T-cell_molecule	suhre2017	1335	255616	0.3928	0.4482	0.876394	no
LAYN.2635.61.2	sun2018	3301	1171874	0.1271	0.1451	0.875948	no
Growthdifferentiation_factor_2	suhre2017	1335	255616	0.3905	0.4461	0.875364	no
CLPS.5749.53.3	sun2018	3301	1171874	0.1481	0.1694	0.874262	no
Tumor_necrosis_factor_receptor_superfamily_member_6B	suhre2017	1335	255616	0.4074	0.4664	0.873499	no
Erythropoietin	suhre2017	1335	255616	0.393	0.4503	0.872751	no
ARHGAP30.12807.89.3	sun2018	3301	1171874	0.1236	0.1417	0.872265	no
LCN1.11708.2.3	sun2018	3301	1171874	0.1104	0.1266	0.872038	no
Advanced_glycosylation_end_product-specific_receptor,_soluble	suhre2017	1335	255616	0.3705	0.4261	0.869514	no
ICOSLG.5061.27.3	sun2018	3301	1171874	0.1168	0.1344	0.869048	no
SULF2.8305.18.3	sun2018	3301	1171874	0.1094	0.126	0.868254	no
CTSH.3737.6.3	sun2018	3301	1171874	0.1269	0.1462	0.867989	no
RFNG.7203.125.3	sun2018	3301	1171874	0.1012	0.1166	0.867925	no
PPBP.2790.54.2	sun2018	3301	1171874	0.1162	0.1341	0.866518	no
LRRC19.7014.27.3	sun2018	3301	1171874	0.4847	0.5595	0.866309	no
CPNE1.5346.24.3	sun2018	3301	1171874	0.478	0.5519	0.866099	no
SORT1.11300.32.3	sun2018	3301	1171874	0.1216	0.1404	0.866097	no
Tumor_necrosis_factor_receptor_superfamily_member_3	suhre2017	1335	255616	0.364	0.4203	0.866048	no
CSF1.3738.54.4	sun2018	3301	1171874	0.1267	0.1464	0.865437	no
MYCT1.13541.1.3	sun2018	3301	1171874	0.1282	0.1483	0.864464	no
Cell_adhesion_molecule_3	suhre2017	1335	255616	0.3817	0.4416	0.864357	no
FSTL1.9304.27.3	sun2018	3301	1171874	0.1217	0.1409	0.863733	no
RABEPK.13599.15.3	sun2018	3301	1171874	0.1166	0.135	0.863704	no
Non-receptor_tyrosine-protein_kinase_TYK2	suhre2017	1335	255616	0.3326	0.3852	0.863448	no
TFIP11.9043.7.3	sun2018	3301	1171874	0.1189	0.1378	0.862845	no
GLT8D1.8955.60.3	sun2018	3301	1171874	0.376	0.4361	0.862188	no
Alcohol_dehydrogenase_[NADP(+)]	suhre2017	1335	255616	0.4154	0.4823	0.86129	no
IGHE.IGK.IGL.4135.84.2	sun2018	3301	1171874	0.1061	0.1232	0.861201	no
E-Selectin	suhre2017	1335	255616	0.5216	0.6065	0.860016	no
Lymphotoxin_alpha1:beta2	suhre2017	1335	255616	0.3713	0.4319	0.85969	no
COX4I2.7850.1.3	sun2018	3301	1171874	0.1073	0.1249	0.859087	no
SEC61G.8872.1.3	sun2018	3301	1171874	0.1079	0.1257	0.858393	no
FAM3D.13102.1.3	sun2018	3301	1171874	0.1948	0.2272	0.857394	no
MAP_kinase-activated_protein_kinase_5	suhre2017	1335	255616	0.3691	0.4305	0.857375	no
WNT1-inducible-signaling_pathway_protein_1	suhre2017	1335	255616	0.4342	0.5067	0.856917	no
CANX.8834.58.3	sun2018	3301	1171874	0.1208	0.141	0.856738	no
Alpha-2-antiplasmin	suhre2017	1335	255616	0.3567	0.4166	0.856217	no
Decorin	suhre2017	1335	255616	0.3665	0.4283	0.855709	no
KRT17.12923.51.3	sun2018	3301	1171874	0.1181	0.1381	0.855177	no
TXNDC5.11212.7.3	sun2018	3301	1171874	0.1177	0.1377	0.854757	no
POFUT2.6042.52.3	sun2018	3301	1171874	0.2563	0.2999	0.854618	no
CLPB.11860.3.3	sun2018	3301	1171874	0.1216	0.1423	0.854533	no
LGALS7.9196.8.3	sun2018	3301	1171874	0.1193	0.1401	0.851535	no
C-X-C_motif_chemokine_5	suhre2017	1335	255616	0.3817	0.4483	0.851439	no
ADSSL1.13998.26.3	sun2018	3301	1171874	0.1281	0.1505	0.851163	no
GPNMB.8240.207.3	sun2018	3301	1171874	0.13	0.1528	0.850785	no
ANP32B.4194.26.3	sun2018	3301	1171874	0.1148	0.1351	0.849741	no
TMEM119.11110.4.3	sun2018	3301	1171874	0.1061	0.1249	0.84948	no
Kin_of_IRRE-like_protein_3	suhre2017	1335	255616	0.372	0.4386	0.848153	no
KIAA1324L.8363.18.3	sun2018	3301	1171874	0.1113	0.1314	0.847032	no
TMPRSS11D.6547.83.3	sun2018	3301	1171874	0.5294	0.6268	0.844608	no
ARPC3.13573.5.3	sun2018	3301	1171874	0.1172	0.1389	0.843772	no
MAD1L1.13618.15.3	sun2018	3301	1171874	0.1125	0.1334	0.843328	no
Atrial_natriuretic_factor	suhre2017	1335	255616	0.3738	0.4433	0.843221	no
Cardiotrophin-1	suhre2017	1335	255616	0.3641	0.4319	0.843019	no
CDK2.CCNA2.3357.67.2	sun2018	3301	1171874	0.1174	0.1394	0.842181	no
CPA4.9267.2.3	sun2018	3301	1171856	0.4221	0.5013	0.842011	no
CRP.4337.49.2	sun2018	3301	1171874	0.1215	0.1443	0.841996	no
AKR1A1.4192.10.2	sun2018	3301	1171874	0.1674	0.199	0.841206	no
AZGP1.9312.8.3	sun2018	3301	1171874	0.1178	0.1401	0.840828	no
CD209.3029.52.2	sun2018	3301	1171874	0.2337	0.2784	0.83944	no
PRLH.6543.182.3	sun2018	3301	1171874	0.1148	0.137	0.837956	no
TFPI2.9233.71.3	sun2018	3301	1171874	0.1181	0.141	0.837589	no
ITFG1.9347.13.3	sun2018	3301	1171874	0.1134	0.1355	0.8369	no
LCK.3452.17.2	sun2018	3301	1171874	0.1147	0.1372	0.836006	no
ACP1.3858.5.1	sun2018	3301	1171862	0.4077	0.4877	0.835965	no
Glypican-3	suhre2017	1335	255616	0.3648	0.4366	0.835547	no
HBZ.6919.3.3	sun2018	3301	1171872	0.1858	0.2226	0.834681	no
PPAPDC1A.13548.53.3	sun2018	3301	1171874	0.1045	0.1254	0.833333	no
Tyrosine-protein_kinase_receptor_TYRO3	suhre2017	1335	255616	0.3629	0.4355	0.833295	no
UGT2A1.8907.11.3	sun2018	3301	1171874	0.1156	0.1388	0.832853	no
MB	folkersen2017	3394	204364	0.1909	0.2293	0.832534	no
COX8A.10497.242.3	sun2018	3301	1171874	0.1078	0.1295	0.832432	no
CRELD1.7628.40.3	sun2018	3301	1171857	0.6673	0.8019	0.832149	no
IL17RC.5468.67.3	sun2018	3301	1171874	0.1208	0.1452	0.831956	no
ERAP2.8960.3.3	sun2018	3301	1171849	0.6285	0.7562	0.831129	no
SELE.3470.1.2	sun2018	3301	1171871	0.1715	0.2065	0.830508	no
DKK3.3607.71.6	sun2018	3301	1171874	0.1042	0.1255	0.830279	no
MAGEA3.12576.21.3	sun2018	3301	1171874	0.1168	0.1407	0.830135	no
Dentin_matrix_acidic_phosphoprotein_1	suhre2017	1335	255616	0.3449	0.416	0.829087	no
Alpha-1-antitrypsin	suhre2017	1335	255616	0.3817	0.4611	0.827803	no
NAP1L2.13529.39.3	sun2018	3301	1171874	0.1095	0.1323	0.827664	no
Cadherin-6	suhre2017	1335	255616	0.3513	0.4245	0.827562	no
IL36A.10928.7.3	sun2018	3301	1171874	0.1262	0.1526	0.826999	no
HNRNPA2B1.5351.52.3	sun2018	3301	1171874	0.1045	0.1265	0.826087	no
ASCC1.10647.18.3	sun2018	3301	1171874	0.112	0.1356	0.825959	no
LTF.2795.23.3	sun2018	3301	1171874	0.1073	0.13	0.825385	no
NELL2.6022.57.3	sun2018	3301	1171874	0.1129	0.1368	0.825292	no
CHI3L1.11104.13.3	sun2018	3301	1171871	0.1611	0.1955	0.824041	no
KRTDAP.5739.75.3	sun2018	3301	1171874	0.1221	0.1482	0.823887	no
DCBLD2.9338.2.3	sun2018	3301	1171874	0.109	0.1324	0.823263	no
TAPBP.12378.71.3	sun2018	3301	1171874	0.1081	0.1314	0.822679	no
KLK8.2834.54.1	sun2018	3301	1171874	0.1207	0.1468	0.822207	no
COPS2.14029.42.3	sun2018	3301	1171874	0.2258	0.2748	0.821689	no
ENTPD1.3182.38.2	sun2018	3301	1171874	0.11	0.1339	0.821509	no
KRT20.12975.11.3	sun2018	3301	1171874	0.1152	0.1403	0.821098	no
CXCL12.2330.2.1	sun2018	3301	1171874	0.1154	0.1406	0.820768	no
1-phosphatidylinositol_4,5-bisphosphate_phosphodiesterase_gamma-1	suhre2017	1335	255616	0.3132	0.3817	0.82054	no
MMP7.8475.15.3	sun2018	3301	1171874	0.106	0.1294	0.819165	no
CLEC2D.7054.87.3	sun2018	3301	1171874	0.1137	0.139	0.817986	no
CNTNAP2.6965.19.3	sun2018	3301	1171874	0.1412	0.1728	0.81713	no
ZNRF4.9467.24.3	sun2018	3301	1171874	0.1271	0.1557	0.816313	no
FRZB.13740.51.3	sun2018	3301	1171874	0.1293	0.1584	0.816288	no
FAS	folkersen2020	30931	1152682	0.0213	0.0261	0.816092	no
KREMEN1.6512.68.3	sun2018	3301	1171874	0.1095	0.1342	0.815946	no
TIGAR.12476.50.3	sun2018	3301	1171874	0.1023	0.1254	0.815789	no
CCL3	folkersen2017	3394	204364	0.2184	0.2681	0.814621	no
TNFSF11	folkersen2017	3394	204364	0.1622	0.1995	0.813033	no
RBM39.4284.18.3	sun2018	3301	1171874	0.105	0.1294	0.811437	no
DNAJC10.8297.8.3	sun2018	3301	1171874	0.0989	0.1219	0.811321	no
CD300E.10798.4.3	sun2018	3301	1171874	0.1056	0.1308	0.807339	no
FCN2.3313.21.2	sun2018	3301	1171874	0.1156	0.1432	0.807263	no
TNFSF8.3421.54.2	sun2018	3301	1171874	0.1171	0.1451	0.80703	no
Macrophage-stimulating_protein_receptor	suhre2017	1335	255616	0.3737	0.4633	0.806605	no
Interleukin-13	suhre2017	1335	255616	0.3437	0.4263	0.80624	no
Tumor_necrosis_factor_receptor_superfamily_member_25	suhre2017	1335	255616	0.3695	0.4587	0.805537	no
LRPPRC.9046.46.3	sun2018	3301	1171874	0.116	0.1442	0.804438	no
NQO1.9837.60.3	sun2018	3301	1171874	0.3684	0.4584	0.803665	no
R-spondin-2	suhre2017	1335	255616	0.3745	0.4661	0.803476	no
MUC4.10659.49.3	sun2018	3301	1171874	0.1226	0.1527	0.802881	no
SSB.13625.19.3	sun2018	3301	1171874	0.1006	0.1253	0.802873	no
M6PR.10491.21.3	sun2018	3301	1171874	0.1167	0.1454	0.802613	no
SPINK8.7962.11.3	sun2018	3301	1171874	0.1091	0.136	0.802206	no
Beta-2-microglobulin	suhre2017	1335	255616	0.3526	0.4397	0.80191	no
HERC1.12705.9.3	sun2018	3301	1171874	0.0943	0.1176	0.801871	no
CD207.3361.26.2	sun2018	3301	1171874	0.1034	0.129	0.80155	no
NGFR.8949.3.3	sun2018	3301	1171874	0.0995	0.1242	0.801127	no
CD96.9735.44.3	sun2018	3301	1171874	0.1054	0.1317	0.800304	no
ADSS.12644.63.3	sun2018	3301	1171874	0.1101	0.1378	0.798984	no
COL6A5.11155.16.3	sun2018	3301	1171874	0.1119	0.1402	0.798146	no
FAM107A.2760.2.2	sun2018	3301	1171874	0.1035	0.1297	0.797995	no
BCAM.2816.50.2	sun2018	3301	1171874	0.1016	0.1274	0.797488	no
PAPPA.4148.49.2	sun2018	3301	1171874	0.1063	0.1336	0.795659	no
IL1RAP.2630.12.2	sun2018	3301	1171866	0.1905	0.2396	0.795075	no
PAXIP1.12894.3.3	sun2018	3301	1171874	0.1109	0.1396	0.794413	no
Fibroblast_growth_factor_23	suhre2017	1335	255616	0.3334	0.4199	0.793999	no
PGLYRP1.3329.14.2	sun2018	3301	1171874	0.1019	0.1284	0.793614	no
SERPINA4.3449.58.2	sun2018	3301	1171874	0.1159	0.1461	0.793292	no
CCL27.2192.63.10	sun2018	3301	1171874	0.1057	0.1334	0.792354	no
TPO.3873.51.2	sun2018	3301	1171874	0.1075	0.1358	0.791605	no
LRP1.9182.3.3	sun2018	3301	1171874	0.1056	0.1334	0.791604	no
PCSK1.13388.57.3	sun2018	3301	1171870	0.2655	0.3355	0.791356	no
PCDHGA8.11259.71.3	sun2018	3301	1171874	0.1054	0.1332	0.791291	no
CCL23.2913.1.2	sun2018	3301	1171874	0.1012	0.1279	0.791243	no
Insulin-like_growth_factor_I	suhre2017	1335	255616	0.3508	0.4434	0.791159	no
REN.3396.54.2	sun2018	3301	1171874	0.1037	0.1312	0.790396	no
CD55.5069.9.3	sun2018	3301	1171874	0.1614	0.2048	0.788086	no
SPARC.14110.200.3	sun2018	3301	1171874	0.1107	0.1405	0.7879	no
NEO1.8900.28.3	sun2018	3301	1171874	0.108	0.1371	0.787746	no
THYN1.12424.107.3	sun2018	3301	1171874	0.1019	0.1294	0.787481	no
GPD1L.12420.10.3	sun2018	3301	1171874	0.1067	0.1356	0.786873	no
Coagulation_Factor_VII	suhre2017	1335	255616	0.3658	0.4651	0.786498	no
XXYLT1.6375.75.3	sun2018	3301	1171874	0.1095	0.1393	0.786073	no
Reticulon-4	suhre2017	1335	255616	0.3713	0.4724	0.785986	no
IL5.11071.1.3	sun2018	3301	1171874	0.1044	0.1329	0.785553	no
ADCYAP1.8285.64.3	sun2018	3301	1171874	0.0969	0.1236	0.783981	no
PUF60.10575.31.3	sun2018	3301	1171874	0.1204	0.1537	0.783344	no
IL1A.4851.25.1	sun2018	3301	1171874	0.1102	0.1407	0.783227	no
Glypican-2	suhre2017	1335	255616	0.3324	0.4245	0.783039	no
UPK3B.8286.44.3	sun2018	3301	1171874	0.1032	0.1318	0.783005	no
FLT4.2358.19.2	sun2018	3301	1171874	0.2173	0.2776	0.782781	no
ANAPC7.11690.47.3	sun2018	3301	1171863	0.4572	0.5852	0.781271	no
NPS.6390.18.3	sun2018	3301	1171874	0.106	0.1357	0.781135	no
LAT2.5613.75.3	sun2018	3301	1171874	0.1162	0.1493	0.778299	no
Cathepsin_H	suhre2017	1335	255616	0.3689	0.474	0.77827	no
ESAM.2981.9.3	sun2018	3301	1171874	0.1031	0.1327	0.77694	no
TAC1.9337.43.3	sun2018	3301	1171874	0.0957	0.1232	0.776786	no
Immunoglobulin_alpha_Fc_receptor	suhre2017	1335	255616	0.3717	0.4787	0.776478	no
IL3RA.13744.37.3	sun2018	3301	1171874	0.1435	0.1849	0.776095	no
EGFR.5328.33.37	sun2018	3301	1171874	0.0967	0.1247	0.775461	no
Tissue_Factor	suhre2017	1335	255616	0.3372	0.4357	0.773927	no
EFNA3.14153.8.3	sun2018	3301	1171874	0.0929	0.1203	0.772236	no
APP.3171.57.2	sun2018	3301	1171874	0.1044	0.1353	0.771619	no
CXCL1.2985.35.1	sun2018	3301	1171874	0.2415	0.3132	0.771073	no
CRB1.12012.33.3	sun2018	3301	1171874	0.1049	0.1364	0.769062	no
PRRG4.9579.59.3	sun2018	3301	1171874	0.0951	0.1237	0.768795	no
RAB35.13514.121.3	sun2018	3301	1171874	0.1189	0.1547	0.768584	no
TNS4.9927.96.3	sun2018	3301	1171874	0.0937	0.122	0.768033	no
Interstitial_collagenase	suhre2017	1335	255616	0.3774	0.4919	0.767229	no
SORBS3.12976.49.3	sun2018	3301	1171874	0.1136	0.1482	0.766532	no
LRTM2.8906.60.3	sun2018	3301	1171874	0.1083	0.1413	0.766454	no
SRSF7.12987.12.3	sun2018	3301	1171874	0.0991	0.1294	0.765842	no
Ficolin-3	suhre2017	1335	255616	0.3232	0.4222	0.765514	no
Membrane_frizzled-related_protein	suhre2017	1335	255616	0.331	0.4339	0.762849	no
TWF1.12871.10.3	sun2018	3301	1171874	0.1016	0.1332	0.762763	no
MOCS3.14229.5.3	sun2018	3301	1171874	0.1006	0.132	0.762121	no
WFDC10A.13429.3.3	sun2018	3301	1171874	0.0941	0.1236	0.761327	no
ANXA2.13700.10.3	sun2018	3301	1171874	0.0997	0.131	0.761069	no
CMRF35-like_molecule_6	suhre2017	1335	255616	0.3473	0.4564	0.760955	no
Tyrosine-protein_phosphatase_non-receptor_type_2	suhre2017	1335	255616	0.3431	0.4522	0.758735	no
TNFRSF21.5404.53.3	sun2018	3301	1171874	0.096	0.1266	0.758294	no
IGFBP3.2571.12.3	sun2018	3301	1171874	0.1438	0.1898	0.75764	no
MPP6.13490.1.3	sun2018	3301	1171874	0.1066	0.1408	0.757102	no
FAF2.6956.37.3	sun2018	3301	1171874	0.0945	0.1251	0.755396	no
IL27RA.5132.71.3	sun2018	3301	1171874	0.1025	0.1357	0.755343	no
CCL15.3509.1.1	sun2018	3301	1171874	0.1236	0.1638	0.754579	no
CLEC4D.7752.31.3	sun2018	3301	1171874	0.1066	0.1414	0.75389	no
Interleukin-7	suhre2017	1335	255616	0.3206	0.4255	0.753467	no
BACH1.12451.62.3	sun2018	3301	1171874	0.1022	0.1359	0.752024	no
PSME3.5204.13.3	sun2018	3301	1171874	0.1038	0.1382	0.751085	no
CDKN1B.3719.2.2	sun2018	3301	1171874	0.0957	0.1275	0.750588	no
RAB26.6997.32.3	sun2018	3301	1171874	0.1328	0.177	0.750282	no
MFGE8.4455.89.2	sun2018	3301	1171874	0.0985	0.1313	0.75019	no
Endothelin-converting_enzyme_1	suhre2017	1335	255616	0.2996	0.4001	0.748813	no
LY6G6C.6256.9.3	sun2018	3301	1171874	0.1003	0.1341	0.747949	no
CCL21.2516.57.3	sun2018	3301	1171874	0.1252	0.1677	0.746571	no
HAVCR2.7152.5.3	sun2018	3301	1171874	0.0963	0.1291	0.745933	no
SPTLC1.7886.26.3	sun2018	3301	1171874	0.093	0.1247	0.74579	no
GALNT1.7090.17.3	sun2018	3301	1171874	0.0967	0.1297	0.745567	no
GPNMB.8606.39.3	sun2018	3301	1171874	0.0964	0.1293	0.745553	no
MRC2.3041.55.2	sun2018	3301	1171874	0.0902	0.121	0.745455	no
Fatty_acid-binding_protein,_heart	suhre2017	1335	255616	0.3293	0.4419	0.745191	no
Eukaryotic_initiation_factor_4A-III	suhre2017	1335	255616	0.3338	0.4483	0.744591	no
PTN.3045.72.2	sun2018	3301	1171874	0.1134	0.1523	0.744583	no
LOXL2.6504.65.3	sun2018	3301	1171874	0.0984	0.1322	0.744327	no
Tumor-associated_calcium_signal_transducer_2	suhre2017	1335	255616	0.3341	0.4499	0.742609	no
NPIPB3.9954.2.3	sun2018	3301	1171874	0.1048	0.1412	0.74221	no
GBP6.7818.101.3	sun2018	3301	1171874	0.1171	0.1578	0.742079	no
SPAG11B.5762.35.3	sun2018	3301	1171874	0.0922	0.1243	0.741754	no
IL17RB.5084.154.3	sun2018	3301	1171874	0.1315	0.1774	0.741263	no
LRRN1.11586.2.3	sun2018	3301	1171874	0.0963	0.13	0.740769	no
Interleukin-27_receptor_subunit_alpha	suhre2017	1335	255616	0.2937	0.3966	0.740545	no
CGB2.6213.10.3	sun2018	3301	1171874	0.0995	0.1344	0.740327	no
CHRD.13438.115.3	sun2018	3301	1171874	0.0903	0.122	0.740164	no
DLG3.7897.75.3	sun2018	3301	1171874	0.0971	0.1312	0.740091	no
IGFBP1.13741.36.3	sun2018	3301	1171874	0.0861	0.1164	0.739691	no
Mitogen-activated_protein_kinase_13	suhre2017	1335	255616	0.3405	0.4605	0.739414	no
PTPN9.12633.3.3	sun2018	3301	1171874	0.1045	0.1415	0.738516	no
PIGR.3216.2.2	sun2018	3301	1171874	0.0895	0.1214	0.737232	no
PLA2G12B.9380.2.3	sun2018	3301	1171874	0.0917	0.1244	0.737138	no
POGLUT1.6467.65.3	sun2018	3301	1171874	0.0908	0.1234	0.735818	no
THBS3.8982.65.3	sun2018	3301	1171874	0.1195	0.1625	0.735385	no
CCL11.5301.7.3	sun2018	3301	1171874	0.099	0.1349	0.733877	no
PRRG1.9008.6.3	sun2018	3301	1171874	0.094	0.1281	0.733802	no
RAB27B.13596.3.3	sun2018	3301	1171874	0.094	0.1284	0.732087	no
Disintegrin_and_metalloproteinase_domain-containing_protein_9	suhre2017	1335	255616	0.3267	0.4474	0.730219	no
TLN2.14082.56.3	sun2018	3301	1171874	0.0942	0.1291	0.729667	no
DHX38.13645.14.3	sun2018	3301	1171874	0.1012	0.1388	0.729107	no
RIC3.11228.37.3	sun2018	3301	1171874	0.1046	0.1437	0.727905	no
BACH2.12756.3.3	sun2018	3301	1171874	0.1005	0.1381	0.727734	no
LILRA5.7787.25.3	sun2018	3301	1171874	0.0974	0.134	0.726866	no
FOXC2.14051.54.3	sun2018	3301	1171874	0.0967	0.1331	0.726521	no
SCARF2.8956.96.3	sun2018	3301	1171874	0.0908	0.125	0.7264	no
EFNB3.7785.1.3	sun2018	3301	1171874	0.1003	0.1381	0.726285	no
NAMPT.5011.11.1	sun2018	3301	1171874	0.0959	0.1321	0.725965	no
PSG11.7846.44.3	sun2018	3301	1171874	0.091	0.1254	0.725678	no
CRK.4976.57.1	sun2018	3301	1171874	0.0954	0.1317	0.724374	no
CALN1.10933.107.3	sun2018	3301	1171874	0.0932	0.1287	0.724165	no
CLN5.8874.53.3	sun2018	3301	1171874	0.1058	0.1462	0.723666	no
PHF3.11544.39.3	sun2018	3301	1171874	0.0991	0.1372	0.722303	no
GHRL.8447.11.3	sun2018	3301	1171874	0.0933	0.1293	0.721578	no
Activin_receptor_type-1B	suhre2017	1335	255616	0.3461	0.4805	0.720291	no
STAP1.12510.3.3	sun2018	3301	1171874	0.1006	0.1399	0.719085	no
ERP44.6064.4.3	sun2018	3301	1171874	0.1013	0.1409	0.71895	no
KAT6A.2865.77.2	sun2018	3301	1171874	0.1006	0.1401	0.718059	no
SULT1E1.9878.3.3	sun2018	3301	1171874	0.1192	0.1662	0.717208	no
Growth_hormone_receptor	suhre2017	1335	255616	0.2984	0.4161	0.717135	no
gp41_C34_peptide,_HIV	suhre2017	1335	255616	0.3214	0.4484	0.716771	no
IFNAR1.9183.7.3	sun2018	3301	1171874	0.0986	0.1377	0.716049	no
MUC1.11267.11.3	sun2018	3301	1171874	0.098	0.1369	0.715851	no
COX7A1.8390.25.3	sun2018	3301	1171874	0.0937	0.1309	0.715814	no
RNF114.9957.9.3	sun2018	3301	1171874	0.0894	0.1249	0.715773	no
CPA2.9276.7.3	sun2018	3301	1171874	0.0945	0.1321	0.715367	no
CDKN3.14178.18.3	sun2018	3301	1171874	0.0879	0.1231	0.714054	no
ISL1.11549.6.3	sun2018	3301	1171874	0.1017	0.1426	0.713184	no
Mitochondrial_glutamate_carrier_2	suhre2017	1335	255616	0.3272	0.4588	0.713165	no
KPNA2.2860.19.2	sun2018	3301	1171874	0.1071	0.1502	0.713049	no
Protein_SET	suhre2017	1335	255616	0.2969	0.4168	0.712332	no
CLU.4542.24.2	sun2018	3301	1171874	0.0924	0.13	0.710769	no
CCL1.13687.5.3	sun2018	3301	1171874	0.094	0.1324	0.70997	no
ITGAV.ITGB5.4917.62.1	sun2018	3301	1171874	0.1027	0.1448	0.709254	no
SYT17.9110.2.3	sun2018	3301	1171874	0.1045	0.1474	0.708955	no
REG4.11102.22.3	sun2018	3301	1171874	0.1022	0.1442	0.708738	no
C3orf18.6994.19.3	sun2018	3301	1171874	0.0965	0.1364	0.707478	no
HMGB3.12775.6.3	sun2018	3301	1171874	0.0887	0.1254	0.707337	no
KIRREL2.9917.16.3	sun2018	3301	1171874	0.0924	0.1308	0.706422	no
ELAVL1.11592.1.3	sun2018	3301	1171874	0.0928	0.1315	0.705703	no
SLC22A16.9969.8.3	sun2018	3301	1171874	0.0883	0.1252	0.705272	no
LGALS1.8046.9.3	sun2018	3301	1171874	0.0894	0.1268	0.705047	no
ENTHD2.7947.19.3	sun2018	3301	1171874	0.1101	0.1563	0.704415	no
CISD2.8094.20.3	sun2018	3301	1171874	0.0925	0.1317	0.702354	no
PROL1.6530.63.3	sun2018	3301	1171874	0.0894	0.1273	0.702278	no
MMP12.4496.60.2	sun2018	3301	1171874	0.1	0.1425	0.701754	no
RSPO4.8464.31.3	sun2018	3301	1171874	0.1014	0.1448	0.700276	no
CTRL.9229.9.3	sun2018	3301	1171874	0.0885	0.1267	0.6985	no
HBG1.10665.30.3	sun2018	3301	1171874	0.0909	0.1302	0.698157	no
Fibroblast_growth_factor_2	suhre2017	1335	255616	0.3739	0.5372	0.696016	no
Fibronectin	suhre2017	1335	255616	0.3189	0.4593	0.694317	no
N-acylethanolamine-hydrolyzing_acid_amidase	suhre2017	1335	255616	0.3735	0.5383	0.693851	no
BCAN.3461.58.1	sun2018	3301	1171874	0.0909	0.1312	0.692835	no
VSTM2L.6549.60.3	sun2018	3301	1171874	0.0878	0.1268	0.692429	no
RYK.5583.62.3	sun2018	3301	1171874	0.0846	0.1222	0.692308	no
Carbonic_anhydrase_4	suhre2017	1335	255616	0.295	0.4267	0.691352	no
TLR4.11101.18.3	sun2018	3301	1171874	0.0951	0.1376	0.691134	no
Complement_factor_I	suhre2017	1335	255616	0.306	0.4433	0.690277	no
Interleukin-1_Receptor_accessory_protein	suhre2017	1335	255616	0.5637	0.819	0.688278	no
KDR.3651.50.5	sun2018	3301	1171874	0.0953	0.1385	0.688087	no
MTPAP.9028.5.3	sun2018	3301	1171874	0.0939	0.1366	0.687408	no
CYB5A.11287.14.3	sun2018	3301	1171874	0.0939	0.1369	0.685902	no
GPLD1.11939.11.3	sun2018	3301	1171874	0.0884	0.1289	0.685803	no
HAAO.5861.78.3	sun2018	3301	1171874	0.1123	0.1639	0.685174	no
DEFB135.6411.58.3	sun2018	3301	1171874	0.0954	0.1395	0.683871	no
IL25.4137.57.2	sun2018	3301	1171874	0.1385	0.2027	0.683276	no
Kynureninase	suhre2017	1335	255616	0.2843	0.4165	0.682593	no
Ferritin	suhre2017	1335	255616	0.3247	0.4768	0.680998	no
BRD1.11607.15.3	sun2018	3301	1171874	0.0789	0.1162	0.679002	no
ITPRIPL1.9221.6.3	sun2018	3301	1171874	0.0847	0.1248	0.678686	no
PDCD1LG2.3004.67.2	sun2018	3301	1171874	0.0906	0.1335	0.678652	no
FNDC5.8041.5.3	sun2018	3301	1171874	0.093	0.1372	0.677843	no
NAD-dependent_protein_deacetylase_sirtuin-2	suhre2017	1335	255616	0.2871	0.424	0.677123	no
POMC.2558.51.3	sun2018	3301	1171874	0.1365	0.202	0.675743	no
TRAT1.7224.11.3	sun2018	3301	1171874	0.0892	0.1322	0.674735	no
CD22.2891.1.3	sun2018	3301	1171874	0.095	0.1408	0.674716	no
SPACA3.8076.4.3	sun2018	3301	1171874	0.1119	0.166	0.674096	no
ANXA9.13588.11.3	sun2018	3301	1171874	0.089	0.1321	0.673732	no
Ephrin-A5	suhre2017	1335	255616	0.3074	0.4565	0.673384	no
CTNNA2.9872.23.3	sun2018	3301	1171874	0.0889	0.1322	0.672466	no
Serinethreonine-protein_kinase_PAK_7	suhre2017	1335	255616	0.296	0.4409	0.671354	no
FXR1.13076.4.3	sun2018	3301	1171874	0.0908	0.1353	0.671101	no
TGFB2.4156.74.1	sun2018	3301	1171874	0.0955	0.1428	0.668768	no
GZMA.3440.7.2	sun2018	3301	1171874	0.0786	0.1176	0.668367	no
DEFB113.13374.4.3	sun2018	3301	1171874	0.0775	0.116	0.668103	no
Secreted_frizzled-related_protein_3	suhre2017	1335	255616	0.297	0.4447	0.667866	no
IL12RB2.3815.14.1	sun2018	3301	1171874	0.0922	0.1383	0.666667	no
FYN.4550.3.2	sun2018	3301	1171874	0.1315	0.1974	0.66616	no
IL18	folkersen2017	3394	204364	0.1289	0.1935	0.66615	no
PEAR1.8275.31.3	sun2018	3301	1171874	0.0877	0.1317	0.665907	no
IL36B.14149.9.3	sun2018	3301	1171874	0.0839	0.126	0.665873	no
GDF9.3067.67.1	sun2018	3301	1171874	0.0936	0.1407	0.665245	no
AIF1.2849.49.1	sun2018	3301	1171874	0.0843	0.1268	0.664826	no
ROBO3.5117.14.3	sun2018	3301	1171874	0.0835	0.1256	0.664809	no
MUC16	folkersen2017	3394	204364	0.1369	0.206	0.664563	no
BDNFNT-3_growth_factors_receptor	suhre2017	1335	255616	0.2892	0.4353	0.664369	no
MNX1.9576.58.3	sun2018	3301	1171874	0.09	0.1355	0.664207	no
MYC.10362.35.3	sun2018	3301	1171874	0.0883	0.1331	0.663411	no
VEGFA.2597.8.3	sun2018	3301	1171874	0.0953	0.1437	0.663187	no
CDNF.4962.52.1	sun2018	3301	1171874	0.0798	0.1204	0.662791	no
Opioid-binding_proteincell_adhesion_molecule	suhre2017	1335	255616	0.307	0.4634	0.662495	no
SERF1A.7842.52.3	sun2018	3301	1171874	0.0975	0.1473	0.661914	no
IL6R.4139.71.2	sun2018	3301	1171858	0.1671	0.2526	0.66152	no
SERPINA9.7266.4.3	sun2018	3301	1171874	0.0828	0.1252	0.661342	no
Superoxide_dismutase_[Mn],_mitochondrial	suhre2017	1335	255616	0.2769	0.4187	0.661333	no
Serum_albumin	suhre2017	1335	255616	0.2828	0.4284	0.660131	no
Interleukin-17F	suhre2017	1335	255616	0.3011	0.4571	0.658718	no
Complement_component_C9	suhre2017	1335	255616	0.3067	0.4657	0.658578	no
Sonic_hedgehog_protein	suhre2017	1335	255616	0.2905	0.4413	0.658282	no
NTF3.4145.58.2	sun2018	3301	1171874	0.0914	0.1389	0.658027	no
CD300LF.5623.11.3	sun2018	3301	1171874	0.099	0.1506	0.657371	no
LAMTOR3.12490.92.3	sun2018	3301	1171874	0.0831	0.1265	0.656917	no
C2orf66.5677.15.3	sun2018	3301	1171874	0.0968	0.1474	0.656716	no
Plasminogen	suhre2017	1335	255616	0.3277	0.4992	0.65645	no
INHBC.6408.2.3	sun2018	3301	1171874	0.0852	0.1301	0.654881	no
MANBA.6382.17.3	sun2018	3301	1171874	0.3741	0.5715	0.654593	no
DHX58.14012.17.3	sun2018	3301	1171874	0.0829	0.1267	0.654301	no
SPINK9.8042.88.3	sun2018	3301	1171874	0.1193	0.1824	0.654057	no
MAP3K3.12990.39.3	sun2018	3301	1171874	0.0821	0.1257	0.653142	no
Kallikrein-8	suhre2017	1335	255616	0.2899	0.4445	0.652193	no
SMR3A.7838.27.3	sun2018	3301	1171874	0.0866	0.1328	0.652108	no
XCL1.14078.69.3	sun2018	3301	1171874	0.0835	0.1281	0.651835	no
CNDP2.3192.3.2	sun2018	3301	1171874	0.096	0.1474	0.651289	no
von_Willebrand_factor	suhre2017	1335	255616	0.3541	0.5438	0.651159	no
CEP57.11276.1.3	sun2018	3301	1171874	0.0864	0.1327	0.651093	no
CBR3.14091.42.3	sun2018	3301	1171874	0.2459	0.3787	0.649327	no
CCL15.14109.15.3	sun2018	3301	1171874	0.1027	0.1582	0.649178	no
CUL4B.13743.56.3	sun2018	3301	1171874	0.0809	0.1247	0.648757	no
CLEC4E.7077.9.4	sun2018	3301	1171874	0.0868	0.1338	0.648729	no
COLEC11.4430.44.3	sun2018	3301	1171874	0.0851	0.1312	0.648628	no
COLEC10.6558.5.3	sun2018	3301	1171874	0.0879	0.1356	0.64823	no
Activated_Protein_C	suhre2017	1335	255616	0.2833	0.4371	0.648135	no
LAT.10551.7.3	sun2018	3301	1171874	0.0893	0.1381	0.646633	no
PDE7A.5178.5.3	sun2018	3301	1171874	0.0924	0.1429	0.646606	no
TMEM167B.13421.17.3	sun2018	3301	1171874	0.0887	0.1372	0.646501	no
KAL1.6603.18.3	sun2018	3301	1171874	0.091	0.1408	0.646307	no
MIF	olli2017	8293	1172368	0.0369	0.0571	0.646235	no
SLC30A5.9594.30.3	sun2018	3301	1171874	0.0795	0.1232	0.645292	no
UNC93B1.13487.24.3	sun2018	3301	1171874	0.0807	0.1253	0.644054	no
ADAMTS3.8845.2.3	sun2018	3301	1171874	0.0935	0.1453	0.643496	no
PLCG1.4563.61.2	sun2018	3301	1171874	0.0902	0.1402	0.643367	no
ACPL2.6079.59.3	sun2018	3301	1171874	0.1046	0.1627	0.642901	no
TPM2.4472.5.2	sun2018	3301	1171874	0.0876	0.1364	0.642229	no
FLNA.11170.9.3	sun2018	3301	1171874	0.0835	0.1302	0.641321	no
Transforming_growth_factor_beta-1	suhre2017	1335	255616	0.294	0.4585	0.641221	no
CDK8.CCNC.3359.11.2	sun2018	3301	1171874	0.087	0.1359	0.640177	no
CCL1.2770.51.2	sun2018	3301	1171874	0.0921	0.144	0.639583	no
ZNF174.11486.26.3	sun2018	3301	1171874	0.094	0.147	0.639456	no
GZMB.4133.54.2	sun2018	3301	1171874	0.1181	0.1854	0.637001	no
15-hydroxyprostaglandin_dehydrogenase_[NAD(+)]	suhre2017	1335	255616	0.2634	0.4136	0.636847	no
VIT.6234.74.3	sun2018	3301	1171874	0.0894	0.1404	0.636752	no
Interleukin-10_receptor_subunit_beta	suhre2017	1335	255616	0.2731	0.4297	0.63556	no
CRISPLD2.5691.2.3	sun2018	3301	1171874	0.0774	0.1218	0.635468	no
IFNGR2.9180.6.3	sun2018	3301	1171874	0.0885	0.1393	0.635319	no
ENDOU.5656.53.3	sun2018	3301	1171874	0.09	0.1417	0.635145	no
OBP2A.6526.77.3	sun2018	3301	1171874	0.0869	0.1369	0.63477	no
LY9.3324.51.1	sun2018	3301	1171874	0.0866	0.1366	0.633968	no
GDF15	folkersen2017	3394	204364	0.1394	0.2199	0.633925	no
GSTP1.4911.49.2	sun2018	3301	1171874	0.077	0.1215	0.633745	no
Creatine_kinase_M-type:Creatine_kinase_B-type_heterodimer	suhre2017	1335	255616	0.2959	0.467	0.633619	no
NR1D2.12885.42.3	sun2018	3301	1171874	0.0853	0.1347	0.633259	no
CD300A.5630.48.3	sun2018	3301	1171874	0.0855	0.1353	0.631929	no
FAM174B.9054.8.3	sun2018	3301	1171874	0.0899	0.1423	0.631764	no
PSMA2.4280.47.2	sun2018	3301	1171874	0.0945	0.1496	0.631684	no
TINAGL1.11192.168.3	sun2018	3301	1171874	0.082	0.13	0.630769	no
PLA2G16.7865.126.3	sun2018	3301	1171874	0.0794	0.126	0.630159	no
IL27	folkersen2017	3394	204364	0.1775	0.282	0.629433	no
ENO2.10339.48.3	sun2018	3301	1171874	0.0814	0.1294	0.629057	no
EVL.11656.110.3	sun2018	3301	1171874	0.0893	0.1423	0.627547	no
Aurora_kinase_B	suhre2017	1335	255616	0.2381	0.3798	0.626909	no
PRKG1.13067.5.3	sun2018	3301	1171874	0.0808	0.1289	0.626843	no
ADGRG5.4551.72.3	sun2018	3301	1171874	0.1006	0.1606	0.626401	no
CLEC5A.8282.15.3	sun2018	3301	1171874	0.076	0.1214	0.62603	no
KIT.2475.1.3	sun2018	3301	1171874	0.0824	0.1318	0.62519	no
Glia-derived_nexin	suhre2017	1335	255616	0.2573	0.4123	0.62406	no
DEFB107A.6399.52.3	sun2018	3301	1171874	0.077	0.1234	0.623987	no
GRB2-related_adapter_protein_2	suhre2017	1335	255616	0.2715	0.4354	0.623565	no
Hyaluronan_and_proteoglycan_link_protein_1	suhre2017	1335	255616	0.2905	0.4669	0.622189	no
Coagulation_Factor_XI	suhre2017	1335	255616	0.3156	0.5079	0.621382	no
ADAM11.6586.19.3	sun2018	3301	1171874	0.0857	0.1381	0.620565	no
GABBR2.13948.50.3	sun2018	3301	1171874	0.0822	0.1325	0.620377	no
NISCH.12738.43.3	sun2018	3301	1171874	0.0867	0.1403	0.617962	no
KCNN1.13539.131.3	sun2018	3301	1171874	0.0813	0.1316	0.617781	no
MMP8.2954.56.2	sun2018	3301	1171874	0.0914	0.148	0.617568	no
Lymphotoxin-alpha	suhre2017	1335	255616	0.2712	0.4397	0.616784	no
F3	folkersen2017	3394	204364	0.1159	0.1882	0.615834	no
SPON1	folkersen2017	3394	204364	0.1433	0.2328	0.61555	no
FAM175B.8945.7.3	sun2018	3301	1171874	0.0925	0.1503	0.615436	no
SIGLEC10.6048.4.3	sun2018	3301	1171874	0.0741	0.1206	0.614428	no
Leucine-rich_repeat_transmembrane_neuronal_protein_3	suhre2017	1335	255616	0.2826	0.46	0.614348	no
TGFB1I1.8777.5.3	sun2018	3301	1171874	0.079	0.1286	0.614308	no
NDC80.12730.3.3	sun2018	3301	1171874	0.0871	0.1419	0.613813	no
RNASE2.8394.56.3	sun2018	3301	1171874	0.0793	0.1293	0.613302	no
Tyrosine-protein_kinase_ABL1	suhre2017	1335	255616	0.2466	0.4027	0.612367	no
CD58.10938.13.3	sun2018	3301	1171874	0.0808	0.1323	0.610733	no
NAGS.11247.20.3	sun2018	3301	1171874	0.0776	0.1271	0.610543	no
Insulin-degrading_enzyme	suhre2017	1335	255616	0.2433	0.3985	0.61054	no
PRKAR1B.12479.50.3	sun2018	3301	1171874	0.0812	0.1331	0.610068	no
NT5C.12560.9.3	sun2018	3301	1171874	0.0827	0.1356	0.609882	no
TNFRSF10B.7693.13.3	sun2018	3301	1171874	0.0905	0.1484	0.609838	no
FGF1.3486.58.2	sun2018	3301	1171874	0.0826	0.1356	0.609145	no
CEACAM21.7204.1.3	sun2018	3301	1171874	0.0862	0.1416	0.608757	no
KRTAP2.4.14615.46.3	sun2018	3301	1171874	0.0911	0.1497	0.60855	no
SNX1.8807.13.3	sun2018	3301	1171874	0.1113	0.183	0.608197	no
HAMP.3504.58.2	sun2018	3301	1171874	0.0719	0.1185	0.606751	no
ITGB7.11205.10.3	sun2018	3301	1171874	0.0697	0.1149	0.606614	no
Prolactin_receptor	suhre2017	1335	255616	0.276	0.4557	0.605662	no
IDO1.9759.13.3	sun2018	3301	1171874	0.0817	0.135	0.605185	no
GCG.4891.50.1	sun2018	3301	1171874	0.0814	0.1346	0.604755	no
Killer_cell_lectin-like_receptor_subfamily_F_member_1	suhre2017	1335	255616	0.2604	0.4307	0.604597	no
L1CAM.4246.40.2	sun2018	3301	1171874	0.0868	0.1439	0.603197	no
ICAM1.4342.10.3	sun2018	3301	1171867	0.0968	0.1606	0.60274	no
ERMAP.8631.13.3	sun2018	3301	1171874	0.0856	0.1422	0.601969	no
SLC41A2.12511.83.3	sun2018	3301	1171874	0.0787	0.1308	0.601682	no
DEPP.7178.59.3	sun2018	3301	1171871	0.1144	0.1907	0.599895	no
CA10.3289.19.2	sun2018	3301	1171874	0.0912	0.1521	0.599606	no
N-acetyl-D-glucosamine_kinase	suhre2017	1335	255616	0.2791	0.4664	0.598413	no
EPHB6.5078.82.3	sun2018	3301	1171874	0.0853	0.1426	0.598177	no
Thyroid_Stimulating_Hormone	suhre2017	1335	255616	0.3074	0.5139	0.598171	no
SHISA3.7057.18.3	sun2018	3301	1171874	0.076	0.1276	0.595611	no
Vascular_cell_adhesion_protein_1	suhre2017	1335	255616	0.2812	0.4752	0.591751	no
CYB5R3.7215.18.3	sun2018	3301	1171874	0.0773	0.1308	0.590979	no
Alpha-(1,3)-fucosyltransferase_5	suhre2017	1335	255616	0.2519	0.4264	0.59076	no
Afamin	suhre2017	1335	255616	0.2508	0.4246	0.590674	no
SEMA5A.13132.14.3	sun2018	3301	1171874	0.0933	0.1581	0.590133	no
FAAH2.8396.42.3	sun2018	3301	1171874	0.0769	0.1306	0.588821	no
Olfactomedin-4	suhre2017	1335	255616	0.268	0.4567	0.586818	no
SNRPA.12678.66.3	sun2018	3301	1171874	0.0734	0.1253	0.585794	no
QSOX2.8397.147.3	sun2018	3301	1171874	0.1407	0.2407	0.584545	no
UBTD2.12875.28.3	sun2018	3301	1171874	0.0742	0.1274	0.582418	no
ARF3.12578.13.3	sun2018	3301	1171874	0.0778	0.1336	0.582335	no
Disintegrin_and_metalloproteinase_domain-containing_protein_12	suhre2017	1335	255616	0.2527	0.4342	0.58199	no
EREG.4956.2.1	sun2018	3301	1171874	0.0716	0.1235	0.579757	no
CGA.CGB.4914.10.1	sun2018	3301	1171874	0.082	0.1415	0.579505	no
LILRB3.11334.7.3	sun2018	3301	1171874	0.0828	0.1429	0.579426	no
IL24.3321.2.2	sun2018	3301	1171874	0.0823	0.1421	0.57917	no
NKG2D_ligand_2	suhre2017	1335	255616	0.2418	0.4184	0.577916	no
Angiopoietin-2	suhre2017	1335	255616	0.2489	0.4313	0.577093	no
HSP90AA1.HSP90AB1.2626.3.2	sun2018	3301	1171874	0.074	0.1283	0.576773	no
GMFG.13062.4.3	sun2018	3301	1171874	0.0716	0.1243	0.576026	no
CCDC126.6388.21.3	sun2018	3301	1171874	0.0777	0.135	0.575556	no
ERH.11614.29.3	sun2018	3301	1171874	0.0812	0.1411	0.575478	no
SRSF6.11573.3.3	sun2018	3301	1171874	0.0735	0.128	0.574219	no
CDCP1.6565.68.3	sun2018	3301	1171874	0.0738	0.1286	0.573872	no
LILRA4.8299.66.3	sun2018	3301	1171874	0.0792	0.1382	0.573082	no
ST6GALNAC1.7867.154.3	sun2018	3301	1171874	0.0946	0.1651	0.572986	no
Ectonucleoside_triphosphate_diphosphohydrolase_5	suhre2017	1335	255616	0.2846	0.4968	0.572866	no
IL2ra	olli2017	8293	1172525	0.0295	0.0515	0.572816	no
CHST2.4428.1.2	sun2018	3301	1171874	0.0808	0.1411	0.572644	no
EPYC.9278.9.3	sun2018	3301	1171874	0.0697	0.1218	0.57225	no
CCBL2.12682.5.3	sun2018	3301	1171874	0.0714	0.1249	0.571657	no
SATB2.10081.17.3	sun2018	3301	1171874	0.077	0.1348	0.571217	no
DDX58.12382.2.3	sun2018	3301	1171874	0.0837	0.1466	0.570941	no
AP4M1.10076.1.3	sun2018	3301	1171874	0.096	0.1684	0.570071	no
Secreted_frizzled-related_protein_1	suhre2017	1335	255616	0.2501	0.4391	0.569574	no
C10orf54.14123.34.3	sun2018	3301	1171874	0.0817	0.1435	0.569338	no
DEFB119.8370.102.3	sun2018	3301	1171874	0.0912	0.1603	0.568933	no
IL6R.8092.29.3	sun2018	3301	1171858	0.1379	0.243	0.56749	no
DSC2.13126.52.3	sun2018	3301	1171874	0.0675	0.1191	0.566751	no
PSMD4.13568.30.3	sun2018	3301	1171874	0.0903	0.1596	0.565789	no
CD226_antigen	suhre2017	1335	255616	0.2279	0.4031	0.565368	no
TBX5.11202.70.3	sun2018	3301	1171874	0.07	0.1246	0.561798	no
SMC3.14324.52.3	sun2018	3301	1171874	0.068	0.1211	0.561519	no
KCNF1.12834.3.3	sun2018	3301	1171874	0.0715	0.1274	0.561224	no
RNF13.8087.250.3	sun2018	3301	1171874	0.084	0.1497	0.561122	no
ETS2.12350.86.3	sun2018	3301	1171874	0.0686	0.1225	0.56	no
TSNARE1.7069.9.4	sun2018	3301	1171874	0.0972	0.1738	0.559264	no
SEC11C.10658.28.3	sun2018	3301	1171874	0.084	0.1502	0.559254	no
Myeloid_cell_surface_antigen_CD33	suhre2017	1335	255616	0.2703	0.4834	0.559164	no
REPIN1.13554.78.3	sun2018	3301	1171874	0.1014	0.1814	0.558986	no
COLEC12.5457.5.2	sun2018	3301	1171874	0.0687	0.123	0.558537	no
DUSP16.14631.22.3	sun2018	3301	1171874	0.0732	0.1311	0.558352	no
LCN10.13007.66.3	sun2018	3301	1171874	0.0859	0.1539	0.558155	no
SLCO5A1.11669.39.3	sun2018	3301	1171874	0.072	0.1297	0.555127	no
PSMB5.12580.7.3	sun2018	3301	1171874	0.0795	0.1433	0.55478	no
MMP2.4160.49.1	sun2018	3301	1171874	0.0744	0.1342	0.554396	no
IFNA5.6210.100.3	sun2018	3301	1171874	0.0766	0.1383	0.553868	no
HSD17B10.4217.49.3	sun2018	3301	1171874	0.0715	0.1294	0.55255	no
DDR2.3606.2.5	sun2018	3301	1171874	0.0874	0.1582	0.552465	no
GCH1.11185.145.3	sun2018	3301	1171874	0.0777	0.1407	0.552239	no
ITGAL.11617.1.3	sun2018	3301	1171874	0.0726	0.1316	0.551672	no
CSRP3.9171.11.3	sun2018	3301	1171874	0.0721	0.1308	0.551223	no
STAT6.10372.18.3	sun2018	3301	1171874	0.0711	0.1292	0.55031	no
RELT.5115.31.3	sun2018	3301	1171874	0.0955	0.1736	0.550115	no
THRA.12527.50.3	sun2018	3301	1171874	0.0722	0.1315	0.549049	no
MED1.5470.69.2	sun2018	3301	1171874	0.074	0.1353	0.546933	no
FABP4.9851.9.3	sun2018	3301	1171874	0.0805	0.1476	0.545393	no
XG.8044.90.3	sun2018	3301	1171874	0.0744	0.1368	0.54386	no
LEPR.9566.103.3	sun2018	3301	1171874	0.0768	0.1413	0.543524	no
mAmP	folkersen2020	30931	694501	0.0651	0.1199	0.542952	no
TMEM132A.7871.16.3	sun2018	3301	1171874	0.1226	0.2267	0.540803	no
C2orf40.6362.6.3	sun2018	3301	1171874	0.0732	0.1354	0.54062	no
High_affinity_nerve_growth_factor_receptor	suhre2017	1335	255616	0.2465	0.4561	0.540452	no
Neuroligin-4,_X-linked	suhre2017	1335	255616	0.2325	0.4305	0.54007	no
HTATIP2.7753.21.3	sun2018	3301	1171874	0.1187	0.22	0.539545	no
Interleukin-19	suhre2017	1335	255616	0.2282	0.423	0.53948	no
CTBS.6115.40.3	sun2018	3301	1171874	0.0734	0.1362	0.538913	no
HK2.13130.150.3	sun2018	3301	1171874	0.0697	0.1295	0.538224	no
Carboxypeptidase_E	suhre2017	1335	255616	0.2386	0.4434	0.538115	no
PTH1R.13470.43.3	sun2018	3301	1171874	0.0759	0.1411	0.537916	no
NID1.3213.65.2	sun2018	3301	1171874	0.0732	0.1361	0.53784	no
IFNGR1.5825.49.3	sun2018	3301	1171874	0.08	0.1496	0.534759	no
IFNA6.5714.88.3	sun2018	3301	1171874	0.0663	0.124	0.534677	no
ROR2.7861.9.3	sun2018	3301	1171874	0.0774	0.1448	0.53453	no
RGS8.11666.72.3	sun2018	3301	1171874	0.0721	0.1349	0.53447	no
PTPRU.8337.65.3	sun2018	3301	1171874	0.0733	0.1372	0.534257	no
ATP_synthase_subunit_beta,_mitochondrial	suhre2017	1335	255616	0.2149	0.4023	0.534178	no
FGFR3.3809.1.2	sun2018	3301	1171874	0.0737	0.1381	0.533671	no
ADM.14115.34.3	sun2018	3301	1171874	0.0759	0.1428	0.531513	no
ATP2A3.13510.7.3	sun2018	3301	1171874	0.0733	0.1382	0.530391	no
SPRED1.8318.13.3	sun2018	3301	1171874	0.0737	0.139	0.530216	no
ATG7.12627.97.3	sun2018	3301	1171874	0.0742	0.14	0.53	no
A_disintegrin_and_metalloproteinase_with_thrombospondin_motifs_5	suhre2017	1335	255616	0.2511	0.4743	0.529412	no
Hemoglobin	suhre2017	1335	255616	0.249	0.471	0.528662	no
LRCH4.11252.30.3	sun2018	3301	1171874	0.0756	0.1431	0.528302	no
EFNB1.5746.37.3	sun2018	3301	1171874	0.0687	0.1301	0.528055	no
MICB.5102.55.3	sun2018	3301	1171874	0.0734	0.1393	0.52692	no
ST3GAL2.6281.51.3	sun2018	3301	1171874	0.0707	0.1343	0.526433	no
RELL2.6600.70.3	sun2018	3301	1171874	0.0614	0.1167	0.526135	no
PDGFD.9341.1.3	sun2018	3301	1171874	0.0756	0.1437	0.526096	no
Gremlin-1	suhre2017	1335	255616	0.2076	0.3948	0.525836	no
Protein_E7_HPV16	suhre2017	1335	255616	0.2543	0.4838	0.52563	no
SIGLEC12.10037.98.3	sun2018	3301	1171872	0.1291	0.2457	0.525438	no
TCN2.5584.21.3	sun2018	3301	1171874	0.1665	0.3177	0.524079	no
B4GALT2.9595.11.3	sun2018	3301	1171874	0.0784	0.1499	0.523015	no
TXN.8813.160.3	sun2018	3301	1171874	0.0617	0.1181	0.522439	no
PAPSS1.14007.22.3	sun2018	3301	1171874	0.0699	0.1339	0.522031	no
TMPRSS11A.7231.37.3	sun2018	3301	1171874	0.0722	0.1385	0.5213	no
WISP3.5927.4.3	sun2018	3301	1171874	0.0679	0.1303	0.521105	no
VAMP8.7064.2.4	sun2018	3301	1171874	0.0644	0.1239	0.519774	no
EPHB2.5077.28.3	sun2018	3301	1171874	0.0692	0.1332	0.51952	no
PAIP1.12430.78.3	sun2018	3301	1171874	0.0707	0.1362	0.51909	no
Prothrombin	suhre2017	1335	255616	0.2257	0.4354	0.518374	no
CAPSL.13688.2.3	sun2018	3301	1171874	0.074	0.1428	0.518207	no
Sialic_acid-binding_Ig-like_lectin_14	suhre2017	1335	255616	0.2535	0.4907	0.516609	no
IMPAD1.9231.23.3	sun2018	3301	1171874	0.065	0.1259	0.516283	no
CCL26.9168.31.3	sun2018	3301	1171874	0.0722	0.1401	0.515346	no
COL26A1.9539.25.3	sun2018	3301	1171874	0.0697	0.1356	0.514012	no
Serotransferrin	suhre2017	1335	255616	0.2412	0.4705	0.512646	no
BPIFB1.11246.3.3	sun2018	3301	1171874	0.1168	0.2279	0.512505	no
BNIP3.7045.4.3	sun2018	3301	1171874	0.0719	0.1403	0.512473	no
Protein_DJ-1	suhre2017	1335	255616	0.2292	0.4482	0.511379	no
Histone_H2A.z	suhre2017	1335	255616	0.2302	0.4503	0.511215	no
C14orf93.6439.59.3	sun2018	3301	1171874	0.0646	0.1264	0.511076	no
Carbohydrate_sulfotransferase_6	suhre2017	1335	255616	0.236	0.4629	0.509829	no
ZNF329.12803.9.3	sun2018	3301	1171874	0.0709	0.1391	0.509705	no
PGRMC1.7863.50.3	sun2018	3301	1171874	0.067	0.1315	0.509506	no
KEL.7070.25.4	sun2018	3301	1171874	0.0655	0.1291	0.507359	no
ESAM.7841.84.3	sun2018	3301	1171874	0.0672	0.1327	0.506405	no
ZNF276.14692.3.3	sun2018	3301	1171874	0.0765	0.1512	0.505952	no
C12orf49.9387.13.3	sun2018	3301	1171874	0.0651	0.1287	0.505828	no
CD109.3290.50.2	sun2018	3301	1171874	0.112	0.2215	0.505643	no
EXOSC1.7930.3.3	sun2018	3301	1171874	0.066	0.131	0.503817	no
Tyrosine-protein_kinase_HCK	suhre2017	1335	255616	0.2443	0.4856	0.503089	no
PSG5.9314.9.3	sun2018	3301	1171874	0.0615	0.1224	0.502451	no
IL34.4556.10.2	sun2018	3301	1171874	0.0667	0.1334	0.5	no
GLIPR1.9265.10.3	sun2018	3301	1171874	0.0712	0.1425	0.499649	no
Leptin_receptor	suhre2017	1335	255616	0.8054	1.6127	0.499411	no
SNAPIN.6975.52.3	sun2018	3301	1171874	0.0669	0.1343	0.498138	no
NTMT1.12454.105.3	sun2018	3301	1171874	0.0658	0.1321	0.498107	no
Laminin	suhre2017	1335	255616	0.2311	0.4641	0.497953	no
FCGR2A.3309.2.2	sun2018	3301	1171867	0.1043	0.2095	0.497852	no
CKAP2.5345.51.3	sun2018	3301	1171874	0.0634	0.1276	0.496865	no
ST8SIA6.6930.95.3	sun2018	3301	1171874	0.0601	0.1211	0.496284	no
Interleukin-5	suhre2017	1335	255616	0.2202	0.444	0.495946	no
COL6A1.11150.3.3	sun2018	3301	1171874	0.0665	0.1346	0.494056	no
CBS.10086.39.3	sun2018	3301	1171874	0.0693	0.1408	0.492188	no
CXCL12.3516.60.2	sun2018	3301	1171874	0.0613	0.1246	0.491974	no
TEX29.10557.6.3	sun2018	3301	1171874	0.0838	0.1704	0.491784	no
Cation-independent_mannose-6-phosphate_receptor	suhre2017	1335	255616	0.2632	0.5353	0.491687	no
IFNG.14147.50.3	sun2018	3301	1171874	0.0624	0.1271	0.490952	no
Beta-Ala-His_dipeptidase	suhre2017	1335	255616	0.2203	0.4488	0.490865	no
TK1.4301.58.2	sun2018	3301	1171874	0.0637	0.1301	0.489623	no
GPI.4272.46.2	sun2018	3301	1171874	0.0584	0.1193	0.489522	no
Leucine-rich_repeat_transmembrane_neuronal_protein_1	suhre2017	1335	255616	0.2178	0.4452	0.489218	no
Roundabout_homolog_2	suhre2017	1335	255616	0.2163	0.4432	0.488042	no
CD40LG	folkersen2017	3394	204364	0.1018	0.2091	0.486848	no
LPO.4801.13.3	sun2018	3301	1171874	0.0695	0.1432	0.485335	no
Neurogenic_locus_notch_homolog_protein_1	suhre2017	1335	255616	0.2144	0.4423	0.484739	no
UTS2R.13530.5.3	sun2018	3301	1171874	0.0599	0.1237	0.484236	no
PDXK.11098.1.3	sun2018	3301	1171874	0.0622	0.1285	0.484047	no
CTF1.13732.79.3	sun2018	3301	1171874	0.0608	0.1258	0.483307	no
LCMT1.4237.70.3	sun2018	3301	1171874	0.0673	0.1394	0.482783	no
PTPRH.11988.24.3	sun2018	3301	1171874	0.0604	0.1252	0.482428	no
GDNF_family_receptor_alpha-1	suhre2017	1335	255616	0.2303	0.4774	0.482405	no
Ephrin_type-A_receptor_1	suhre2017	1335	255616	0.2152	0.4466	0.481863	no
PIK3CG.3391.10.2	sun2018	3301	1171874	0.0683	0.1419	0.481325	no
VSIG1.8367.142.3	sun2018	3301	1171874	0.0625	0.1302	0.480031	no
BGN.3284.75.1	sun2018	3301	1171874	0.071	0.148	0.47973	no
A_disintegrin_and_metalloproteinase_with_thrombospondin_motifs_13	suhre2017	1335	255616	0.2045	0.4264	0.479597	no
FAM3B.9177.6.3	sun2018	3301	1171874	0.0628	0.1311	0.479024	no
SNAI2.10014.31.3	sun2018	3301	1171874	0.0713	0.1491	0.478203	no
CXCL5.2979.8.2	sun2018	3301	1171874	0.0681	0.1429	0.476557	no
B4GALT7.7806.33.3	sun2018	3301	1171874	0.065	0.1364	0.47654	no
CAMK2B.3351.1.1	sun2018	3301	1171874	0.0575	0.121	0.475207	no
Semaphorin-3A	suhre2017	1335	255616	0.216	0.4548	0.474934	no
Thyroglobulin	suhre2017	1335	255616	0.2058	0.4334	0.47485	no
CD36.2973.15.2	sun2018	3301	1171874	0.0614	0.1296	0.473765	no
KIR2DL2.7773.20.3	sun2018	3301	1171874	0.0772	0.1631	0.473329	no
TNNI3.5930.54.3	sun2018	3301	1171874	0.068	0.1438	0.472879	no
Serine_protease_HTRA2,_mitochondrial	suhre2017	1335	255616	0.2341	0.4951	0.472834	no
MMP13.4925.54.2	sun2018	3301	1171874	0.0656	0.1388	0.472622	no
Interleukin-17_receptor_C	suhre2017	1335	255616	0.1918	0.4066	0.471717	no
RBP4.5482.61.3	sun2018	3301	1171874	0.0554	0.1176	0.471088	no
PDIA3.7832.181.3	sun2018	3301	1171874	0.0627	0.1331	0.471074	no
TATA-box-binding_protein	suhre2017	1335	255616	0.1869	0.3968	0.471018	no
HINT2.5612.16.3	sun2018	3301	1171874	0.0589	0.1252	0.470447	no
HIF1A.13089.6.3	sun2018	3301	1171874	0.058	0.1233	0.470397	no
Anterior_gradient_protein_2_homolog	suhre2017	1335	255616	0.2114	0.4495	0.4703	no
ST6GALNAC2.7823.22.3	sun2018	3301	1171874	0.0656	0.1401	0.468237	no
RACGAP1.13587.10.3	sun2018	3301	1171874	0.0596	0.1274	0.467818	no
Kallikrein-5	suhre2017	1335	255616	0.2079	0.4452	0.466981	no
TREM1.9266.1.3	sun2018	3301	1171874	0.0682	0.1465	0.465529	no
SDF2L1.6990.44.3	sun2018	3301	1171874	0.0642	0.1384	0.463873	no
P2RX6.7233.73.3	sun2018	3301	1171874	0.0681	0.147	0.463265	no
THPO.8059.1.3	sun2018	3301	1171874	0.0642	0.1387	0.46287	no
CEP57.9067.152.3	sun2018	3301	1171874	0.0636	0.1378	0.461538	no
TCN1.11232.46.3	sun2018	3301	1171874	0.0591	0.1284	0.46028	no
Prostate-specific_antigen	suhre2017	1335	255616	0.1937	0.421	0.460095	no
HS6ST1.5465.32.3	sun2018	3301	1171874	0.0601	0.131	0.458779	no
Kallikrein-4	suhre2017	1335	255616	0.2133	0.4657	0.45802	no
IL22RA2.5087.5.3	sun2018	3301	1171874	0.064	0.1403	0.456165	no
Ectonucleotide_pyrophosphatasephosphodiesterase_family_member_7	suhre2017	1335	255616	0.193	0.4237	0.455511	no
CTSV.3364.76.2	sun2018	3301	1171874	0.0672	0.148	0.454054	no
BST1.4535.50.2	sun2018	3301	1171861	0.2356	0.5189	0.454037	no
T-cell_surface_glycoprotein_CD4	suhre2017	1335	255616	0.2044	0.4502	0.45402	no
MIF.5356.2.3	sun2018	3301	1171874	0.0611	0.1346	0.453938	no
Interleukin-1_beta	suhre2017	1335	255616	0.2036	0.4492	0.45325	no
TNFRSF11B	folkersen2017	3394	204364	0.0955	0.211	0.452607	no
PDK1.5227.60.3	sun2018	3301	1171874	0.0781	0.1733	0.450664	no
DNAJC15.7197.2.3	sun2018	3301	1171874	0.059	0.1312	0.449695	no
Interleukin-18-binding_protein	suhre2017	1335	255616	0.1905	0.4248	0.448446	no
DEFB125.9486.13.3	sun2018	3301	1171874	0.0523	0.1167	0.448158	no
MYRF.8843.34.3	sun2018	3301	1171874	0.0584	0.1309	0.446142	no
ASTL.7993.23.3	sun2018	3301	1171874	0.0602	0.135	0.445926	no
SCAMP5.13509.5.3	sun2018	3301	1171874	0.0663	0.1487	0.445864	no
Stanniocalcin-1	suhre2017	1335	255616	0.2078	0.467	0.444968	no
GSTT2B.11273.176.3	sun2018	3301	1171874	0.0582	0.1313	0.44326	no
TBXAS1.8098.37.3	sun2018	3301	1171874	0.0606	0.1372	0.441691	no
SHC4.11692.21.3	sun2018	3301	1171874	0.0683	0.1547	0.4415	no
P4HA1.11645.9.3	sun2018	3301	1171874	0.0587	0.1331	0.441022	no
ARL11.12433.8.3	sun2018	3301	1171874	0.061	0.1397	0.43665	no
GRN.4992.49.1	sun2018	3301	1171874	0.0844	0.1934	0.436401	no
PSD.13055.53.3	sun2018	3301	1171874	0.0598	0.1373	0.435543	no
Basigin	suhre2017	1335	255616	0.196	0.4501	0.435459	no
MED4.14021.81.3	sun2018	3301	1171874	0.0574	0.1319	0.435178	no
SCARF2.5130.67.3	sun2018	3301	1171874	0.0532	0.1223	0.434996	no
CCDC90B.7792.58.3	sun2018	3301	1171874	0.0534	0.1228	0.434853	no
Sialic_acid-binding_Ig-like_lectin_6	suhre2017	1335	255616	0.2101	0.4839	0.434181	no
C-C_motif_chemokine_20	suhre2017	1335	255616	0.2049	0.4727	0.433467	no
PRTN3.13720.95.3	sun2018	3301	1171874	0.0572	0.1323	0.432351	no
C10orf35.8220.15.3	sun2018	3301	1171874	0.0555	0.1284	0.432243	no
CTSL1	folkersen2017	3394	204364	0.1055	0.2443	0.431846	no
HNRNPC.11429.80.3	sun2018	3301	1171874	0.0613	0.1422	0.431083	no
ARHGDIB.9846.32.3	sun2018	3301	1171874	0.0544	0.1262	0.431062	no
Fibroblast_growth_factor_receptor_1	suhre2017	1335	255616	0.1863	0.4327	0.430552	no
HMGN1.9187.2.3	sun2018	3301	1171874	0.0647	0.1503	0.430472	no
TAC4.6468.37.3	sun2018	3301	1171874	0.0673	0.1564	0.430307	no
SATB1.13511.29.3	sun2018	3301	1171874	0.0572	0.1331	0.429752	no
UBL4A.11490.42.3	sun2018	3301	1171874	0.0584	0.1359	0.429728	no
FAS.5392.73.2	sun2018	3301	1171874	0.058	0.135	0.42963	no
Neurogenic_locus_notch_homolog_protein_2	suhre2017	1335	255616	0.1995	0.4647	0.429309	no
RBBP6.9887.40.3	sun2018	3301	1171874	0.0538	0.1254	0.429027	no
APOE.2937.10.2	sun2018	3301	1171874	0.0592	0.1381	0.428675	no
TTC9B.9386.42.3	sun2018	3301	1171874	0.0551	0.1286	0.42846	no
IL10	olli2017	8293	1174233	0.0264	0.0617	0.427877	no
MCL1.10358.33.3	sun2018	3301	1171874	0.0634	0.1482	0.4278	no
CMA1.3423.59.2	sun2018	3301	1171874	0.0524	0.1225	0.427755	no
EIF1AD.13545.97.3	sun2018	3301	1171874	0.0561	0.1313	0.427266	no
ASGR2.9474.22.3	sun2018	3301	1171874	0.0609	0.1426	0.427069	no
TGFB1.2333.72.1	sun2018	3301	1171874	0.0587	0.1375	0.426909	no
GOSR1.7805.52.3	sun2018	3301	1171874	0.0593	0.139	0.426619	no
Cadherin-15	suhre2017	1335	255616	0.1751	0.4115	0.425516	no
Reticulon-4_receptor	suhre2017	1335	255616	0.1832	0.4309	0.425157	no
EFHA2.6912.6.3	sun2018	3301	1171874	0.0529	0.1246	0.424559	no
CHEK1.2853.68.2	sun2018	3301	1171874	0.0596	0.1404	0.424501	no
SAP18.12830.4.3	sun2018	3301	1171874	0.0534	0.126	0.42381	no
BIRC5.3472.40.2	sun2018	3301	1171874	0.0586	0.1383	0.423717	no
MAP2K4.5242.37.3	sun2018	3301	1171874	0.089	0.2101	0.423608	no
ITGA5.6932.42.3	sun2018	3301	1171874	0.0537	0.1269	0.423168	no
Vitamin_K-dependent_protein_C	suhre2017	1335	255616	0.2432	0.5749	0.42303	no
SYT11.7089.42.3	sun2018	3301	1171874	0.0608	0.1441	0.421929	no
Renin	suhre2017	1335	255616	0.1915	0.4541	0.421713	no
CYTH2.12533.135.3	sun2018	3301	1171874	0.0526	0.1249	0.421137	no
SAMHD1.11303.7.3	sun2018	3301	1171874	0.0598	0.1421	0.42083	no
FAM134B.8556.5.3	sun2018	3301	1171874	0.0598	0.1423	0.420239	no
C8orf33.9613.16.3	sun2018	3301	1171874	0.0556	0.1324	0.41994	no
SF3B4.13449.25.3	sun2018	3301	1171874	0.062	0.1477	0.41977	no
TFRC.8795.48.3	sun2018	3301	1171874	0.0527	0.1256	0.419586	no
RAP1GDS1.14106.46.3	sun2018	3301	1171874	0.0537	0.1281	0.419204	no
SH3BP2.7769.29.3	sun2018	3301	1171874	0.0566	0.1353	0.41833	no
IFNLR1.7192.37.3	sun2018	3301	1171874	0.0536	0.1284	0.417445	no
DCUN1D3.13553.4.3	sun2018	3301	1171874	0.0493	0.1181	0.417443	no
ECE1.3611.70.4	sun2018	3301	1171874	0.0625	0.1499	0.416945	no
C7orf69.9544.24.3	sun2018	3301	1171874	0.0562	0.135	0.416296	no
RAD51L3.12554.10.3	sun2018	3301	1171874	0.0577	0.1388	0.415706	no
TREML1.9329.28.3	sun2018	3301	1171874	0.0551	0.1329	0.414597	no
RNF34.13386.248.3	sun2018	3301	1171874	0.048	0.1162	0.413081	no
IL6.2573.20.15	sun2018	3301	1171874	0.0504	0.1221	0.412776	no
PEX14.8300.82.3	sun2018	3301	1171874	0.0497	0.1205	0.412448	no
B3GAT3.6897.38.3	sun2018	3301	1171874	0.063	0.1528	0.412304	no
LTA.LTB.3506.49.1	sun2018	3301	1171874	0.056	0.136	0.411765	no
C16orf54.12394.53.3	sun2018	3301	1171874	0.0574	0.1395	0.41147	no
Complement_C1r_subcomponent	suhre2017	1335	255616	0.1601	0.3894	0.411145	no
LRRC74A.8389.8.3	sun2018	3301	1171874	0.0569	0.1386	0.410534	no
Tumor_necrosis_factor_receptor_superfamily_member_13C	suhre2017	1335	255616	0.1764	0.4307	0.409566	no
G6B.8659.68.3	sun2018	3301	1171874	0.0585	0.143	0.409091	no
CYCS.2942.50.2	sun2018	3301	1171874	0.0575	0.1406	0.408962	no
PITPNB.12484.67.3	sun2018	3301	1171874	0.0505	0.1236	0.408576	no
USB1.11328.9.3	sun2018	3301	1171874	0.0513	0.1257	0.408115	no
IL13.3072.4.2	sun2018	3301	1171874	0.056	0.1378	0.406386	no
[truncated: 2,635 more rows]

## Sheet: Supplementary Data 2
Supplementary Data 2. Pearson correlation results between 113,251 SNP Z-scores from the migraine GWAS and Z-scores for the same set of SNPs from 270 blood protein GWASs.
#full_name: protein name reported in the study.
#gene: the encoded gene.
#study: first author_year of publication.
#samplesize: reported sample size in the paper.
#r: correlations (two-sided) between independent SNP z_scores.
#l_conf: lower interval of correlation between independent SNP z_scores.
#u_conf: uper interval of correlation between independent SNP z_scores.
#t_stat: statistics for correlation between independent SNP z_scores.
#unadjusted_p: unadjusted p_value for the correlations between independent SNP z_scores.
#fdr: adjusted p_value for the correlation between independent SNP z_scores.
full_name	gene	study	samplesize	cor	l_conf	u_conf	t_stat	unadjusted_p	fdr
MMP-7	MMP7	folkersen2020	30931	0.0141295	0.00826888	0.0199891	4.72523	2.30138e-06	0.000451172
CUZD1.7943.16.3	CUZD1	sun2018	3301	0.011447	0.0055916	0.0173016	3.8316	0.000127382	0.0124863
FARS2.13941.82.3	FARS2	sun2018	3301	-0.01053	-0.0163848	-0.00467452	-3.52462	0.000424253	0.0277241
KCNE2.10427.2.3	KCNE2	sun2018	3301	-0.0102934	-0.0161482	-0.00443788	-3.44542	0.000570391	0.0279554
GSTA4.14645.253.3	GSTA4	sun2018	3301	-0.00948403	-0.015339	-0.00362844	-3.17447	0.00150149	0.0517846
SCF	KITLG	folkersen2020	30931	0.00944588	0.00358481	0.0153063	3.15875	0.00158488	0.0517846
CA10.13666.222.3	CA10	sun2018	3301	-0.00917916	-0.0150341	-0.00332355	-3.07242	0.00212381	0.0518629
VEGF-A	VEGFA	folkersen2020	30931	0.00903625	0.00317516	0.0148967	3.02176	0.00251366	0.0518629
ICOS.14084.191.3	ICOS	sun2018	3301	-0.00900837	-0.0148634	-0.00315274	-3.01525	0.00256826	0.0518629
HBQ1.7965.25.3	HBQ1	sun2018	3301	0.008903	0.00304737	0.014758	2.97998	0.00288332	0.0518629
IL19.3035.80.2	IL19	sun2018	3301	-0.00889456	-0.0147496	-0.00303893	-2.97715	0.00291002	0.0518629
CHIC2.10914.4.3	CHIC2	sun2018	3301	-0.008784	-0.014639	-0.00292836	-2.94014	0.00328126	0.053235
GDF-15	GDF15	folkersen2020	30931	0.00872426	0.00286314	0.0145848	2.91742	0.0035301	0.053235
ADM	ADM	folkersen2020	30931	0.00852057	0.00265944	0.0143811	2.8493	0.00438236	0.0613669
CHI3L2.9383.24.3	CHI3L2	sun2018	3301	-0.00836831	-0.0142234	-0.00251264	-2.801	0.00509539	0.0654463
LEPR.5400.52.3	LEPR	sun2018	3301	-0.00830965	-0.0141648	-0.00245398	-2.78136	0.00541407	0.0654463
HCAR2.13495.48.3	HCAR2	sun2018	3301	-0.00824505	-0.0141002	-0.00238937	-2.75973	0.00578578	0.0654463
RNF43.14120.2.3	RNF43	sun2018	3301	-0.00809824	-0.0139534	-0.00224256	-2.71059	0.00671731	0.0654463
SIGLEC12.8352.26.3	SIGLEC12	sun2018	3301	-0.00809584	-0.013951	-0.00224015	-2.70979	0.00673363	0.0654463
CRABP1.11967.23.3	CRABP1	sun2018	3301	-0.00804464	-0.0138998	-0.00218895	-2.69265	0.00708969	0.0654463
CRYZL1.9207.60.3	CRYZL1	sun2018	3301	0.00803513	0.00217944	0.0138903	2.68947	0.00715766	0.0654463
CCL14.2900.53.3	CCL14	sun2018	3301	0.00800942	0.00215373	0.0138646	2.68086	0.00734435	0.0654463
RASA1.5481.16.3	RASA1	sun2018	3301	-0.0078944	-0.0137496	-0.0020387	-2.64236	0.00823421	0.0701856
CX3CL1	CX3CL1	folkersen2020	30931	0.00767328	0.0018121	0.0135339	2.56595	0.0102908	0.0802316
GGT2.6334.9.3	GGT2	sun2018	3301	0.00761196	0.00175625	0.0134672	2.54782	0.0108412	0.0802316
CD70.5807.77.3	CD70	sun2018	3301	0.00760505	0.00174933	0.0134602	2.5455	0.0109133	0.0802316
IL-1ra	IL1RN	folkersen2020	30931	0.0075835	0.00172231	0.0134442	2.53592	0.0112165	0.0802316
MACROD1.13653.335.3	MACROD1	sun2018	3301	-0.00755401	-0.0134092	-0.00169829	-2.52842	0.0114591	0.0802316
hK11	KLK11	folkersen2020	30931	0.00739839	0.00153664	0.0132596	2.47379	0.0133704	0.0903861
ST6GALNAC5.7927.16.3	ST6GALNAC5	sun2018	3301	-0.00717241	-0.0130277	-0.00131667	-2.40069	0.0163659	0.106948
U-PAR	PLAUR	folkersen2020	30931	0.00710841	0.0012472	0.0129691	2.37705	0.0174536	0.107002
PDGF_subunit_B	PDGFB	folkersen2020	30931	0.00710764	0.00124643	0.0129684	2.37679	0.0174658	0.107002
MAN2B2.9251.28.3	MAN2B2	sun2018	3301	-0.00701106	-0.0128663	-0.00115531	-2.34668	0.0189433	0.112537
LRFN1.7910.41.3	LRFN1	sun2018	3301	-0.00695087	-0.0128061	-0.00109513	-2.32653	0.0199919	0.113033
LILRB2.5091.28.3	LILRB2	sun2018	3301	-0.00694038	-0.0127957	-0.00108463	-2.32302	0.0201798	0.113033
MICALL2.12891.1.3	MICALL2	sun2018	3301	-0.006827	-0.0126823	-0.000971246	-2.28507	0.0223106	0.121138
FABP4	FABP4	folkersen2020	30931	0.00680552	0.000944293	0.0126663	2.27575	0.0228627	0.121138
ATP1B2.7218.87.3	ATP1B2	sun2018	3301	-0.00674489	-0.0126002	-0.000889129	-2.25758	0.0239735	0.122327
HS6ST2.13524.25.3	HS6ST2	sun2018	3301	-0.00672769	-0.012583	-0.00087193	-2.25183	0.0243351	0.122327
MMP14.5002.76.1	MMP14	sun2018	3301	0.00663918	0.000783416	0.0124945	2.2222	0.0262717	0.128761
CA-125	MUC16	folkersen2020	30931	0.00649631	0.000634386	0.0123578	2.1721	0.0298505	0.142732
SAP30.12888.18.3	SAP30	sun2018	3301	0.00641743	0.000561656	0.0122728	2.14798	0.0317179	0.14805
AGRP	AGRP	folkersen2020	30931	0.00631262	0.000451374	0.0121734	2.11092	0.0347812	0.155754
COL1A1.11140.56.3	COL1A1	sun2018	3301	-0.00627415	-0.0121295	-0.000418376	-2.10002	0.0357295	0.155754
SIRT2	SIRT2	folkersen2020	30931	0.00626619	0.000404946	0.012127	2.0954	0.036138	0.155754
SPOCK2.5491.12.3	SPOCK2	sun2018	3301	-0.00615772	-0.0120131	-0.000301939	-2.06105	0.039301	0.155754
EVA1C.7008.13.3	EVA1C	sun2018	3301	-0.00613859	-0.0119939	-0.000282805	-2.05464	0.039916	0.155754
POSTN.6650.20.3	POSTN	sun2018	3301	-0.00613566	-0.011991	-0.000279878	-2.05366	0.0400108	0.155754
RNF148.9955.40.3	RNF148	sun2018	3301	0.00612287	0.000267088	0.0119782	2.04938	0.0404272	0.155754
CTSA.3179.51.2	CTSA	sun2018	3301	0.00611464	0.000258852	0.01197	2.04662	0.0406973	0.155754
B3GNT2.7980.72.3	B3GNT2	sun2018	3301	-0.00610561	-0.011961	-0.000249822	-2.0436	0.0409953	0.155754
TNF-R1	TNFRSF1A	folkersen2020	30931	0.00610173	0.000240473	0.0119626	2.0404	0.0413131	0.155754
EN-RAGE	S100A12	folkersen2020	30931	0.00604829	0.000187032	0.0119091	2.02253	0.0431243	0.159515
PTPRS.6049.64.3	PTPRS	sun2018	3301	0.00585091	-4.87749e-06	0.0117063	1.95835	0.0501913	0.177905
KIM-1	HAVCR1	folkersen2020	30931	0.0058468	-1.44926e-05	0.0117077	1.95514	0.0505693	0.177905
ApoB	APOB	kettunen2016	24925	0.00577909	-4.54341e-05	0.0116032	1.94469	0.0518142	0.177905
TP53I11.13022.20.3	TP53I11	sun2018	3301	0.00578736	-6.84392e-05	0.0116428	1.93708	0.0527385	0.177905
CHL1.3601.54.3	CHL1	sun2018	3301	-0.00577542	-0.0116308	8.03735e-05	-1.93308	0.0532286	0.177905
CD34.9023.9.3	CD34	sun2018	3301	-0.00576786	-0.0116233	8.79331e-05	-1.93055	0.053541	0.177905
IL-18	IL18	folkersen2020	30931	0.00573599	-0.000125276	0.0115969	1.91809	0.0551019	0.18004
TENM4.11365.17.3	TENM4	sun2018	3301	0.00566163	-0.000194172	0.011517	1.89499	0.0580959	0.182521
ST6GALNAC6.7228.2.3	ST6GALNAC6	sun2018	3301	0.00565576	-0.000200037	0.0115112	1.89303	0.0583565	0.182521
CTSF.9212.22.3	CTSF	sun2018	3301	0.00564909	-0.000206714	0.0115045	1.8908	0.0586543	0.182521
CXCL16	CXCL16	folkersen2020	30931	0.00554979	-0.000311484	0.0114107	1.85582	0.0634812	0.194455
NEMO	IKBKG	folkersen2020	30931	0.00548996	-0.000371313	0.0113509	1.83582	0.0663871	0.199763
ITGB1BP2	ITGB1BP2	folkersen2020	30931	0.00547331	-0.000388754	0.011335	1.83	0.067252	0.199763
LILRB4.6453.70.3	LILRB4	sun2018	3301	0.00542945	-0.000426355	0.0112849	1.81728	0.069177	0.202414
ENPP7.4435.66.2	ENPP7	sun2018	3301	-0.00538365	-0.0112391	0.000472185	-1.80194	0.0715575	0.2063
FAM177A1.8039.41.3	FAM177A1	sun2018	3301	-0.00528415	-0.0111396	0.000571656	-1.76865	0.0769557	0.218648
UCMA.10977.55.3	UCMA	sun2018	3301	-0.00519899	-0.0110544	0.00065682	-1.74014	0.081837	0.229195
SEMA3G.5628.21.3	SEMA3G	sun2018	3301	-0.00514846	-0.0110039	0.000707351	-1.72323	0.0848501	0.23085
BOLA2.8404.102.3	BOLA2	sun2018	3301	-0.0051433	-0.0109988	0.00071251	-1.7215	0.0851627	0.23085
EXTL2.6528.95.3	EXTL2	sun2018	3301	-0.00513021	-0.0109857	0.000725606	-1.71712	0.0859604	0.23085
RSPO3.13094.75.3	RSPO3	sun2018	3301	0.00506189	-0.000793929	0.0109174	1.69425	0.0902207	0.235865
SLC5A8.13691.10.3	SLC5A8	sun2018	3301	-0.00506167	-0.0109171	0.000794142	-1.69418	0.0902342	0.235865
NXPH3.6054.6.3	NXPH3	sun2018	3301	-0.00495361	-0.0108091	0.000902204	-1.65801	0.0973184	0.251036
NPTX1.9256.78.3	NPTX1	sun2018	3301	-0.00492871	-0.0107842	0.000927113	-1.64967	0.0990128	0.252089
CNTN2.3296.92.2	CNTN2	sun2018	3301	-0.0048687	-0.0107242	0.000987123	-1.62959	0.103192	0.256315
DKK4.3365.7.2	DKK4	sun2018	3301	0.00486298	-0.000992841	0.0107185	1.62767	0.103597	0.256315
PTX3	PTX3	folkersen2020	30931	-0.0048486	-0.0107096	0.00101269	-1.62135	0.104946	0.256315
CRIM1.8699.43.3	CRIM1	sun2018	3301	0.00481072	-0.00104511	0.0106662	1.61018	0.107362	0.256315
CNTN5.3299.29.2	CNTN5	sun2018	3301	0.00479718	-0.00105864	0.0106527	1.60565	0.108354	0.256315
TNFSF14	TNFSF14	folkersen2020	30931	0.00479101	-0.00107028	0.010652	1.60209	0.109139	0.256315
SERPINA10.6583.67.3	SERPINA10	sun2018	3301	0.00477281	-0.00108302	0.0106283	1.59749	0.110159	0.256315
PI3.4982.54.1	PI3	sun2018	3301	-0.00475981	-0.0106153	0.00109602	-1.59314	0.111132	0.256315
TWSG1.9234.8.3	TWSG1	sun2018	3301	0.00472386	-0.00113197	0.0105794	1.58111	0.113857	0.259546
FUT5.4549.78.2	FUT5	sun2018	3301	-0.00469324	-0.0105487	0.00116259	-1.57086	0.116219	0.261885
POR.2731.29.2	POR	sun2018	3301	-0.00460595	-0.0104615	0.00124988	-1.54164	0.123164	0.274381
CPB1.6356.3.3	CPB1	sun2018	3301	-0.00453719	-0.0103927	0.00131864	-1.51863	0.12886	0.283845
CTSZ.4971.1.1	CTSZ	sun2018	3301	0.00449771	-0.00135812	0.0103532	1.50541	0.132222	0.288014
MMRN2.9723.105.3	MMRN2	sun2018	3301	0.00446291	-0.00139292	0.0103184	1.49376	0.13524	0.289055
IGFBP6.14088.38.3	IGFBP6	sun2018	3301	0.00445825	-0.00139757	0.0103138	1.49221	0.135648	0.289055
KLK6	KLK6	folkersen2020	30931	0.00443647	-0.00142483	0.0102975	1.48353	0.137937	0.290772
BRPF1.11671.19.3	BRPF1	sun2018	3301	0.0044073	-0.00144853	0.0102628	1.47515	0.140175	0.292346
GH	GH1	folkersen2020	30931	0.00434965	-0.00151165	0.0102107	1.45449	0.145812	0.300901
LEP	LEP	folkersen2020	30931	0.00432475	-0.00153655	0.0101858	1.44617	0.148133	0.302506
MB	MB	folkersen2020	30931	0.00430764	-0.00155366	0.0101686	1.44045	0.149743	0.302642
PLXNB2.9216.100.3	PLXNB2	sun2018	3301	-0.00427712	-0.0101327	0.00157871	-1.43158	0.152267	0.304603
C9orf89.7778.104.3	C9orf89	sun2018	3301	0.0042213	-0.00163453	0.0100768	1.41289	0.15769	0.31004
ARFIP2.12630.8.3	ARFIP2	sun2018	3301	-0.00421665	-0.0100722	0.00163918	-1.41134	0.158148	0.31004
HB-EGF	HBEGF	folkersen2020	30931	0.00413044	-0.00173086	0.00999146	1.38119	0.167223	0.324585
ENTPD5.4437.56.3	ENTPD5	sun2018	3301	-0.00407748	-0.00993304	0.00177835	-1.36476	0.172332	0.331223
CXCL10.4141.79.1	CXCL10	sun2018	3301	0.00405329	-0.00180255	0.00990884	1.35666	0.174893	0.332881
IL31RA.8273.84.3	IL31RA	sun2018	3301	-0.00398767	-0.00984323	0.00186817	-1.33469	0.181979	0.340893
NOTUM.8252.2.3	NOTUM	sun2018	3301	0.00398219	-0.00187365	0.00983775	1.33286	0.18258	0.340893
ALOX15B.12422.143.3	ALOX15B	sun2018	3301	-0.00392086	-0.00977642	0.00193498	-1.31233	0.189411	0.35031
TM	THBD	folkersen2020	30931	0.00390831	-0.001953	0.00976935	1.30691	0.191245	0.350398
CTSD	CTSD	folkersen2020	30931	0.00389196	-0.00196934	0.009753	1.30145	0.193109	0.350536
FAM163A.6260.14.3	FAM163A	sun2018	3301	-0.00386846	-0.00972403	0.00198737	-1.2948	0.195394	0.351429
SFTPC.5738.25.3	SFTPC	sun2018	3301	-0.00377564	-0.00963122	0.0020802	-1.26373	0.206331	0.367727
USE1.8057.78.3	USE1	sun2018	3301	-0.00374123	-0.00959681	0.00211461	-1.25221	0.210496	0.37177
TNF-R2	TNFRSF1B	folkersen2020	30931	0.00370828	-0.00215303	0.00956933	1.24002	0.21497	0.373806
CDY1.7097.8.3	CDY1	sun2018	3301	-0.0036908	-0.00954639	0.00216504	-1.23533	0.21671	0.373806
MAPKAPK5.8382.47.3	MAPKAPK5	sun2018	3301	-0.00367533	-0.00953092	0.00218051	-1.23015	0.218642	0.373806
Glycoprotein,acetyls,,mainly,a1Lacid,glycoprotein	Glycoprotein	kettunen2016	24925	0.00365079	-0.00217394	0.00947526	1.22846	0.219275	0.373806
NTF4.4146.58.2	NTF4	sun2018	3301	-0.00362285	-0.00947844	0.00223299	-1.21259	0.225291	0.376597
APOL1.11510.31.3	APOL1	sun2018	3301	0.0036218	-0.00223403	0.0094774	1.21224	0.225425	0.376597
CRISP2.9282.12.3	CRISP2	sun2018	3301	-0.00361206	-0.00946765	0.00224378	-1.20897	0.226676	0.376597
CHGA.8476.11.3	CHGA	sun2018	3301	0.00358413	-0.00227171	0.00943973	1.19963	0.230287	0.379381
FAIM3.6574.11.3	FAIM3	sun2018	3301	-0.00356439	-0.00941998	0.00229145	-1.19302	0.232865	0.380432
CXCL1	CXCL1	folkersen2020	30931	0.00350434	-0.00235697	0.00936541	1.17182	0.24127	0.390906
Dkk-1	DKK1	folkersen2020	30931	0.00343625	-0.00242506	0.00929733	1.14906	0.250535	0.40051
PRL	PRL	folkersen2020	30931	-0.00341948	-0.00928147	0.00244275	-1.14327	0.25293	0.40051
ST3GAL1.5657.28.3	ST3GAL1	sun2018	3301	-0.00340861	-0.00926422	0.00244723	-1.14088	0.253923	0.40051
RBBP5.13631.1.3	RBBP5	sun2018	3301	0.00339674	-0.0024591	0.00925235	1.1369	0.255581	0.40051
UQCRB.12957.62.3	UQCRB	sun2018	3301	-0.00337198	-0.00922759	0.00248387	-1.12862	0.259062	0.40051
RETN	RETN	folkersen2020	30931	0.00337234	-0.00248897	0.00923342	1.12768	0.259456	0.40051
MCP-1	CCL2	folkersen2020	30931	0.00331687	-0.00254445	0.00917795	1.10913	0.267375	0.40951
IL16.2774.10.3	IL16	sun2018	3301	0.00329205	-0.00256379	0.00914767	1.10186	0.270523	0.41112
LOC652493.6561.77.3	LOC652493	sun2018	3301	-0.00319297	-0.00904859	0.00266288	-1.0687	0.285207	0.42756
PAR-1	F2R	folkersen2020	30931	0.00319266	-0.00266865	0.00905375	1.0676	0.285703	0.42756
APCS.2474.54.5	APCS	sun2018	3301	0.00316041	-0.00269543	0.00901604	1.0578	0.290147	0.430922
LILRB5.7015.8.3	LILRB5	sun2018	3301	-0.00312085	-0.0089765	0.00273502	-1.04456	0.29623	0.434911
PSGL-1	SELPLG	folkersen2020	30931	-0.00311706	-0.00897821	0.00274431	-1.04231	0.29727	0.434911
DEFB118.9306.7.3	DEFB118	sun2018	3301	0.0030684	-0.00278745	0.00892403	1.02701	0.30442	0.439247
VEGF-D	VEGFD	folkersen2020	30931	-0.0030584	-0.00891951	0.00280291	-1.02271	0.306449	0.439247
TRAIL	TNFSF10	folkersen2020	30931	0.00305516	-0.00280607	0.00891619	1.02164	0.306956	0.439247
HGF	HGF	folkersen2020	30931	0.00293441	-0.0029269	0.00879552	0.981244	0.326475	0.460543
ADAM29.13549.15.3	ADAM29	sun2018	3301	0.0029313	-0.00292454	0.00878694	0.98112	0.326536	0.460543
CCL22.3508.78.3	CCL22	sun2018	3301	0.00286599	-0.00298985	0.00872164	0.95926	0.33743	0.472509
MINPP1.5586.66.3	MINPP1	sun2018	3301	-0.00282484	-0.00868049	0.003031	-0.945487	0.344412	0.474725
DNAJB14.8053.16.3	DNAJB14	sun2018	3301	0.00281992	-0.00303592	0.00867557	0.943839	0.345254	0.474725
NTN4.3327.27.1	NTN4	sun2018	3301	0.00281394	-0.0030419	0.00866959	0.941839	0.346277	0.474725
ITIH5.8233.2.3	ITIH5	sun2018	3301	-0.00277033	-0.00862599	0.00308551	-0.927242	0.353803	0.481673
SOD3.8463.2.3	SOD3	sun2018	3301	-0.00273661	-0.00859227	0.00311923	-0.915956	0.359692	0.486314
MUSK.11547.84.3	MUSK	sun2018	3301	0.00269989	-0.00315595	0.00855555	0.903665	0.366175	0.489286
PAPPA	PAPPA	folkersen2020	30931	0.00269843	-0.00316288	0.00855956	0.902334	0.366882	0.489286
ApoA1	APOA1	kettunen2016	24925	-0.00265578	-0.00848036	0.00316897	-0.893645	0.371514	0.492116
Albumin	ALB	kettunen2016	24925	-0.00262572	-0.00845048	0.00319921	-0.883503	0.376967	0.495096
IRF1.10351.51.3	IRF1	sun2018	3301	-0.00262945	-0.00848511	0.0032264	-0.880086	0.378815	0.495096
NRXN1.8971.9.3	NRXN1	sun2018	3301	0.00256209	-0.00329375	0.00841776	0.857542	0.391147	0.507828
ILF3.12759.47.3	ILF3	sun2018	3301	0.00254358	-0.00331226	0.00839925	0.851347	0.394578	0.508913
WFIKKN2.13408.23.3	WFIKKN2	sun2018	3301	-0.00248423	-0.0083399	0.00337161	-0.831482	0.405703	0.519841
PRSS1.3049.61.2	PRSS1	sun2018	3301	-0.00245896	-0.00831463	0.00339688	-0.823024	0.410496	0.522568
CD40-L	CD40LG	folkersen2020	30931	0.00239688	-0.00346443	0.00825802	0.801495	0.422847	0.526678
PLOD3.10612.18.3	PLOD3	sun2018	3301	0.00239351	-0.00346234	0.00824918	0.801115	0.423067	0.526678
REN	REN	folkersen2020	30931	-0.0023792	-0.00824035	0.00348211	-0.795583	0.426276	0.526678
CPVL.8891.7.3	CPVL	sun2018	3301	0.00237483	-0.00348101	0.0082305	0.794864	0.426695	0.526678
SMPDL3A.14086.11.3	SMPDL3A	sun2018	3301	0.00235844	-0.0034974	0.00821412	0.789379	0.429892	0.526678
CAMK1.3592.4.3	CAMK1	sun2018	3301	-0.00235549	-0.0082112	0.00350038	-0.788388	0.430471	0.526678
CSF-1	CSF1	folkersen2020	30931	0.00234597	-0.00351534	0.00820712	0.784472	0.432765	0.526678
ROR1.2590.69.4	ROR1	sun2018	3301	0.00231506	-0.00354078	0.00817074	0.774858	0.438425	0.526678
FGF-23	FGF23	folkersen2020	30931	0.00231377	-0.00354754	0.00817493	0.773706	0.439106	0.526678
TIE2	TEK	folkersen2020	30931	-0.00230628	-0.00816743	0.00355503	-0.771199	0.44059	0.526678
MPO	MPO	folkersen2020	30931	0.0022738	-0.00358751	0.00813495	0.760338	0.447054	0.531166
CCL5.5480.49.3	CCL5	sun2018	3301	0.00220884	-0.003647	0.00806453	0.739307	0.459722	0.541514
SELL.4831.4.2	SELL	sun2018	3301	0.00220114	-0.0036547	0.00805683	0.73673	0.461288	0.541514
ICAM3.2649.77.2	ICAM3	sun2018	3301	-0.00212337	-0.00797906	0.00373247	-0.7107	0.477272	0.556942
CFI.2567.5.6	CFI	sun2018	3301	-0.00210578	-0.00796147	0.00375006	-0.704812	0.480929	0.557889
ERO1LB.7994.41.3	ERO1LB	sun2018	3301	0.00203819	-0.00381764	0.00789389	0.682191	0.49512	0.570972
TLR1.11149.3.3	TLR1	sun2018	3301	-0.00201356	-0.00786926	0.00384228	-0.673945	0.500348	0.573627
IGLON5.6478.2.3	IGLON5	sun2018	3301	-0.0019898	-0.0078455	0.00386604	-0.665993	0.505417	0.575948
SELE	SELE	folkersen2020	30931	-0.00197844	-0.00783964	0.00388289	-0.66157	0.508248	0.575948
RAGE	AGER	folkersen2020	30931	0.00195131	-0.00391	0.00781248	0.652501	0.51408	0.57658
B4GALT3.6921.24.3	B4GALT3	sun2018	3301	-0.00193507	-0.00779077	0.00392077	-0.647675	0.517197	0.57658
TPST2.8024.64.3	TPST2	sun2018	3301	0.00193307	-0.00392276	0.00778878	0.647007	0.517629	0.57658
ICAM5.8245.27.3	ICAM5	sun2018	3301	-0.00182007	-0.00767578	0.00403577	-0.609183	0.542404	0.600764
CPM.7768.10.3	CPM	sun2018	3301	0.0017915	-0.00406433	0.00764721	0.599622	0.54876	0.60084
PARK7.9845.33.3	PARK7	sun2018	3301	0.00177804	-0.0040778	0.00763375	0.595115	0.551768	0.60084
LYSMD4.9106.87.3	LYSMD4	sun2018	3301	-0.00176324	-0.00761895	0.00409259	-0.590162	0.555083	0.60084
NRSN1.11654.77.3	NRSN1	sun2018	3301	0.00175473	-0.0041011	0.00761045	0.587315	0.556993	0.60084
MLN.5631.83.3	MLN	sun2018	3301	0.00174099	-0.00411484	0.00759671	0.582717	0.560085	0.60084
CFB.4129.72.1	CFB	sun2018	3301	-0.00173755	-0.00759326	0.00411829	-0.581563	0.560862	0.60084
DNAJB9.11214.40.3	DNAJB9	sun2018	3301	-0.00165871	-0.00751443	0.00419712	-0.555176	0.578776	0.616661
ANXA1.4960.72.1	ANXA1	sun2018	3301	-0.00154891	-0.00740463	0.00430692	-0.518425	0.604163	0.630676
MSTN.12077.32.3	MSTN	sun2018	3301	0.00154424	-0.00431159	0.00739997	0.516863	0.605253	0.630676
RAP1GAP.13735.1.3	RAP1GAP	sun2018	3301	0.00154001	-0.00431582	0.00739574	0.515448	0.606241	0.630676
BMPR1A.4859.6.1	BMPR1A	sun2018	3301	-0.00153536	-0.00739109	0.00432047	-0.51389	0.60733	0.630676
NELL1.6544.33.3	NELL1	sun2018	3301	-0.0015171	-0.00737283	0.00433873	-0.507779	0.611609	0.630676
CRHBP.6039.24.3	CRHBP	sun2018	3301	-0.00150011	-0.00735584	0.00435572	-0.502091	0.615604	0.630676
SERPINE2.3217.74.2	SERPINE2	sun2018	3301	0.00149434	-0.00436149	0.00735006	0.500159	0.616964	0.630676
PRSS2.5034.79.1	PRSS2	sun2018	3301	-0.00149136	-0.00734709	0.00436447	-0.499163	0.617665	0.630676
SPON1	SPON1	folkersen2020	30931	0.00146305	-0.00439823	0.00732422	0.489231	0.624679	0.634532
LAG3.9950.229.3	LAG3	sun2018	3301	-0.00144399	-0.00729972	0.00441184	-0.483308	0.628878	0.635505
SPARCL1.4467.49.2	SPARCL1	sun2018	3301	-0.00140584	-0.00726157	0.00444999	-0.470539	0.637971	0.640372
STX7.8274.64.3	STX7	sun2018	3301	0.00139641	-0.00445942	0.00725214	0.467381	0.640228	0.640372
RIPK2.8970.9.3	RIPK2	sun2018	3301	-0.00139347	-0.0072492	0.00446236	-0.466398	0.640932	NA
CHI3L1	CHI3L1	folkersen2020	30931	0.00138626	-0.00447504	0.00724747	0.463553	0.642969	NA
RUNX3.11138.16.3	RUNX3	sun2018	3301	-0.00138184	-0.00723757	0.00447399	-0.462506	0.643719	NA
IL36G.9117.4.3	IL36G	sun2018	3301	-0.00136137	-0.0072171	0.00449446	-0.455653	0.64864	NA
PRCP.5722.78.3	PRCP	sun2018	3301	0.00135343	-0.00450239	0.00720917	0.452999	0.650551	NA
FS	FST	folkersen2020	30931	0.0013434	-0.0045179	0.00720461	0.449221	0.653273	NA
MMP-1	MMP1	folkersen2020	30931	0.00134023	-0.00452107	0.00720143	0.44816	0.654038	NA
GAL	GAL	folkersen2020	30931	0.00129604	-0.00456618	0.00715816	0.433314	0.664787	NA
PPP2R1A.12621.55.3	PPP2R1A	sun2018	3301	0.00124293	-0.0046129	0.00709867	0.416013	0.677402	NA
ESM1.3805.16.2	ESM1	sun2018	3301	0.00124148	-0.00461435	0.00709722	0.415527	0.677757	NA
ACP5.3232.28.2	ACP5	sun2018	3301	-0.00123695	-0.00709269	0.00461888	-0.41401	0.678867	NA
TF	F3	folkersen2020	30931	0.00122451	-0.00463679	0.00708572	0.409464	0.6822	NA
CSNK2A2.CSNK2B.5226.36.3	CSNK2A2	sun2018	3301	0.00118704	-0.00466878	0.00704278	0.397306	0.691143	NA
t-PA	PLAT	folkersen2020	30931	0.00118793	-0.00467336	0.00704915	0.397234	0.691196	NA
CCL20	CCL20	folkersen2020	30931	0.00117818	-0.00468312	0.00703939	0.393971	0.693603	NA
SPATA9.7809.22.3	SPATA9	sun2018	3301	0.0011375	-0.00471833	0.00699324	0.380724	0.703409	NA
GFRA1.3314.74.2	GFRA1	sun2018	3301	0.00112782	-0.004728	0.00698357	0.377486	0.705813	NA
CCL3.3040.59.1	CCL3	sun2018	3301	-0.00112156	-0.00707801	0.00483497	-0.369042	0.712097	NA
LRP1B.7640.29.3	LRP1B	sun2018	3301	0.0010714	-0.00478442	0.00692715	0.358602	0.719893	NA
FAH.11424.4.3	FAH	sun2018	3301	0.00107088	-0.00478495	0.00692663	0.358426	0.720025	NA
VCAM1.2967.8.1	VCAM1	sun2018	3301	-0.00105288	-0.00690863	0.00480295	-0.352401	0.724538	NA
ZP4.7766.25.3	ZP4	sun2018	3301	0.00103646	-0.00481936	0.00689221	0.346908	0.728661	NA
NTS.7857.22.3	NTS	sun2018	3301	0.00102952	-0.00482631	0.00688527	0.344582	0.730409	NA
NOV.2737.22.2	NOV	sun2018	3301	0.001028	-0.00482783	0.00688375	0.344073	0.730792	NA
MTAP.9910.9.3	MTAP	sun2018	3301	0.00099512	-0.0048607	0.00685087	0.33307	0.739082	NA
IRF2.12801.33.3	IRF2	sun2018	3301	0.000971622	-0.0048842	0.00682738	0.325205	0.745027	NA
BIN1.9574.11.3	BIN1	sun2018	3301	-0.000949937	-0.00680569	0.00490588	-0.317947	0.750526	NA
IL-27	IL27	folkersen2020	30931	-0.000950397	-0.00681162	0.00491089	-0.317804	0.750634	NA
CGREF1.6257.56.3	CGREF1	sun2018	3301	-0.000943808	-0.00679956	0.00491201	-0.315895	0.752083	NA
MDM1.7898.29.3	MDM1	sun2018	3301	-0.000892411	-0.00674817	0.00496341	-0.298693	0.765175	NA
AIMP1.2714.78.2	AIMP1	sun2018	3301	0.000867206	-0.00498861	0.00672296	0.290257	0.771621	NA
GP1BA.4990.87.1	GP1BA	sun2018	3301	-0.000857492	-0.00671325	0.00499832	-0.287005	0.774109	NA
IGLL1.6485.59.3	IGLL1	sun2018	3301	0.000853842	-0.00500198	0.0067096	0.285783	0.775045	NA
TRANCE	TNFSF11	folkersen2020	30931	0.000850825	-0.00501046	0.00671205	0.284508	0.776022	NA
BCAR3.12634.79.3	BCAR3	sun2018	3301	0.000825481	-0.00503034	0.00668124	0.276291	0.782325	NA
CHST6.4429.51.2	CHST6	sun2018	3301	0.000753175	-0.00510264	0.00660894	0.25209	0.800972	NA
AMY1A.7918.114.3	AMY1A	sun2018	3301	-0.000711323	-0.00656709	0.00514449	-0.238082	0.811818	NA
MUC1.9176.3.3	MUC1	sun2018	3301	0.000703432	-0.00515238	0.0065592	0.235441	0.813867	NA
TBP.2875.15.2	TBP	sun2018	3301	-0.0006861	-0.00654187	0.00516971	-0.22964	0.818372	NA
PlGF	PGF	folkersen2020	30931	0.000663589	-0.00519769	0.00652483	0.221898	0.824394	NA
BMP7.2972.57.2	BMP7	sun2018	3301	-0.000656873	-0.00651264	0.00519894	-0.219857	0.825983	NA
CTSS.3181.50.2	CTSS	sun2018	3301	0.000641848	-0.00521396	0.00649762	0.214828	0.829901	NA
CD163.5028.59.1	CD163	sun2018	3301	0.000638932	-0.00521688	0.0064947	0.213852	0.830663	NA
NAPB.12655.30.3	NAPB	sun2018	3301	-0.000634423	-0.00649019	0.00522139	-0.212343	0.83184	NA
SWAP70.13552.7.3	SWAP70	sun2018	3301	0.000632766	-0.00522305	0.00648853	0.211789	0.832272	NA
LCP1.9749.190.3	LCP1	sun2018	3301	0.000600093	-0.00525572	0.00645586	0.200853	0.840814	NA
OPG	TNFRSF11B	folkersen2020	30931	-0.000569847	-0.00643109	0.00529143	-0.190551	0.848877	NA
GPNMB.5080.131.3	GPNMB	sun2018	3301	0.000554151	-0.00530166	0.00640992	0.185476	0.852856	NA
LOX-1	OLR1	folkersen2020	30931	0.000550529	-0.00531075	0.00641177	0.184092	0.853942	NA
ST3GAL6.6947.4.3	ST3GAL6	sun2018	3301	0.000472748	-0.00538308	0.00632855	0.15823	0.874276	NA
CTSL1	CTSL1	folkersen2020	30931	-0.000461366	-0.00632261	0.00539991	-0.154276	0.877392	NA
TFF1.9185.15.3	TFF1	sun2018	3301	0.000443682	-0.00541212	0.00629946	0.148502	0.881947	NA
ART3.7970.315.3	ART3	sun2018	3301	0.000418516	-0.00543729	0.00627429	0.140079	0.888598	NA
GLTPD2.7948.129.3	GLTPD2	sun2018	3301	-0.00040943	-0.00626521	0.00544638	-0.137037	0.891002	NA
RBM24.11380.84.3	RBM24	sun2018	3301	-0.000365354	-0.00622113	0.00549045	-0.122285	0.902673	NA
NoneX.13231.90.3	NoneX	sun2018	3301	0.000358286	-0.00549752	0.00621406	0.119919	0.904547	NA
MAGEA10.13610.9.3	MAGEA10	sun2018	3301	-0.000344994	-0.00620077	0.00551081	-0.11547	0.908073	NA
CFH.4159.130.1	CFH	sun2018	3301	0.000316974	-0.00553883	0.00617275	0.106092	0.915509	NA
PRTN3.3514.49.2	PRTN3	sun2018	3301	0.000268402	-0.0055874	0.00612418	0.0898348	0.928419	NA
GNLY.3195.50.2	GNLY	sun2018	3301	-0.000223634	-0.00607942	0.00563217	-0.074851	0.940333	NA
S100A9.5339.49.3	S100A9	sun2018	3301	-0.00020993	-0.00606571	0.00564587	-0.0702641	0.943984	NA
TRAIL-R2	TNFRSF10B	folkersen2020	30931	0.000204658	-0.00565661	0.00606591	0.0684358	0.945439	NA
CLEC14A.10461.57.3	CLEC14A	sun2018	3301	0.000198037	-0.00565776	0.00605382	0.0662836	0.947152	NA
SPHK2.4468.21.2	SPHK2	sun2018	3301	0.000161767	-0.00569403	0.00601755	0.0541439	0.956821	NA
MYOM2.13534.20.3	MYOM2	sun2018	3301	0.000130621	-0.00572518	0.00598641	0.0437193	0.965128	NA
CD93.11200.52.3	CD93	sun2018	3301	0.000116449	-0.00573935	0.00597224	0.0389758	0.96891	NA
MYBPC1.7648.9.3	MYBPC1	sun2018	3301	0.000105131	-0.00575066	0.00596092	0.0351876	0.97193	NA
CCL25.2705.5.2	CCL25	sun2018	3301	7.80081e-05	-0.00587849	0.0060345	0.0256681	0.979522	NA
IGFBP2.2570.72.5	IGFBP2	sun2018	3301	-7.37174e-05	-0.00592951	0.00578208	-0.0246734	0.980316	NA
STAB1.14599.18.3	STAB1	sun2018	3301	-6.33092e-05	-0.0059191	0.00579249	-0.0211898	0.983094	NA
MAN1A2.9077.10.3	MAN1A2	sun2018	3301	-5.82631e-05	-0.00591405	0.00579753	-0.0195008	0.984442	NA
ARHGEF10.9061.3.3	ARHGEF10	sun2018	3301	-4.53463e-05	-0.00590114	0.00581045	-0.0151775	0.987891	NA
MAPK13.5006.71.1	MAPK13	sun2018	3301	-3.64286e-05	-0.00589222	0.00581936	-0.0121927	0.990272	NA
PECAM-1	PECAM1	folkersen2020	30931	3.31508e-05	-0.00582814	0.00589444	0.0110853	0.991155	NA

## Sheet: Supplementary Data 3
Supplementary Data 3. Gene-based MAGMA result from migraine GWAS for 494 genes associated with migraine risk at Pgene ≤ 0.05/18,236.
#gene_symbol: the symbol of significant genes in MAGMA analysis from migraine GWAS at bonferroni FDR <= 0.05.
#chr: chromosome number.
#start: start point of the gene.
#stop: stop point of the gene.
#unadjusted_p: unadjusted MAGMA p_value from migraine GWAS.
gene_symbol	chr	start	stop	unadjusted_p
FUT9	6	95963845	97163488	3.012e-26
UFL1	6	96469702	97503152	6.5956e-26
FHL5	6	96510406	97567806	2.0789e-25
GPR63	6	96741998	97785353	2.1644e-25
NDUFAF4	6	96837187	97845767	8.0796e-25
KLHL32	6	96872496	98088630	9.0301e-22
SPP2	2	234459346	235485776	2.6935e-19
TRPM8	2	234326043	235428166	6.9856e-19
USP40	2	233884165	234975433	7.8706e-19
UGT1A8	2	234026291	235181946	2.6108e-18
UGT1A10	2	234045123	235181951	2.6108e-18
UGT1A9	2	234080544	235181951	2.7295e-18
UGT1A7	2	234090584	235181945	7.2297e-18
UGT1A6	2	234100321	235181951	7.3745e-18
UGT1A4	2	234127438	235181945	1.2882e-17
DNAJB3	2	234151396	235152661	1.4237e-17
HJURP	2	234245486	235263212	1.5921e-17
MROH2A	2	234184325	235242069	1.7012e-17
UGT1A5	2	234121638	235181945	2.1011e-17
UGT1A1	2	234168919	235181945	2.1015e-17
UGT1A3	2	234137773	235181945	2.4502e-17
DGKD	2	233763149	234880744	1.6109e-16
STAT6	12	56989187	58005196	4.6997e-16
NAB2	12	56982677	57989259	8.0302e-16
MYO1A	12	56922301	57944549	1.8227e-15
STAC3	12	57137241	58144971	1.8576e-15
NDUFA4L2	12	57128686	58134545	2.2152e-15
SHMT2	12	57123356	58128718	2.3314e-15
TMEM194A	12	56949426	57972574	2.6134e-15
GPR182	12	56888355	57890469	3.9668e-15
LRP1	12	57022282	58107142	3.9959e-15
ZBTB39	12	56892617	57900297	4.0479e-15
TAC3	12	56903781	57910344	4.2112e-15
PRIM1	12	56625364	57646146	4.3988e-15
NXPH4	12	57110578	58120232	4.9445e-15
HSD17B6	12	56646237	57681574	6.623e-15
PTGES3	12	56557125	57582138	8.5089e-15
R3HDM2	12	57147547	58324782	9.1278e-15
RDH16	12	56845215	57853158	9.4108e-15
NACA	12	56606211	57619326	1.0637e-14
SDR9C7	12	56816938	57828189	1.1085e-14
ASTN2	9	118687504	120677317	2.0057e-14
ATP5B	12	56531959	57539852	2.474e-13
TBC1D12	10	95661956	96796089	3.3582e-13
MEF2D	1	155933513	156970634	9.2621e-13
RHBG	1	155838980	156855013	1.6315e-12
INHBC	12	57328543	58344609	1.7028e-12
C1orf61	1	155874048	156926441	1.738e-12
DCTN2	12	57423833	58441114	1.8079e-12
ACTRT2	1	2438046	3439467	1.8191e-12
INHBE	12	57349096	58351791	1.8741e-12
ARHGAP9	12	57366038	58382756	2.1774e-12
GLI1	12	57353918	58366051	2.3288e-12
TSACC	1	155807105	156816786	2.6768e-12
CCT3	1	155778752	156808206	2.9753e-12
KIF5A	12	57443812	58480416	3.0469e-12
DDIT3	12	57410371	58414300	3.0631e-12
MARS	12	57381736	58410438	3.2661e-12
MBD6	12	57415463	58423931	3.5029e-12
NOC3L	10	95592989	96622715	3.6611e-12
BAZ2A	12	56489380	57530600	5.5209e-12
VHLL	1	155768415	156769428	5.7057e-12
INSRR	1	156310665	157328712	6.1321e-12
NCOA7	6	125602307	126753176	6.2592e-12
SH2D2A	1	156276035	157286640	7.9747e-12
HDDC2	6	125096496	126123287	8.6847e-12
TMEM79	1	155752704	156762234	9.0567e-12
IQGAP3	1	155995197	157042396	1.052e-11
PIP4K2C	12	57484942	58497211	1.2784e-11
SMG5	1	155719015	156752676	1.3429e-11
GLMP	1	155762478	156765480	1.4731e-11
BGLAP	1	155711951	156713123	1.7233e-11
KCNK16	6	38782474	39790330	1.8206e-11
TTC24	1	156049519	157056562	2.0732e-11
APOA1BP	1	156061554	157064091	2.5283e-11
KCNK17	6	38766777	39782237	2.5638e-11
HELLS	10	95805535	96862628	2.5795e-11
PAQR6	1	155713112	156717908	2.7067e-11
TPD52L1	6	124974876	126084644	2.7816e-11
PMF1-BGLAP	1	155682779	156713123	2.9585e-11
HINT3	6	125777861	126801390	3.2223e-11
ADM	11	9826642	10828923	3.4894e-11
GPATCH4	1	156064100	157071288	3.7184e-11
PMF1	1	155682779	156709868	3.9286e-11
MAPKAPK2	1	206358295	207407630	4.9409e-11
IL10	1	206440948	207445839	5.0086e-11
AMPD3	11	9971846	11029126	5.1811e-11
SLC25A44	1	155663728	156682587	5.2121e-11
NES	1	156138555	157147189	5.5459e-11
CRABP2	1	156169398	157175608	5.6479e-11
TRMT11	6	125807576	126860422	5.6908e-11
BCAN	1	156111740	157129324	5.6987e-11
EIF2D	1	206264974	207285904	5.8628e-11
HEY2	6	125566211	126582415	5.8915e-11
DYRK3	1	206308881	207323229	6.242e-11
HAPLN2	1	156089085	157095517	6.7903e-11
PRCC	1	156237274	157270609	6.8438e-11
MTRNR2L8	11	10029434	11030723	7.0533e-11
ISG20L2	1	156191687	157198577	7.3016e-11
SBF2	11	9300214	10815754	7.3599e-11
TSHB	1	115072445	116076930	7.4821e-11
BMP8A	1	39457318	40495541	7.6783e-11
RASSF5	1	206180866	207262616	8.0428e-11
KIAA0754	1	39375176	40382154	8.1085e-11
RRNAD1	1	156198263	157206752	8.3348e-11
DTX3	12	57498110	58503585	9.6486e-11
LYVE1	11	10078712	11090365	9.6685e-11
ARHGEF16	1	2871147	3897677	9.9591e-11
MEGF6	1	2904506	4028059	1.0281e-10
MRVI1	11	10094638	11215535	1.0652e-10
MACF1	1	39049839	40452810	1.0849e-10
TSPAN2	1	115090632	116132121	1.0896e-10
RNF141	11	10033225	11062774	1.1017e-10
IKBKE	1	206143586	207170223	1.106e-10
HDGF	1	156211899	157222240	1.1231e-10
TPRG1L	1	3041556	4046695	1.1406e-10
NTRK1	1	156285542	157351642	1.1966e-10
MRPL24	1	156207094	157210923	1.2218e-10
KIF6	6	38802876	40193181	1.2859e-10
SEMA4A	1	155617145	156647542	1.2924e-10
PEAR1	1	156363496	157386226	1.3006e-10
IL19	1	206472215	207516326	1.3681e-10
WRAP73	1	3047331	4066671	1.3747e-10
NGF	1	115328537	116380857	1.479e-10
KCNK5	6	38656747	39697251	1.5687e-10
IL20	1	206538699	207542568	1.5755e-10
C16orf96	16	4106330	5150435	1.7372e-10
WDR59	16	74407468	75519026	1.8661e-10
ARHGEF25	12	57503963	58511028	1.8697e-10
CDIP1	16	4060676	5088816	1.8817e-10
IGF2BP1	17	46574774	47633507	1.9188e-10
HMOX2	16	4024719	5060348	1.9669e-10
LRRC71	1	156390400	157402881	2.2139e-10
TJP2	9	71214875	72370124	2.2578e-10
IL24	1	206570630	207577484	2.3518e-10
FCMR	1	206576630	207595378	2.4209e-10
FCAMR	1	206631312	207643970	2.4823e-10
PHACTR1	6	12216888	13790476	2.7091e-10
PIGR	1	206601867	207619814	2.8182e-10
UBALD1	16	4158884	5164927	2.9815e-10
FECH	18	54712073	55753969	3.077e-10
ARHGEF11	1	156404632	157515512	3.1667e-10
MEX3A	1	155541804	156551789	3.1963e-10
RAB25	1	155530966	156540295	3.2467e-10
SYCP1	1	114897455	116037991	3.3091e-10
NR2F1	5	92419043	93430319	3.3159e-10
ZNRF1	16	74532915	75644892	3.3389e-10
ADCY9	16	3512650	4666186	3.5314e-10
UBN1	16	4396666	5432363	3.968e-10
PRDM11	11	44615564	45756675	4.0057e-10
NMRAL1	16	4011690	5024896	4.0309e-10
SAYSD1	6	38571840	39582865	4.2965e-10
GLYR1	16	4353204	5397383	5.0927e-10
LAMTOR2	1	155524517	156528301	5.2058e-10
UBQLN4	1	155502945	156523613	5.2674e-10
ZFP36L1	14	68754372	69763184	5.6331e-10
NARS	18	54767888	55789177	5.7249e-10
LMNA	1	155552369	156609880	5.9023e-10
PAPPA	9	118416071	119664600	5.951e-10
TRIM32	9	118860147	119963579	6.126e-10
TBC1D7	6	12805183	13828787	6.2627e-10
PRKACG	9	71127426	72135600	6.8499e-10
TP73	1	3069129	4152765	7.0351e-10
C1orf116	1	206691866	207708555	7.6115e-10
MGRN1	16	4174825	5240975	8.171e-10
DNAJA3	16	3975806	5006776	8.3218e-10
CYP2C18	10	95943251	96995947	8.6954e-10
GLP1R	6	38516557	39556657	9.6555e-10
PFKFB2	1	206707761	207754368	1.056e-09
YOD1	1	206717194	207726325	1.1413e-09
GIP	17	46535918	47545955	1.1616e-09
FAM189A2	9	71439287	72507372	1.2368e-09
LDHD	16	74645758	75650670	1.2851e-09
DCAF5	14	69017637	70119914	1.3622e-09
SSR2	1	155478839	156490758	1.3653e-09
PIP5K1B	9	70820188	72124092	1.5042e-09
FXN	9	71150479	72215094	1.5972e-09
SYT13	11	44761853	45807884	1.9754e-09
SNF8	17	46507458	47522484	2.1256e-09
PRDM16	1	2485565	3855185	2.1918e-09
SRL	16	3739375	4792081	2.3067e-09
TP53I11	11	44407454	45472919	2.3377e-09
ST8SIA3	18	54519721	55536162	2.3754e-09
OXCT2	1	39735197	40737020	2.3958e-09
PPIE	1	39704517	40729586	2.4711e-09
SLC24A3	20	18693290	20203541	2.5144e-09
RIN2	20	19238254	20483103	2.5343e-09
SLC26A10	12	57513693	58519934	2.5598e-09
PPL	16	4432508	5487136	2.6002e-09
PABPC4	1	39526485	40542522	2.8388e-09
FAM122A	9	70894964	71898609	2.9646e-09
ONECUT2	18	54602917	55658530	3.0916e-09
BMP8B	1	39723903	40754533	3.1604e-09
HPCAL4	1	39644320	40657382	3.2015e-09
NT5C1A	1	39624793	40637710	3.3515e-09
PLEKHO1	1	149622170	150631825	3.372e-09
PLCE1	10	95253746	96588149	3.4342e-09
HARBI1	11	46124856	47138933	3.5151e-09
VPS45	1	149539350	150617505	3.6761e-09
CTR9	11	10272749	11301295	3.7494e-09
SMIM22	16	4338398	5346492	3.8314e-09
ANKS3	16	4246500	5284378	3.9519e-09
HEYL	1	39589103	40605348	3.9585e-09
RNF213	17	77734643	78872586	4.0269e-09
VASN	16	3921849	4933529	4.1566e-09
TRIT1	1	39806703	40849177	4.2067e-09
ZNF500	16	4300815	5317219	4.5261e-09
TSPAN18	11	44248731	45453978	4.7115e-09
2012-09-01	16	4327615	5338522	4.729e-09
UBE2Z	17	46485731	47506422	4.7529e-09
NUDT16L1	16	4243526	5245860	5.3929e-09
CORO7-PAM16	16	3890252	4966962	5.6677e-09
CORO7	16	3904543	4966962	5.6677e-09
ROGDI	16	4346963	5352951	6.1237e-09
ZFP1	16	74682392	75706132	6.2111e-09
PAM16	16	3890252	4901373	7.383e-09
AMBRA1	11	45917962	47115619	7.5601e-09
CCND2	12	3882901	4914522	7.5804e-09
C11orf70	11	101418147	102455291	8.0687e-09
ATG13	11	46138826	47197569	8.5661e-09
ATP8B1	18	54813658	55970327	8.6743e-09
GALNT8	12	4329752	5381892	8.8133e-09
C16orf71	16	4284289	5299397	8.8164e-09
EIF4G2	11	10318593	11330582	9.452e-09
GLIS2	16	3866240	4889598	9.6619e-09
TFAP4	16	3807187	4823001	1.0124e-08
BOD1L2	18	54314293	55317639	1.0581e-08
CALCOCO2	17	46408350	47442607	1.0679e-08
MYCL	1	39861096	40867687	1.4729e-08
C4BPB	1	206762210	207773338	1.4773e-08
CEP126	11	101285746	102371793	1.5003e-08
EXD2	14	69158194	70210737	1.501e-08
OTUD7B	1	149412229	150482686	1.6963e-08
DNAH8	6	38183117	39498574	1.7066e-08
ZMYND8	20	45337994	46485485	1.7348e-08
LYPD4	19	41839356	42848774	1.7565e-08
TMEM170A	16	74977136	75998584	1.8383e-08
ANGPTL5	11	101261405	102287253	1.8731e-08
CHST5	16	75062428	76070180	1.9895e-08
ATP5G1	17	46470148	47473233	2.0627e-08
SLC26A11	17	77694200	78727308	2.0961e-08
CHST6	16	75007022	76028926	2.1201e-08
DMBT1	10	123820181	124903252	2.1572e-08
GFOD1	6	12863587	13987869	2.2589e-08
ZNF652	17	46866568	47939835	2.3488e-08
ARHGAP1	11	46198625	47222215	2.4053e-08
VANGL1	1	115684574	116740845	2.4718e-08
GPRC5B	16	19370293	20397049	2.4763e-08
MRPS21	1	149766262	150781414	2.5284e-08
TMEM231	16	75072015	76090184	2.5674e-08
TIGAR	12	3930359	4969194	2.624e-08
ENDOV	17	77888965	78911886	2.6308e-08
CASQ2	1	115742624	116811426	2.632e-08
CYP2C19	10	96022463	97112671	2.6346e-08
DMRTC2	19	41848806	42856398	2.6712e-08
ZBED5	11	10374251	11379620	2.6715e-08
SV2A	1	149374870	150389434	2.6735e-08
SF3B4	1	149395209	150401449	2.6735e-08
SGSH	17	77680515	78694199	3.0825e-08
APBA1	9	71542448	72787275	3.1215e-08
ACTN1	14	68840840	69946083	3.2385e-08
B4GALNT2	17	46709822	47747351	3.2683e-08
MUC13	3	124124289	125153595	3.2784e-08
CREB3L1	11	45799189	46842972	3.342e-08
ANP32E	1	149690717	150708504	3.4754e-08
CTRB2	16	74737994	75741072	3.6508e-08
FGF23	12	3977393	4988894	3.8217e-08
GABARAPL2	16	75100249	76111779	4.0201e-08
MTMR11	1	149400543	150408791	4.1804e-08
CARD14	17	77643791	78683130	4.4798e-08
ABI3	17	46787589	47800587	4.5486e-08
PHOSPHO1	17	46800728	47809009	4.5639e-08
GNGT2	17	46783596	47787936	4.7392e-08
MDK	11	45902334	46905387	4.7593e-08
AGMAT	1	15398194	16411605	4.793e-08
CEACAM3	19	41800522	42815591	4.8342e-08
ZNF408	11	46222317	47227466	4.8922e-08
CTRB1	16	74752884	75758822	5.0203e-08
EFHD2	1	15236391	16256839	5.0308e-08
DGKZ	11	45854455	46902104	5.1392e-08
PRPF3	1	149793928	150825704	5.3638e-08
CTRC	1	15264938	16273153	5.4897e-08
CCDC40	17	77510431	78574412	5.7485e-08
POLK	5	74307657	75395646	5.9315e-08
CHRM4	11	45905335	46913122	6.0295e-08
MFSD2A	1	39920784	40935630	6.1475e-08
KCNA6	12	4418342	5461093	6.1477e-08
IGSF9B	11	133278520	134326649	6.3178e-08
SLC35G1	10	95153730	96163581	6.4822e-08
F2	11	46240743	47261056	6.5865e-08
ADAT1	16	75122718	76157221	6.5932e-08
RAD51B	14	67786496	69649889	6.7253e-08
FAM172A	5	92453431	93947404	6.793e-08
C4BPA	1	206777583	207818317	6.9239e-08
YAP1	11	101481151	102604154	6.9779e-08
BCAR1	16	74762928	75801951	7.4449e-08
AKAP3	12	4223837	5258213	7.4483e-08
TTLL6	17	46339593	47394469	7.6078e-08
CA14	1	149729554	150737478	7.7814e-08
HEG1	3	124184554	125274802	8.4544e-08
APH1A	1	149737799	150741609	8.5772e-08
PHF21A	11	45450870	46642985	8.7107e-08
PHB	17	46981410	47992267	9.3799e-08
BOLA1	1	149371110	150372348	9.4007e-08
KARS	16	75161622	76181585	9.5858e-08
TERF2IP	16	75181602	76191340	1.0103e-07
ITGB5	3	123980795	125106500	1.027e-07
GPR139	16	19542981	20585100	1.0271e-07
TLE3	15	69840129	70890274	1.0311e-07
C1orf54	1	149744687	150753335	1.0794e-07
CIART	1	149754930	150759505	1.0794e-07
SNX2	5	121610691	122670234	1.0813e-07
CACYBP	1	174468571	175481163	1.099e-07
OPCML	11	131784875	133902403	1.1171e-07
DNAJC16	1	15353343	16398228	1.1266e-07
RPRD2	1	149836624	150949042	1.1372e-07
SLC2A10	20	44838279	45864986	1.1536e-07
MRPS14	1	174482094	175492591	1.2233e-07
GAA	17	77575339	78593680	1.2313e-07
RSC1A1	1	15486364	16488217	1.2928e-07
SIKE1	1	114812100	115823308	1.2945e-07
UMPS	3	123949213	124968120	1.3102e-07
HIST2H2BE	1	149356010	150358232	1.4923e-07
HIST2H2AC	1	149358525	150358961	1.4923e-07
HIST2H2AB	1	149359019	150359466	1.4923e-07
DDI2	1	15443953	16495539	1.5557e-07
EYA2	20	45023263	46317492	1.6706e-07
COL4A3BP	5	74166928	75307806	1.6957e-07
PRDM6	5	121924841	123029960	1.7054e-07
NPTX1	17	77940633	78950404	1.7389e-07
IGFBP7	4	57397237	58476551	1.7474e-07
TLR4	9	119966453	120979769	1.7732e-07
CELA2A	1	15283223	16298586	1.781e-07
KNOP1	16	19217673	20229726	1.782e-07
TNN	1	174536994	175617202	1.8155e-07
SPATA19	11	133210517	134215433	1.8778e-07
DYRK4	12	4171375	5223041	1.9027e-07
ANKDD1B	5	74407301	75467671	2.0754e-07
MPPED2	11	29906040	31108260	2.0832e-07
TTC34	1	2072807	3206230	2.1045e-07
ARMS2	10	123714179	124716868	2.1124e-07
B4GALNT1	12	57519678	58527022	2.2403e-07
SEC14L5	16	4508318	5569156	2.3061e-07
C16orf62	16	19066737	20212485	2.3272e-07
NCAPD3	11	133522337	134594426	2.3672e-07
RPS19	19	41863988	42875484	2.4221e-07
CKAP5	11	46265084	47367859	2.4931e-07
HTRA1	10	123721041	124774424	2.5699e-07
NDUFS5	1	38991967	40000308	2.6028e-07
LEPR	1	65386335	66603176	2.6762e-07
ARL14EP	11	29844649	30859165	2.7743e-07
SLC35B1	17	47278296	48285313	2.7778e-07
FGF6	12	4043308	5054780	2.8068e-07
TACC2	10	123248689	124514057	2.8166e-07
EIF4A3	17	77609013	78620982	2.824e-07
HMX3	10	124395567	125397247	3.0384e-07
NAA20	20	19497934	20514273	3.1301e-07
LEPROT	1	65386131	66607242	3.2721e-07
PPIC	5	121859078	122872425	3.2906e-07
SLC12A8	3	124301480	125431609	3.3408e-07
AKIRIN1	1	38956916	39971737	3.5294e-07
FHAD1	1	15073730	16224767	3.5317e-07
IQCK	16	19227778	20369087	3.6022e-07
KATNA1	6	149416009	150470154	3.6543e-07
MMP20	11	101947566	102996063	3.664e-07
HMX2	10	124402006	125410188	3.7287e-07
KALRN	3	123313558	124940036	3.7464e-07
RIMS1	6	72096406	73612845	3.7578e-07
PLEKHA1	10	123634094	124691871	3.7816e-07
POLR2B	4	57344944	58397334	3.8282e-07
MMP7	11	101891239	102901478	3.9012e-07
CFDP1	16	74827608	75967387	3.9866e-07
MICU1	10	73627084	74885949	4.0399e-07
CYP2S1	19	41199115	42213444	4.0665e-07
KAT7	17	47365922	48406458	4.619e-07
GPR26	10	124925871	125956915	4.6291e-07
TBC1D16	17	77406142	78509657	4.7321e-07
HIST2H2AA4	1	149322628	150323161	4.9573e-07
BTBD16	10	123530811	124597676	5.0001e-07
LATS1	6	149479289	150539392	5.0415e-07
SUGCT	7	39674575	41400366	5.0582e-07
MANEA	6	95525373	96557333	5.0794e-07
POC5	5	74470023	75513313	5.3286e-07
CELA2B	1	15302596	16317895	5.5268e-07
TP53RK	20	44813004	45818301	5.552e-07
VPS26B	11	133594561	134617686	5.5564e-07
GP2	16	19820896	20839684	5.6992e-07
PRAC1	17	46299081	47299882	5.8388e-07
PRAC2	17	46300542	47302119	5.8388e-07
HIST2H3A	1	149324181	150324687	5.998e-07
HIST2H4B	1	149330749	150332776	5.998e-07
CEACAM6	19	41759398	42776113	6.0016e-07
CEACAM21	19	41555886	42593255	6.2261e-07
HOXB1	17	46106807	47108272	6.4446e-07
RBMS2	12	56415607	57494859	6.532e-07
HOXB13	17	46302125	47306111	6.5535e-07
ENSA	1	150094599	151102098	6.5977e-07
FAM117A	17	47287687	48341518	6.6841e-07
BUB3	10	124413760	125424886	6.9351e-07
HOXB2	17	46120017	47122393	6.9925e-07
SPOP	17	47176246	48255525	7.0915e-07
UMOD	16	19844373	20864200	7.3411e-07
CEACAM4	19	41625344	42633442	7.3798e-07
HIST2H3C	1	149312259	150312765	7.5279e-07
HIST2H2AA3	1	149313785	150314318	7.5279e-07
NOA1	4	57329516	58343826	7.6943e-07
GJA9	1	38839739	39847298	7.8161e-07
HIST2H4A	1	149304170	150306197	7.8742e-07
HOXB5	17	46168619	47171103	7.8944e-07
KIAA0040	1	174626123	175662229	8.1323e-07
ADAMTSL4	1	150021846	151033413	8.1976e-07
CASP9	1	15317896	16351407	8.2858e-07
MCL1	1	150047027	151052214	8.3085e-07
TARS2	1	149959840	150980085	8.3584e-07
MYCBP	1	38828162	39839050	8.4437e-07
RRAGC	1	38803869	39825495	8.5283e-07
PPP1R13L	19	45382892	46409787	8.5501e-07
NLN	5	64518023	65625111	8.6212e-07
TAC4	17	47415671	48425379	8.7329e-07
NT5C2	10	104347774	105453063	9.0881e-07
HOXB9	17	46198518	47203835	9.0926e-07
CD79A	19	41881190	42885439	9.1272e-07
CCP110	16	19035179	20064730	9.208e-07
RHBDL2	1	38850614	39907456	9.4206e-07
SV2C	5	74878997	76149764	9.5267e-07
FLJ45513	17	47423272	48426199	9.6914e-07
HOXB6	17	46173099	47182343	9.8387e-07
THADA	2	42957975	44323185	9.9415e-07
RAD51AP1	12	4147940	5169213	1.0014e-06
PCMT1	6	149570831	150632557	1.0066e-06
ECM1	1	149980487	150986265	1.0163e-06
HOXB3	17	46126232	47167634	1.0476e-06
JAM3	11	133438820	134521652	1.0696e-06
SLC12A2	5	126919483	128025380	1.0758e-06
GINM1	6	149387528	150412067	1.1134e-06
CD3EAP	19	45409467	46414024	1.1226e-06
AXL	19	41225104	42267672	1.1572e-06
TNR	1	174791935	176212752	1.1748e-06
SATB1	3	17889133	18980265	1.1951e-06
INSM2	14	35503248	36506260	1.1955e-06
HOXB4	17	46152869	47155743	1.203e-06
HOXB8	17	46189708	47192474	1.2383e-06
C10orf120	10	123957225	124959338	1.3282e-06
HOXB7	17	46184594	47188383	1.3334e-06
BIRC3	11	101688181	102710134	1.3516e-06
PLEKHH2	2	43364439	44495126	1.3521e-06
PRL	6	21787473	22803082	1.3586e-06
CEACAM7	19	41677235	42692196	1.3743e-06
RPTOR	17	78018625	79440173	1.3844e-06
SNX24	5	121681149	122847317	1.388e-06
C1GALT1C1L	2	43402292	44403461	1.4227e-06
CEACAM5	19	41712530	42734437	1.4244e-06
ANKRD36C	2	96016914	97158068	1.4453e-06
RABGAP1L	1	173628552	175464445	1.4644e-06
BIRC2	11	101717913	102749401	1.4748e-06
ERH	14	69346840	70365021	1.5102e-06
RRM2B	8	102716729	103751346	1.511e-06
BRMS1L	14	35795524	36841169	1.547e-06
THYN1	11	133618172	134623289	1.5658e-06
LRP4	11	46378268	47440173	1.581e-06
NUP43	6	149545457	150567688	1.5929e-06
ARHGEF1	19	41887240	42911604	1.6004e-06
C11orf49	11	46458240	47685932	1.6143e-06
NDUFA9	12	4258264	5296720	1.6617e-06
CSDE1	1	114759534	115800671	1.6829e-06
GLS2	12	56364728	57382198	1.7727e-06
ERCC1	19	45410591	46482241	1.7872e-06
MPLKIP	7	39672342	40674251	1.7886e-06
RPL26L1	5	171885917	172896774	1.8959e-06
POU5F2	5	92576015	93577309	1.9447e-06
NXPH3	17	47153298	48161172	1.9562e-06
GPAT2	2	96187694	97201722	2.0106e-06
GJA1	6	121256745	122270873	2.0148e-06
PDILT	16	19870492	20916064	2.0569e-06
PVRL3	3	110290606	111413017	2.0941e-06
PLEKHM2	1	15510632	16561264	2.1313e-06
PSMA3	14	58211523	59238727	2.1723e-06
INA	10	104536919	105550108	2.1898e-06
ACTR10	14	58166833	59202354	2.2012e-06
TMEM51	1	14979028	16046974	2.2497e-06
PCGF6	10	104562553	105610891	2.2722e-06
GALNT16	14	69226681	70321190	2.2897e-06
SLC35F4	14	57530640	58832592	2.2969e-06
RPEL1	10	104505644	105507773	2.4348e-06
TGFB1	19	41336812	42359831	2.4401e-06
CCDC97	19	41316094	42330788	2.477e-06
CALHM1	10	104713144	105718648	2.4812e-06
FSHB	11	29752563	30756824	2.5197e-06
TMEM123	11	101767056	102823775	2.544e-06
ERCC2	19	45354649	46373845	2.5954e-06
C1orf195	1	14990692	15998120	2.6285e-06
HNRNPUL1	19	41268391	42313811	2.675e-06
LRPPRC	2	43613363	44723144	2.7117e-06
GOLPH3L	1	150118701	151169672	2.7281e-06

## Sheet: Supplementary Data 4
Supplementary Data 4. Gene-based combined analysis for 651 genes that are contributing to both migraine risk and alterations in blood levels of the 15 identified proteins (in pleiotropy at genes analysis) at Combined-Pgene ≤ 0.05/291,776.
#gene_symbol: the symbol of significant genes in combined analysis at bonferroni FDR <= 0.05.
#chr: chromosome number.
#start: start point of the gene.
#stop: stop point of the gene.
#unadjusted_p: unadjusted MAGMA p_value from migraine GWAS.
#combined_unadjusted_p: unadjusted combined MAGMA p_value from migraine GWAS and 15 blood protein GWASs.
#novel: whether MAGMA p_value from migraine GWAS at bonferroni FDR <= 0.05.
gene_symbol	chr	start	stop	unadjusted_p	combined_unadjusted_p	novel
MMP7	11	101891239	102901478	3.9012e-07	2.20027e-57	no
ADM	11	9826642	10828923	3.4894e-11	1.49976e-56	no
MMP20	11	101947566	102996063	3.664e-07	2.63428e-56	no
BIRC3	11	101688181	102710134	1.3516e-06	6.59533e-55	no
SBF2	11	9300214	10815754	7.3599e-11	6.61403e-54	no
TMEM123	11	101767056	102823775	2.544e-06	1.48481e-52	no
BIRC2	11	101717913	102749401	1.4748e-06	4.25237e-49	no
RNF141	11	10033225	11062774	1.1017e-10	3.60757e-48	no
MTRNR2L8	11	10029434	11030723	7.0533e-11	1.70661e-47	no
AMPD3	11	9971846	11029126	5.1811e-11	1.79674e-47	no
LYVE1	11	10078712	11090365	9.6685e-11	4.47378e-46	no
MRVI1	11	10094638	11215535	1.0652e-10	1.41867e-45	no
MMP27	11	102062415	103076468	0.0035435	9.22638e-45	yes
LYPD4	19	41839356	42848774	1.7565e-08	6.29971e-42	no
CEACAM3	19	41800522	42815591	4.8342e-08	7.30148e-41	no
DMRTC2	19	41848806	42856398	2.6712e-08	1.90082e-40	no
YAP1	11	101481151	102604154	6.9779e-08	5.42957e-38	no
CEACAM21	19	41555886	42593255	6.2261e-07	3.10981e-37	no
CEACAM4	19	41625344	42633442	7.3798e-07	2.13815e-36	no
RPS19	19	41863988	42875484	2.4221e-07	7.51114e-36	no
CEACAM7	19	41677235	42692196	1.3743e-06	3.2413e-34	no
CEACAM6	19	41759398	42776113	6.0016e-07	6.07546e-34	no
CEACAM5	19	41712530	42734437	1.4244e-06	1.70929e-33	no
CD79A	19	41881190	42885439	9.1272e-07	1.00203e-32	no
TBC1D16	17	77406142	78509657	4.7321e-07	1.95552e-32	no
CCDC97	19	41316094	42330788	2.477e-06	2.67529e-32	no
MRPS21	1	149766262	150781414	2.5284e-08	1.79196e-31	no
PRPF3	1	149793928	150825704	5.3638e-08	2.55321e-31	no
ANP32E	1	149690717	150708504	3.4754e-08	2.96157e-31	no
ARHGEF1	19	41887240	42911604	1.6004e-06	3.17776e-31	no
PLEKHO1	1	149622170	150631825	3.372e-09	3.4361e-31	no
TGFB1	19	41336812	42359831	2.4401e-06	4.20133e-31	no
RPRD2	1	149836624	150949042	1.1372e-07	7.03773e-31	no
SWAP70	11	9185624	10274508	0.00024628	9.76221e-31	yes
VPS45	1	149539350	150617505	3.6761e-09	1.26533e-30	no
B9D2	19	41360322	42370078	2.9001e-06	1.69612e-30	no
CA14	1	149729554	150737478	7.7814e-08	2.4419e-30	no
C1orf54	1	149744687	150753335	1.0794e-07	3.04961e-30	no
CIART	1	149754930	150759505	1.0794e-07	3.04961e-30	no
APH1A	1	149737799	150741609	8.5772e-08	3.31576e-30	no
ERICH4	19	41449063	42450670	8.3495e-06	6.44427e-30	yes
ATP5SL	19	41437223	42445843	7.9656e-06	1.14249e-29	yes
B3GNT8	19	41431264	42434635	9.0661e-06	3.03488e-29	yes
BCKDHA	19	41403694	42430910	6.0329e-06	8.10783e-29	yes
EXOSC5	19	41392275	42403289	5.2262e-06	8.6504e-29	yes
TRPM8	2	234326043	235428166	6.9856e-19	1.03233e-28	no
USP40	2	233884165	234975433	7.8706e-19	1.07851e-28	no
HJURP	2	234245486	235263212	1.5921e-17	1.68317e-28	no
GOLPH3L	1	150118701	151169672	2.7281e-06	1.94518e-28	no
TMEM91	19	41356873	42389988	6.3311e-06	2.13485e-28	yes
MCL1	1	150047027	151052214	8.3085e-07	3.18505e-28	no
ADAMTSL4	1	150021846	151033413	8.1976e-07	3.60664e-28	no
ENSA	1	150094599	151102098	6.5977e-07	4.70494e-28	no
CTR9	11	10272749	11301295	3.7494e-09	8.76649e-28	no
TARS2	1	149959840	150980085	8.3584e-07	1.4551e-27	no
CYP2S1	19	41199115	42213444	4.0665e-07	2.10255e-27	no
HORMAD1	1	150170535	151193372	7.4669e-06	2.55082e-27	yes
ECM1	1	149980487	150986265	1.0163e-06	3.54577e-27	no
CBX4	17	77306955	78313222	1.2053e-05	5.83671e-27	yes
MTMR11	1	149400543	150408791	4.1804e-08	1.72863e-26	no
CTSS	1	150202672	151238433	1.3056e-05	1.86352e-26	yes
OTUD7B	1	149412229	150482686	1.6963e-08	1.98144e-26	no
SV2A	1	149374870	150389434	2.6735e-08	2.34858e-26	no
SF3B4	1	149395209	150401449	2.6735e-08	2.34858e-26	no
STAT6	12	56989187	58005196	4.6997e-16	2.51931e-26	no
SLC26A11	17	77694200	78727308	2.0961e-08	2.65424e-26	no
FUT9	6	95963845	97163488	3.012e-26	3.012e-26	no
NAB2	12	56982677	57989259	8.0302e-16	3.62532e-26	no
CYP2F1	19	41120312	42134286	2.9334e-06	3.76503e-26	no
MROH2A	2	234184325	235242069	1.7012e-17	4.63537e-26	no
CYP2A13	19	41094356	42102100	4.564e-06	4.69365e-26	yes
BOLA1	1	149371110	150372348	9.4007e-08	5.07648e-26	no
UFL1	6	96469702	97503152	6.5956e-26	6.5956e-26	no
LRP1	12	57022282	58107142	3.9959e-15	8.52808e-26	no
HIST2H2BE	1	149356010	150358232	1.4923e-07	1.14147e-25	no
HIST2H2AC	1	149358525	150358961	1.4923e-07	1.14147e-25	no
HIST2H2AB	1	149359019	150359466	1.4923e-07	1.14147e-25	no
TAC3	12	56903781	57910344	4.2112e-15	1.94161e-25	no
FHL5	6	96510406	97567806	2.0789e-25	2.0789e-25	no
GPR63	6	96741998	97785353	2.1644e-25	2.1644e-25	no
EIF4A3	17	77609013	78620982	2.824e-07	2.38216e-25	no
GPR182	12	56888355	57890469	3.9668e-15	2.49055e-25	no
ZBTB39	12	56892617	57900297	4.0479e-15	2.59841e-25	no
TMEM194A	12	56949426	57972574	2.6134e-15	2.77916e-25	no
MYO1A	12	56922301	57944549	1.8227e-15	3.27747e-25	no
SPP2	2	234459346	235485776	2.6935e-19	3.30297e-25	no
DGKD	2	233763149	234880744	1.6109e-16	3.54027e-25	no
AXL	19	41225104	42267672	1.1572e-06	3.62914e-25	no
CCDC40	17	77510431	78574412	5.7485e-08	4.73278e-25	no
HIST2H3A	1	149324181	150324687	5.998e-07	5.35719e-25	no
HIST2H4B	1	149330749	150332776	5.998e-07	5.35719e-25	no
UGT1A1	2	234168919	235181945	2.1015e-17	7.29488e-25	no
GAA	17	77575339	78593680	1.2313e-07	7.74502e-25	no
HIST2H2AA4	1	149322628	150323161	4.9573e-07	7.99516e-25	no
NDUFAF4	6	96837187	97845767	8.0796e-25	8.0796e-25	no
CARD14	17	77643791	78683130	4.4798e-08	9.59786e-25	no
UGT1A6	2	234100321	235181951	7.3745e-18	9.95794e-25	no
UGT1A9	2	234080544	235181951	2.7295e-18	1.07968e-24	no
UGT1A4	2	234127438	235181945	1.2882e-17	1.13227e-24	no
UGT1A7	2	234090584	235181945	7.2297e-18	1.36503e-24	no
UGT1A8	2	234026291	235181946	2.6108e-18	1.44394e-24	no
UGT1A10	2	234045123	235181951	2.6108e-18	1.44394e-24	no
RDH16	12	56845215	57853158	9.4108e-15	1.55429e-24	no
HIST2H3C	1	149312259	150312765	7.5279e-07	1.62834e-24	no
HIST2H2AA3	1	149313785	150314318	7.5279e-07	1.62834e-24	no
DNAJB3	2	234151396	235152661	1.4237e-17	1.64364e-24	no
UGT1A5	2	234121638	235181945	2.1011e-17	1.71501e-24	no
C11orf70	11	101418147	102455291	8.0687e-09	1.80833e-24	no
SDR9C7	12	56816938	57828189	1.1085e-14	1.89329e-24	no
HIST2H4A	1	149304170	150306197	7.8742e-07	2.13269e-24	no
UGT1A3	2	234137773	235181945	2.4502e-17	2.32287e-24	no
WEE1	11	9095197	10115016	0.0015198	2.4539e-24	yes
HNRNPUL1	19	41268391	42313811	2.675e-06	4.53672e-24	no
NXPH4	12	57110578	58120232	4.9445e-15	5.32188e-24	no
CYP2B6	19	40997138	42024308	2.5046e-05	8.21254e-24	yes
CTSK	1	150268684	151280917	8.6164e-05	1.45619e-23	yes
CBX8	17	77268176	78270915	0.00027062	1.47081e-23	yes
SHMT2	12	57123356	58128718	2.3314e-15	2.08158e-23	no
HIST2H2BF	1	149254245	150283965	4.1065e-06	2.66836e-23	yes
HIST2H3D	1	149284780	150285236	4.1065e-06	2.66836e-23	yes
HSD17B6	12	56646237	57681574	6.623e-15	4.16022e-23	no
PRIM1	12	56625364	57646146	4.3988e-15	8.36811e-23	no
EIF4G2	11	10318593	11330582	9.452e-09	1.11037e-22	no
RNF213	17	77734643	78872586	4.0269e-09	1.19432e-22	no
ARNT	1	150282181	151349244	0.00019026	1.20947e-22	yes
R3HDM2	12	57147547	58324782	9.1278e-15	1.52265e-22	no
SGSH	17	77680515	78694199	3.0825e-08	1.899e-22	no
NACA	12	56606211	57619326	1.0637e-14	4.07776e-22	no
KLHL32	6	96872496	98088630	9.0301e-22	9.0301e-22	no
FCGR1A	1	149254232	150264074	3.5626e-05	2.8695e-21	yes
NDUFS4	5	52356464	53479171	0.01032	7.43766e-21	yes
STAC3	12	57137241	58144971	1.8576e-15	8.26669e-21	no
CBX2	17	77251977	78261449	0.0021559	8.88939e-21	yes
NDUFA4L2	12	57128686	58134545	2.2152e-15	9.02973e-21	no
SETDB1	1	150398815	151437389	0.0034475	5.979e-20	yes
KIF5A	12	57443812	58480416	3.0469e-12	9.39441e-20	no
DCTN2	12	57423833	58441114	1.8079e-12	1.33683e-19	no
CERS2	1	150437649	151447479	0.0039146	1.73135e-19	yes
ANXA9	1	150454499	151468114	0.0060713	1.9653e-19	yes
ENDOV	17	77888965	78911886	2.6308e-08	2.16379e-19	no
PIP4K2C	12	57484942	58497211	1.2784e-11	3.86176e-19	no
IGF2BP1	17	46574774	47633507	1.9188e-10	6.62919e-19	no
GIP	17	46535918	47545955	1.1616e-09	7.03233e-19	no
PPIAL4C	1	149053003	150053787	6.2336e-06	7.12228e-19	yes
SNF8	17	46507458	47522484	2.1256e-09	8.31503e-19	no
UBE2Z	17	46485731	47506422	4.7529e-09	9.03289e-19	no
ZNF143	11	8982512	10050071	0.0046643	1.08662e-18	yes
MBD6	12	57415463	58423931	3.5029e-12	1.15758e-18	no
PTGES3	12	56557125	57582138	8.5089e-15	1.16226e-18	no
CALCOCO2	17	46408350	47442607	1.0679e-08	1.1857e-18	no
DDIT3	12	57410371	58414300	3.0631e-12	1.46028e-18	no
NPTX1	17	77940633	78950404	1.7389e-07	2.5481e-18	no
ATP5G1	17	46470148	47473233	2.0627e-08	3.16744e-18	no
THADA	2	42957975	44323185	9.9415e-07	3.3442e-18	no
MARS	12	57381736	58410438	3.2661e-12	3.45634e-18	no
DTX3	12	57498110	58503585	9.6486e-11	3.94767e-18	no
ARHGAP9	12	57366038	58382756	2.1774e-12	5.97666e-18	no
GLI1	12	57353918	58366051	2.3288e-12	8.86257e-18	no
INHBC	12	57328543	58344609	1.7028e-12	9.00418e-18	no
INHBE	12	57349096	58351791	1.8741e-12	9.88672e-18	no
BMP8A	1	39457318	40495541	7.6783e-11	1.19546e-17	no
KIAA0754	1	39375176	40382154	8.1085e-11	1.24813e-17	no
TTLL6	17	46339593	47394469	7.6078e-08	1.30844e-17	no
MACF1	1	39049839	40452810	1.0849e-10	1.32124e-17	no
ARHGEF25	12	57503963	58511028	1.8697e-10	1.83337e-17	no
ATP5B	12	56531959	57539852	2.474e-13	3.62237e-17	no
HOXB13	17	46302125	47306111	6.5535e-07	1.81109e-16	no
PRAC1	17	46299081	47299882	5.8388e-07	1.81627e-16	no
PRAC2	17	46300542	47302119	5.8388e-07	1.81627e-16	no
ZFP36L2	2	42949541	43953745	1.6696e-05	1.83471e-16	yes
HOXB1	17	46106807	47108272	6.4446e-07	2.94051e-16	no
C1GALT1C1L	2	43402292	44403461	1.4227e-06	3.03788e-16	no
SLC26A10	12	57513693	58519934	2.5598e-09	3.08796e-16	no
PLEKHH2	2	43364439	44495126	1.3521e-06	3.12976e-16	no
HOXB2	17	46120017	47122393	6.9925e-07	3.34437e-16	no
HOXB6	17	46173099	47182343	9.8387e-07	3.85912e-16	no
HOXB5	17	46168619	47171103	7.8944e-07	4.69656e-16	no
HOXB4	17	46152869	47155743	1.203e-06	7.32049e-16	no
HOXB3	17	46126232	47167634	1.0476e-06	9.91671e-16	no
HOXB9	17	46198518	47203835	9.0926e-07	1.04678e-15	no
HOXB8	17	46189708	47192474	1.2383e-06	1.09605e-15	no
HOXB7	17	46184594	47188383	1.3334e-06	1.11318e-15	no
BAZ2A	12	56489380	57530600	5.5209e-12	1.50334e-15	no
SKAP1	17	45710802	47007596	8.77e-06	1.54976e-15	yes
GCKR	2	27219470	28246556	0.0095716	3.75408e-15	yes
FNDC4	2	27214750	28218126	0.0088573	4.92285e-15	yes
IGSF9B	11	133278520	134326649	6.3178e-08	5.06435e-15	no
PABPC4	1	39526485	40542522	2.8388e-09	7.32528e-15	no
RPTOR	17	78018625	79440173	1.3844e-06	7.49276e-15	no
GPR139	16	19542981	20585100	1.0271e-07	9.0012e-15	no
OXCT2	1	39735197	40737020	2.3958e-09	9.86958e-15	no
BMP8B	1	39723903	40754533	3.1604e-09	1.13048e-14	no
ZBED5	11	10374251	11379620	2.6715e-08	1.20463e-14	no
PPIE	1	39704517	40729586	2.4711e-09	1.30202e-14	no
NT5C1A	1	39624793	40637710	3.3515e-09	1.62116e-14	no
TRIT1	1	39806703	40849177	4.2067e-09	1.85363e-14	no
HPCAL4	1	39644320	40657382	3.2015e-09	1.91122e-14	no
B4GALNT1	12	57519678	58527022	2.2403e-07	1.94573e-14	no
ASTN2	9	118687504	120677317	2.0057e-14	2.0057e-14	no
HEYL	1	39589103	40605348	3.9585e-09	2.10529e-14	no
FAM163B	9	135942141	136974472	7.67e-06	2.79431e-14	yes
ZNRF1	16	74532915	75644892	3.3389e-10	2.93394e-14	no
DYNC2LI1	2	43501178	44555095	4.6366e-06	4.54824e-14	yes
CHST5	16	75062428	76070180	1.9895e-08	4.56063e-14	no
LDHD	16	74645758	75650670	1.2851e-09	5.17717e-14	no
NDUFS5	1	38991967	40000308	2.6028e-07	5.68206e-14	no
CHST6	16	75007022	76028926	2.1201e-08	6.16686e-14	no
BRE	2	27613482	29061768	0.00069789	6.44115e-14	yes
TMEM170A	16	74977136	75998584	1.8383e-08	6.76243e-14	no
TMEM231	16	75072015	76090184	2.5674e-08	7.68564e-14	no
INSRR	1	156310665	157328712	6.1321e-12	8.87832e-14	no
DBH	9	136001485	137024466	4.8578e-06	9.06301e-14	yes
LRPPRC	2	43613363	44723144	2.7117e-06	1.01761e-13	no
SPATA19	11	133210517	134215433	1.8778e-07	1.0183e-13	no
RHBG	1	155838980	156855013	1.6315e-12	1.10217e-13	no
GABARAPL2	16	75100249	76111779	4.0201e-08	1.26636e-13	no
AKIRIN1	1	38956916	39971737	3.5294e-07	1.2729e-13	no
VHLL	1	155768415	156769428	5.7057e-12	1.29947e-13	no
ABCG5	2	43539611	44566039	5.4047e-06	1.39004e-13	yes
SLC2A6	9	135836216	136844276	0.00018026	1.40443e-13	yes
VAV2	9	136127016	137357496	5.6849e-06	1.44149e-13	yes
MYCL	1	39861096	40867687	1.4729e-08	1.47386e-13	no
CCT3	1	155778752	156808206	2.9753e-12	1.48031e-13	no
TSACC	1	155807105	156816786	2.6768e-12	1.61574e-13	no
CACFD1	9	135825087	136835909	0.0002309	1.71985e-13	yes
NCAPD3	11	133522337	134594426	2.3672e-07	2.21575e-13	no
TMEM79	1	155752704	156762234	9.0567e-12	2.30931e-13	no
CGREF1	2	26822159	27841995	0.0060853	2.35153e-13	yes
ZFP1	16	74682392	75706132	6.2111e-09	2.54458e-13	no
ABHD1	2	26846632	27853680	0.0064811	2.74763e-13	yes
ADAT1	16	75122718	76157221	6.5932e-08	2.76028e-13	no
GLMP	1	155762478	156765480	1.4731e-11	2.76283e-13	no
SMG5	1	155719015	156752676	1.3429e-11	3.02836e-13	no
PREB	2	26853624	27857542	0.0068412	3.34487e-13	yes
TBC1D12	10	95661956	96796089	3.3582e-13	3.3582e-13	no
PRR30	2	26859715	27862332	0.0072977	3.44396e-13	yes
VPS26B	11	133594561	134617686	5.5564e-07	3.75753e-13	no
WDR59	16	74407468	75519026	1.8661e-10	3.91937e-13	no
ABCG8	2	43566103	44605947	5.401e-06	3.99703e-13	yes
SARDH	9	136028682	137105077	1.0937e-05	4.1827e-13	yes
KHK	2	26809611	27823619	0.0062563	4.42505e-13	yes
SH2D2A	1	156276035	157286640	7.9747e-12	4.56284e-13	no
ADAMTS13	9	135779459	136824525	0.00064863	4.84844e-13	yes
TCF23	2	26871835	27876402	0.0077873	4.89809e-13	yes
ADAMTSL2	9	135897286	136940641	8.7002e-05	5.13205e-13	yes
THYN1	11	133618172	134623289	1.5658e-06	5.54364e-13	no
BGLAP	1	155711951	156713123	1.7233e-11	6.18096e-13	no
KARS	16	75161622	76181585	9.5858e-08	6.62656e-13	no
TERF2IP	16	75181602	76191340	1.0103e-07	6.79213e-13	no
ACAD8	11	133623428	134635749	2.8769e-06	7.41828e-13	no
PAQR6	1	155713112	156717908	2.7067e-11	7.43481e-13	no
EMILIN1	2	26801435	27809271	0.0062147	8.53752e-13	yes
MEF2D	1	155933513	156970634	9.2621e-13	9.2621e-13	no
CTRB2	16	74737994	75741072	3.6508e-08	1.03781e-12	no
PMF1-BGLAP	1	155682779	156713123	2.9585e-11	1.11499e-12	no
UBALD1	16	4158884	5164927	2.9815e-10	1.25879e-12	no
MFAP1	15	43596733	44616951	3.0445e-05	1.28086e-12	yes
RHBDL2	1	38850614	39907456	9.4206e-07	1.34946e-12	no
PMF1	1	155682779	156709868	3.9286e-11	1.53005e-12	no
TMEM8C	9	135879708	136890068	0.00022291	1.53085e-12	yes
MFSD2A	1	39920784	40935630	6.1475e-08	1.56617e-12	no
CTRB1	16	74752884	75758822	5.0203e-08	1.60436e-12	no
OST4	2	26793340	27794567	0.0059411	1.73721e-12	yes
C1orf61	1	155874048	156926441	1.738e-12	1.738e-12	no
ACTRT2	1	2438046	3439467	1.8191e-12	1.8191e-12	no
TMEM214	2	26755774	27764565	0.0061708	1.99414e-12	yes
JAM3	11	133438820	134521652	1.0696e-06	2.07732e-12	no
MGRN1	16	4174825	5240975	8.171e-10	2.10631e-12	no
GPRC5B	16	19370293	20397049	2.4763e-08	2.11077e-12	no
C16orf96	16	4106330	5150435	1.7372e-10	2.19651e-12	no
GLB1L3	11	133645293	134689458	5.4192e-06	2.39774e-12	yes
AGBL5	2	26774291	27793490	0.0058367	2.46974e-12	yes
FRMD5	15	43662962	44987429	0.00010585	2.70314e-12	yes
PHACTR1	6	12216888	13790476	2.7091e-10	2.70747e-12	no
CDIP1	16	4060676	5088816	1.8817e-10	3.52425e-12	no
SERF2	15	43569294	44588287	4.0457e-05	3.59136e-12	yes
NOC3L	10	95592989	96622715	3.6611e-12	3.6611e-12	no
PEAR1	1	156363496	157386226	1.3006e-10	3.66526e-12	no
BCAR1	16	74762928	75801951	7.4449e-08	3.68068e-12	no
NTRK1	1	156285542	157351642	1.1966e-10	4.04955e-12	no
CFDP1	16	74827608	75967387	3.9866e-07	4.25587e-12	no
ELL3	15	43564798	44569502	4.3829e-05	4.60186e-12	yes
REXO4	9	135771182	136783292	0.0009862	4.69113e-12	yes
NCOA7	6	125602307	126753176	6.2592e-12	6.2592e-12	no
PDIA3	15	43538326	44564804	5.6686e-05	8.13457e-12	yes
HDDC2	6	125096496	126123287	8.6847e-12	8.6847e-12	no
GLS2	12	56364728	57382198	1.7727e-06	8.82658e-12	no
HMOX2	16	4024719	5060348	1.9669e-10	8.9253e-12	no
B4GALNT2	17	46709822	47747351	3.2683e-08	9.92931e-12	no
IQGAP3	1	155995197	157042396	1.052e-11	1.052e-11	no
SURF2	9	135723421	136728041	0.00044335	1.07038e-11	yes
ABO	9	135630563	136650630	0.00022731	1.07463e-11	yes
SURF4	9	135728325	136744820	0.00053742	1.33779e-11	yes
STKLD1	9	135743284	136771220	0.00085056	1.43632e-11	yes
PDGFD	11	103277914	104535027	0.00044034	1.57143e-11	yes
SURF1	9	135718660	136723361	0.00049003	1.62083e-11	yes
KCNK16	6	38782474	39790330	1.8206e-11	1.8206e-11	no
NUDT16L1	16	4243526	5245860	5.3929e-09	1.85888e-11	no
TTC24	1	156049519	157056562	2.0732e-11	2.0732e-11	no
RPL7A	9	135715069	136718280	0.00050136	2.446e-11	yes
STRC	15	43391685	44502286	7.4074e-05	2.50208e-11	yes
WDR76	15	43619112	44660617	8.6733e-05	2.51003e-11	yes
APOA1BP	1	156061554	157064091	2.5283e-11	2.5283e-11	no
KCNK17	6	38766777	39782237	2.5638e-11	2.5638e-11	no
HELLS	10	95805535	96862628	2.5795e-11	2.5795e-11	no
MED22	9	135707751	136715011	0.00049288	2.68091e-11	yes
HYPK	15	43592619	44594787	7.667e-05	2.73665e-11	yes
TPD52L1	6	124974876	126084644	2.7816e-11	2.7816e-11	no
CASC4	15	44080909	45207959	4.5895e-05	2.80258e-11	yes
CHMP6	17	78465641	79473933	0.0011053	2.87074e-11	yes
SERINC4	15	43586372	44592295	8.0027e-05	3.09726e-11	yes
HINT3	6	125777861	126801390	3.2223e-11	3.2223e-11	no
SURF6	9	135697543	136703047	0.00051781	3.56505e-11	yes
GPATCH4	1	156064100	157071288	3.7184e-11	3.7184e-11	no
ANKS3	16	4246500	5284378	3.9519e-09	3.83095e-11	no
SPRYD4	12	56362301	57364769	1.0156e-05	4.25985e-11	yes
AATK	17	78584285	79639877	0.00091052	4.51058e-11	yes
CKMT1A	15	43485084	44491420	9.6779e-05	4.88889e-11	yes
MAPKAPK2	1	206358295	207407630	4.9409e-11	4.9409e-11	no
IL10	1	206440948	207445839	5.0086e-11	5.0086e-11	no
SLC25A44	1	155663728	156682587	5.2121e-11	5.2121e-11	no
NES	1	156138555	157147189	5.5459e-11	5.5459e-11	no
GP2	16	19820896	20839684	5.6992e-07	5.58331e-11	no
RBMS2	12	56415607	57494859	6.532e-07	5.61864e-11	no
CRABP2	1	156169398	157175608	5.6479e-11	5.6479e-11	no
TRMT11	6	125807576	126860422	5.6908e-11	5.6908e-11	no
BCAN	1	156111740	157129324	5.6987e-11	5.6987e-11	no
EIF2D	1	206264974	207285904	5.8628e-11	5.8628e-11	no
HEY2	6	125566211	126582415	5.8915e-11	5.8915e-11	no
OBP2B	9	135580666	136584714	0.00089727	5.9978e-11	yes
DYRK3	1	206308881	207323229	6.242e-11	6.242e-11	no
MIP	12	56343286	57348435	1.5208e-05	6.34792e-11	yes
MAPRE3	2	26693525	27750087	0.0077578	6.357e-11	yes
HAPLN2	1	156089085	157095517	6.7903e-11	6.7903e-11	no
PRCC	1	156237274	157270609	6.8438e-11	6.8438e-11	no
CATSPER2	15	43422772	44441039	9.38e-05	7.15144e-11	yes
TIMELESS	12	56310157	57343200	2.1159e-05	7.28969e-11	yes
ISG20L2	1	156191687	157198577	7.3016e-11	7.3016e-11	no
TSHB	1	115072445	116076930	7.4821e-11	7.4821e-11	no
RRAGC	1	38803869	39825495	8.5283e-07	7.89289e-11	no
RASSF5	1	206180866	207262616	8.0428e-11	8.0428e-11	no
RRNAD1	1	156198263	157206752	8.3348e-11	8.3348e-11	no
ZNF500	16	4300815	5317219	4.5261e-09	8.9171e-11	no
GJA9	1	38839739	39847298	7.8161e-07	9.11523e-11	no
ARHGEF16	1	2871147	3897677	9.9591e-11	9.9591e-11	no
2012-09-01	16	4327615	5338522	4.729e-09	1.02381e-10	no
MYCBP	1	38828162	39839050	8.4437e-07	1.02631e-10	no
MEGF6	1	2904506	4028059	1.0281e-10	1.0281e-10	no
RALGDS	9	135473107	136524607	0.0032854	1.07647e-10	yes
TSPAN2	1	115090632	116132121	1.0896e-10	1.0896e-10	no
IKBKE	1	206143586	207170223	1.106e-10	1.106e-10	no
HDGF	1	156211899	157222240	1.1231e-10	1.1231e-10	no
TPRG1L	1	3041556	4046695	1.1406e-10	1.1406e-10	no
C16orf71	16	4284289	5299397	8.8164e-09	1.14871e-10	no
MRPL24	1	156207094	157210923	1.2218e-10	1.2218e-10	no
SNX11	17	45684911	46700109	0.00074863	1.25032e-10	yes
KIF6	6	38802876	40193181	1.2859e-10	1.2859e-10	no
SEMA4A	1	155617145	156647542	1.2924e-10	1.2924e-10	no
IL19	1	206472215	207516326	1.3681e-10	1.3681e-10	no
WRAP73	1	3047331	4066671	1.3747e-10	1.3747e-10	no
NGF	1	115328537	116380857	1.479e-10	1.479e-10	no
GBGT1	9	135528335	136539320	0.0026311	1.55302e-10	yes
KCNK5	6	38656747	39697251	1.5687e-10	1.5687e-10	no
IL20	1	206538699	207542568	1.5755e-10	1.5755e-10	no
UMOD	16	19844373	20864200	7.3411e-07	2.16287e-10	no
LRRC71	1	156390400	157402881	2.2139e-10	2.2139e-10	no
TJP2	9	71214875	72370124	2.2578e-10	2.2578e-10	no
IL24	1	206570630	207577484	2.3518e-10	2.3518e-10	no
FCMR	1	206576630	207595378	2.4209e-10	2.4209e-10	no
FCAMR	1	206631312	207643970	2.4823e-10	2.4823e-10	no
CKMT1B	15	43385055	44391604	0.00013181	2.49103e-10	yes
PIGR	1	206601867	207619814	2.8182e-10	2.8182e-10	no
FECH	18	54712073	55753969	3.077e-10	3.077e-10	no
ARHGEF11	1	156404632	157515512	3.1667e-10	3.1667e-10	no
MEX3A	1	155541804	156551789	3.1963e-10	3.1963e-10	no
RAB25	1	155530966	156540295	3.2467e-10	3.2467e-10	no
SYCP1	1	114897455	116037991	3.3091e-10	3.3091e-10	no
NR2F1	5	92419043	93430319	3.3159e-10	3.3159e-10	no
ADCY9	16	3512650	4666186	3.5314e-10	3.5314e-10	no
UBN1	16	4396666	5432363	3.968e-10	3.968e-10	no
PRDM11	11	44615564	45756675	4.0057e-10	4.0057e-10	no
NMRAL1	16	4011690	5024896	4.0309e-10	4.0309e-10	no
SAYSD1	6	38571840	39582865	4.2965e-10	4.2965e-10	no
GLYR1	16	4353204	5397383	5.0927e-10	5.0927e-10	no
LAMTOR2	1	155524517	156528301	5.2058e-10	5.2058e-10	no
UBQLN4	1	155502945	156523613	5.2674e-10	5.2674e-10	no
ZFP36L1	14	68754372	69763184	5.6331e-10	5.6331e-10	no
NARS	18	54767888	55789177	5.7249e-10	5.7249e-10	no
LMNA	1	155552369	156609880	5.9023e-10	5.9023e-10	no
PAPPA	9	118416071	119664600	5.951e-10	5.951e-10	no
TRIM32	9	118860147	119963579	6.126e-10	6.126e-10	no
TBC1D7	6	12805183	13828787	6.2627e-10	6.2627e-10	no
BCAT2	19	48798319	49814320	0.00043091	6.80907e-10	yes
PRKACG	9	71127426	72135600	6.8499e-10	6.8499e-10	no
TP73	1	3069129	4152765	7.0351e-10	7.0351e-10	no
C1orf116	1	206691866	207708555	7.6115e-10	7.6115e-10	no
DDI1	11	103407308	104409922	0.0001251	7.97011e-10	yes
ACSM2A	16	19962846	20998991	0.00039763	8.30925e-10	yes
DNAJA3	16	3975806	5006776	8.3218e-10	8.3218e-10	no
PPIP5K1	15	43325660	44382451	0.00019819	8.44439e-10	yes
CYP2C18	10	95943251	96995947	8.6954e-10	8.6954e-10	no
PLEKHA4	19	48840349	49871884	0.00083741	8.77177e-10	yes
HSD17B14	19	48816274	49839935	0.00057444	9.28069e-10	yes
ACAD9	3	128098333	129131957	0.0085811	9.53983e-10	yes
FGF21	19	48758816	49761587	0.000287	9.60615e-10	yes
GLP1R	6	38516557	39556657	9.6555e-10	9.6555e-10	no
PFKFB2	1	206707761	207754368	1.056e-09	1.056e-09	no
YOD1	1	206717194	207726325	1.1413e-09	1.1413e-09	no
FAM189A2	9	71439287	72507372	1.2368e-09	1.2368e-09	no
DCAF5	14	69017637	70119914	1.3622e-09	1.3622e-09	no
SSR2	1	155478839	156490758	1.3653e-09	1.3653e-09	no
CBX1	17	45647414	46678883	0.0015908	1.41676e-09	yes
PPP1R15A	19	48875649	49879319	0.0011956	1.44167e-09	yes
PIP5K1B	9	70820188	72124092	1.5042e-09	1.5042e-09	no
FXN	9	71150479	72215094	1.5972e-09	1.5972e-09	no
FUT1	19	48751268	49758647	0.00031808	1.64691e-09	yes
GSTA1	6	52156178	53168664	0.00052362	1.82981e-09	yes
SYT13	11	44761853	45807884	1.9754e-09	1.9754e-09	no
PRDM16	1	2485565	3855185	2.1918e-09	2.1918e-09	no
BAIAP2	17	78508944	79591232	0.0014945	2.24545e-09	yes
CNNM2	10	104178075	105338344	8.5725e-06	2.26854e-09	yes
SRL	16	3739375	4792081	2.3067e-09	2.3067e-09	no
TP53I11	11	44407454	45472919	2.3377e-09	2.3377e-09	no
ST8SIA3	18	54519721	55536162	2.3754e-09	2.3754e-09	no
DPYSL5	2	26570969	27673219	0.0062536	2.50252e-09	yes
SLC24A3	20	18693290	20203541	2.5144e-09	2.5144e-09	no
RIN2	20	19238254	20483103	2.5343e-09	2.5343e-09	no
IZUMO1	19	48744073	49750831	0.00038681	2.54543e-09	yes
AK8	9	135100958	136254198	0.007083	2.56691e-09	yes
PPL	16	4432508	5487136	2.6002e-09	2.6002e-09	no
ACSM5	16	19920850	20952290	5.9999e-05	2.60694e-09	yes
TULP2	19	48884222	49901996	0.0017995	2.80706e-09	yes
FAM122A	9	70894964	71898609	2.9646e-09	2.9646e-09	no
GSDMC	8	130260442	131299134	0.00033002	3.09073e-09	yes
ONECUT2	18	54602917	55658530	3.0916e-09	3.0916e-09	no
GADD45G	9	91719913	92721470	0.00070203	3.14051e-09	yes
BICC1	10	59772774	61091194	0.00019028	3.32648e-09	yes
PLCE1	10	95253746	96588149	3.4342e-09	3.4342e-09	no
HARBI1	11	46124856	47138933	3.5151e-09	3.5151e-09	no
ABHD16A	6	31154726	32171137	0.00081075	3.60628e-09	yes
GSTA2	6	52114885	53128361	0.00084318	3.72765e-09	yes
SMIM22	16	4338398	5346492	3.8314e-09	3.8314e-09	no
NUCB1	19	48903307	49926540	0.0020874	3.9009e-09	yes
MAP1A	15	43303165	44323818	0.00031678	3.92927e-09	yes
VASN	16	3921849	4933529	4.1566e-09	4.1566e-09	no
SNRNP70	19	49088465	50111870	0.0009154	4.19064e-09	yes
GSTA5	6	52196540	53210893	0.000689	4.47373e-09	yes
FTL	19	48967659	49970136	0.0013836	4.58101e-09	yes
CSNK2B	6	31132995	32137844	0.00081075	4.69145e-09	yes
TSPAN18	11	44248731	45453978	4.7115e-09	4.7115e-09	no
GYS1	19	48971382	49996610	0.0012101	4.71439e-09	yes
LY6G5C	6	31144461	32148150	0.00081075	4.73081e-09	yes
PTPRF	1	43491708	44589343	0.00086884	4.76401e-09	yes
LHB	19	49019237	50020350	0.0011646	4.77383e-09	yes
LY6G5B	6	31138728	32140227	0.00081075	4.96955e-09	yes
GLB1L2	11	133701768	134746222	0.0001035	5.0186e-09	yes
CGB	19	49026126	50027632	0.0011251	5.22106e-09	yes
RUVBL2	19	48996738	50019183	0.0012576	5.33049e-09	yes
FAM49B	8	130351839	131528897	2.081e-05	5.3615e-09	yes
BAX	19	48958117	49965055	0.0014576	5.39432e-09	yes
C6orf47	6	31126075	32128549	0.00078711	5.41959e-09	yes
CGB2	19	49035130	50036495	0.0011615	5.41989e-09	yes
CGB1	19	49038826	50040191	0.0011887	5.60944e-09	yes
CORO7-PAM16	16	3890252	4966962	5.6677e-09	5.6677e-09	no
CORO7	16	3904543	4966962	5.6677e-09	5.6677e-09	no
ROGDI	16	4346963	5352951	6.1237e-09	6.1237e-09	no
PDILT	16	19870492	20916064	2.0569e-06	6.17933e-09	no
APOM	6	31120187	32125987	0.00089703	6.23002e-09	yes
GPANK1	6	31129006	32134060	0.00081075	6.6242e-09	yes
CGB5	19	49047102	50048568	0.0012499	6.7948e-09	yes
LY6G6F	6	31174625	32178372	0.00081075	6.87218e-09	yes
HLA-C	6	30736526	31739913	0.0043242	6.87621e-09	yes
CEL	9	135436741	136447250	0.010968	6.97001e-09	yes
KCNA7	19	49070675	50076198	0.0011133	7.19882e-09	yes
LY6G6C	6	31186425	32189511	0.00081075	7.2061e-09	yes
PAM16	16	3890252	4901373	7.383e-09	7.383e-09	no
AMBRA1	11	45917962	47115619	7.5601e-09	7.5601e-09	no
CCND2	12	3882901	4914522	7.5804e-09	7.5804e-09	no
CGB8	19	49050895	50052368	0.0012532	7.5808e-09	yes
CTAGE1	18	19493564	20497878	8.9637e-06	7.81174e-09	yes
RASIP1	19	48723842	49744136	0.00055701	8.12477e-09	yes
C9orf9	9	135254282	136265419	0.0079267	8.26451e-09	yes
NTF4	19	49064323	50068333	0.0012272	8.26683e-09	yes
ATG13	11	46138826	47197569	8.5661e-09	8.5661e-09	no
ATP8B1	18	54813658	55970327	8.6743e-09	8.6743e-09	no
CGB7	19	49057531	50061603	0.0012804	8.69756e-09	yes
GALNT8	12	4329752	5381892	8.8133e-09	8.8133e-09	no
DDAH2	6	31194817	32198039	0.00081075	8.83106e-09	yes
GLIS2	16	3866240	4889598	9.6619e-09	9.6619e-09	no
DHDH	19	48936939	49948226	0.0026711	9.88443e-09	yes
TFAP4	16	3807187	4823001	1.0124e-08	1.0124e-08	no
C6orf25	6	31191121	32194487	0.00081075	1.02463e-08	yes
LY6G6D	6	31183048	32185698	0.00081075	1.04189e-08	yes
BOD1L2	18	54314293	55317639	1.0581e-08	1.0581e-08	no
EIF2B2	14	74969612	75976294	7.9167e-06	1.14811e-08	yes
C10orf32	10	104113967	105124718	0.00011442	1.28731e-08	yes
CFTR	7	116620017	117808719	6.5481e-05	1.30739e-08	yes
CYP17A1	10	104090288	105097290	0.00011913	1.32764e-08	yes
SECISBP2	9	91433394	92474561	0.0008633	1.42443e-08	yes
C4BPB	1	206762210	207773338	1.4773e-08	1.4773e-08	no
MAMSTR	19	48715999	49722976	0.00065304	1.49784e-08	yes
CEP126	11	101285746	102371793	1.5003e-08	1.5003e-08	no
EXD2	14	69158194	70210737	1.501e-08	1.501e-08	no
HYI	1	43416674	44419938	0.0079995	1.57118e-08	yes
TMEM14A	6	52035884	53051386	0.0023111	1.63041e-08	yes
CLIC1	6	31198358	32205095	0.00081075	1.69461e-08	yes
DNAH8	6	38183117	39498574	1.7066e-08	1.7066e-08	no
EFHC1	6	51784994	52860583	0.0014609	1.73003e-08	yes
ZMYND8	20	45337994	46485485	1.7348e-08	1.7348e-08	no
EXOC6B	2	71903113	73553177	6.3058e-05	1.76611e-08	yes
CKS2	9	91426113	92431618	0.00069978	1.77645e-08	yes
PFN3	5	176327108	177327637	1.5688e-05	1.82677e-08	yes
ANGPTL5	11	101261405	102287253	1.8731e-08	1.8731e-08	no
AS3MT	10	104129183	105161656	0.00013455	1.8817e-08	yes
MSH5	6	31207725	32230455	0.00081075	1.88343e-08	yes
DMBT1	10	123820181	124903252	2.1572e-08	2.1572e-08	no
DBN1	5	176383613	177400694	1.5147e-05	2.16074e-08	yes
GFOD1	6	12863587	13987869	2.2589e-08	2.2589e-08	no
AIF1	6	31082969	32084798	0.002189	2.30584e-08	yes
MLH3	14	74980467	76018235	4.9605e-05	2.32436e-08	yes
ZNF652	17	46866568	47939835	2.3488e-08	2.3488e-08	no
ARHGAP1	11	46198625	47222215	2.4053e-08	2.4053e-08	no
PRR7	5	176373796	177383287	1.6123e-05	2.4106e-08	yes
F12	5	176329139	177336577	1.583e-05	2.42198e-08	yes
PAQR8	6	51726926	52772575	0.0015574	2.46566e-08	yes
VANGL1	1	115684574	116740845	2.4718e-08	2.4718e-08	no
SAPCD1	6	31230773	32232627	0.00085604	2.47812e-08	yes
PDLIM7	5	176410395	177424606	1.4004e-05	2.47915e-08	yes
BAG6	6	31106805	32120953	0.0017556	2.5315e-08	yes
TIGAR	12	3930359	4969194	2.624e-08	2.624e-08	no
CASQ2	1	115742624	116811426	2.632e-08	2.632e-08	no
CYP2C19	10	96022463	97112671	2.6346e-08	2.6346e-08	no
VDR	12	47735320	48798814	1.6364e-05	2.63844e-08	yes
ERGIC1	5	171761223	172879688	1.9724e-05	2.66899e-08	yes
TFAM	10	59644903	60658990	0.0031529	2.67544e-08	yes
TP53BP1	15	43195262	44302707	0.00062431	2.73027e-08	yes
RGS14	5	176284704	177299599	1.9937e-05	2.75429e-08	yes
MICA	6	30867561	31883090	0.0057655	2.99568e-08	yes
APBA1	9	71542448	72787275	3.1215e-08	3.1215e-08	no
GRK6	5	176353687	177369850	2.2468e-05	3.19493e-08	yes
DOK3	5	176428905	177437490	1.4509e-05	3.20984e-08	yes
ACTN1	14	68840840	69946083	3.2385e-08	3.2385e-08	no
MUC13	3	124124289	125153595	3.2784e-08	3.2784e-08	no
UBE2D1	10	59594739	60630513	0.0034343	3.28597e-08	yes
SLC34A1	5	176311432	177325849	2.8393e-05	3.32274e-08	yes
COPZ2	17	45603533	46620908	0.0084401	3.33597e-08	yes
CREB3L1	11	45799189	46842972	3.342e-08	3.342e-08	no
FAM193B	5	176446790	177481548	1.077e-05	3.45787e-08	yes
WBP1L	10	104003727	105076022	0.00018241	3.49129e-08	yes
LMAN2	5	176258563	177278885	2.0553e-05	3.50701e-08	yes
NFE2L1	17	45625686	46638907	0.0072793	3.55629e-08	yes
FUT2	19	48699228	49709191	0.00090643	3.59369e-08	yes
DDX41	5	176438578	177443967	1.4518e-05	3.61848e-08	yes
CA11	19	48641272	49649451	0.002697	3.75814e-08	yes
KDM4A	1	43615797	44671189	0.001008	3.80181e-08	yes
FGF23	12	3977393	4988894	3.8217e-08	3.8217e-08	no
VWA7	6	31233178	32245108	0.00091107	3.93784e-08	yes
MCM3	6	51628812	52649679	0.0017417	3.95287e-08	yes
ZC2HC1C	14	75035935	76044799	0.00018765	4.06316e-08	yes
PRRC2A	6	31088450	32105554	0.0026234	4.29548e-08	yes
NTN5	19	48664664	49676264	0.0013274	4.37062e-08	yes
ASAP1	8	130564350	131955906	0.00010782	4.45063e-08	yes
ABI3	17	46787589	47800587	4.5486e-08	4.5486e-08	no
PHOSPHO1	17	46800728	47809009	4.5639e-08	4.5639e-08	no
CTTNBP2	7	116850702	118013561	0.00047824	4.62415e-08	yes
SEMA4D	9	91475706	92612906	0.0016079	4.72334e-08	yes
GNGT2	17	46783596	47787936	4.7392e-08	4.7392e-08	no
MDK	11	45902334	46905387	4.7593e-08	4.7593e-08	no
RAB24	5	176228199	177230744	2.5952e-05	4.77874e-08	yes
PRELID1	5	176230763	177233960	2.5952e-05	4.77874e-08	yes
MXD3	5	176232501	177241096	2.5952e-05	4.77874e-08	yes
AGMAT	1	15398194	16411605	4.793e-08	4.793e-08	no
ZNF408	11	46222317	47227466	4.8922e-08	4.8922e-08	no
EFHD2	1	15236391	16256839	5.0308e-08	5.0308e-08	no
SPR	2	72614512	73619289	0.00012359	5.06912e-08	yes
HLA-B	6	30821649	31824989	0.006278	5.12623e-08	yes
DGKZ	11	45854455	46902104	5.1392e-08	5.1392e-08	no
CTDSPL2	15	44219579	45319455	0.0021502	5.24762e-08	yes
ACYP1	14	75019924	76036181	0.00022718	5.29504e-08	yes
DBP	19	48633817	49640639	0.004976	5.40735e-08	yes
CTRC	1	15264938	16273153	5.4897e-08	5.4897e-08	no
RPP21	6	29812897	30814635	0.003163	5.68567e-08	yes
IL17F	6	51601484	52609298	0.0018295	5.69594e-08	yes
VARS	6	31245295	32263712	0.0010616	5.79708e-08	yes
MICB	6	30962054	31978901	0.0060656	5.90362e-08	yes
POLK	5	74307657	75395646	5.9315e-08	5.9315e-08	no
CHRM4	11	45905335	46913122	6.0295e-08	6.0295e-08	no
KCNA6	12	4418342	5461093	6.1477e-08	6.1477e-08	no
SLC35G1	10	95153730	96163581	6.4822e-08	6.4822e-08	no
PPFIA3	19	49122646	50154287	0.00091569	6.50099e-08	yes
F2	11	46240743	47261056	6.5865e-08	6.5865e-08	no
ATP6V1G2	6	31012228	32014625	0.0064767	6.59479e-08	yes
SPHK2	19	48622548	49633974	0.0071979	6.61217e-08	yes
RAD51B	14	67786496	69649889	6.7253e-08	6.7253e-08	no
FAM172A	5	92453431	93947404	6.793e-08	6.793e-08	no
TRIM39-RPP21	6	29797088	30814635	0.003163	6.85835e-08	yes
C4BPA	1	206777583	207818317	6.9239e-08	6.9239e-08	no
C19orf73	19	49121654	50122397	0.0011818	7.15062e-08	yes
LIN7B	19	49117618	50121717	0.0012302	7.16601e-08	yes
AKAP3	12	4223837	5258213	7.4483e-08	7.4483e-08	no
DUSP1	5	171695093	172698203	9.7071e-05	7.54566e-08	yes
TNF	6	31043344	32046113	0.0060827	7.84776e-08	yes
HGF	7	80831444	81899452	0.00063412	7.92233e-08	yes
NFKBIL1	6	31014628	32026606	0.0059954	8.13684e-08	yes
HEG1	3	124184554	125274802	8.4544e-08	8.4544e-08	no
TRIM39	6	29794227	30811506	0.003163	8.59866e-08	yes
PHF21A	11	45450870	46642985	8.7107e-08	8.7107e-08	no
GSTA3	6	52261437	53274496	0.0039205	9.25283e-08	yes
PHB	17	46981410	47992267	9.3799e-08	9.3799e-08	no
TRAM2	6	51862200	52941862	0.0044922	9.53556e-08	yes
FOSL2	2	28115704	29137516	0.00161	9.55694e-08	yes
SFXN2	10	103974298	104998947	0.0003132	9.63504e-08	yes
MCCD1	6	30996739	31998008	0.0060656	9.80557e-08	yes
DDX39B	6	30997996	32010252	0.0060656	9.80557e-08	yes
LST1	6	31053956	32056686	0.0058529	1.001e-07	yes
HRC	19	49154455	50158686	0.00076807	1.01258e-07	yes
ITGB5	3	123980795	125106500	1.027e-07	1.027e-07	no
TLE3	15	69840129	70890274	1.0311e-07	1.0311e-07	no
SNX2	5	121610691	122670234	1.0813e-07	1.0813e-07	no
IL17A	6	51551185	52555436	0.0018193	1.09045e-07	yes
ASZ1	7	116503276	117567577	0.00024397	1.09479e-07	yes
CACYBP	1	174468571	175481163	1.099e-07	1.099e-07	no
OPCML	11	131784875	133902403	1.1171e-07	1.1171e-07	no
DNAJC16	1	15353343	16398228	1.1266e-07	1.1266e-07	no
SLC2A10	20	44838279	45864986	1.1536e-07	1.1536e-07	no
CISD1	10	59528862	60550752	0.0031104	1.19629e-07	yes
SYMPK	19	45818700	46866548	0.00018964	1.2031e-07	yes
NANOS2	19	45916472	46918036	0.00058481	1.21839e-07	yes
FOXA3	19	45867518	46877055	0.0002861	1.22299e-07	yes
MRPS14	1	174482094	175492591	1.2233e-07	1.2233e-07	no
LTA	6	31039876	32042101	0.0059244	1.23714e-07	yes
CEP131	17	78663393	79696793	0.0012488	1.24518e-07	yes
ARL3	10	103933484	104974190	0.000347	1.24735e-07	yes
RSC1A1	1	15486364	16488217	1.2928e-07	1.2928e-07	no
SIKE1	1	114812100	115823308	1.2945e-07	1.2945e-07	no
UMPS	3	123949213	124968120	1.3102e-07	1.3102e-07	no
ZNF589	3	47782596	48812480	0.0010447	1.32855e-07	yes
NME6	3	47835485	48843719	0.0011851	1.3429e-07	yes
CAMP	3	47764837	48766981	0.0008869	1.40327e-07	yes
LTB	6	31048335	32050202	0.0064333	1.47234e-07	yes
Sno8	3	47848336	48869831	0.0014141	1.49383e-07	yes
NCR3	6	31056660	32060762	0.0054127	1.52784e-07	yes
ST7	7	116093381	117370077	0.0001763	1.54625e-07	yes
DDI2	1	15443953	16495539	1.5557e-07	1.5557e-07	no
PLB1	2	28218938	29366654	0.00031665	1.5678e-07	yes
MYPOP	19	45893281	46905862	0.00062384	1.57733e-07	yes
ACSM6	10	96453957	97488686	5.4282e-05	1.64046e-07	yes
EYA2	20	45023263	46317492	1.6706e-07	1.6706e-07	no
NSD1	5	176060026	177227214	4.146e-05	1.68033e-07	yes
COL4A3BP	5	74166928	75307806	1.6957e-07	1.6957e-07	no
PRDM6	5	121924841	123029960	1.7054e-07	1.7054e-07	no

## Sheet: Supplementary Data 5
Supplementary Data 5. GWAS-PW findings including the number of loci that fit each of the GWAS-PW four scenarios for the included 325 proteins.
#full_name: protein name reported in the study.
#gene: the encoded gene.
#study: first author_year of publication.
#samplesize: reported sample size in the paper.
#n_loci: total number of independent loci analysed by GWAS-PW.
#n_ppa1_0_9: number of loci with posterior probability >= 0.9 supporting scenario 1 (ppa1; the locus is affecting only migraine).
#n_ppa2_0_9: number of loci with posterior probability >= 0.9 supporting scenario 2 (ppa2; the locus is affecting only blood protein).
#n_ppa3_0_9: number of loci with posterior probability >= 0.9 supporting scenario 3 (ppa3; the locus is affecting both migraine and blood protein via one SNP).
#n_ppa4_0_9: number of loci with posterior probability >= 0.9 supporting scenario 4 (ppa4; the locus is affecting both migraine and blood protein via two separate SNPs).
#proportion: the proportion of the independent loci that influence the level of the blood protein also influence migraine (ppa3/[ppa2+ppa3+ppa4])
full_name	gene	study	samplesize	n_loci	n_ppa1_0_9	n_ppa2_0_9	n_ppa3_0_9	n_ppa4_0_9	prop
PAR-1	F2R	folkersen2020	30931	1703	45	0	3	0	1
B3GNT2.7980.72.3	B3GNT2	sun2018	3301	1702	41	0	2	0	1
REN	REN	folkersen2020	30931	1703	43	0	1	0	1
RBBP5.13631.1.3	RBBP5	sun2018	3301	1702	44	0	1	0	1
t-PA	PLAT	folkersen2020	30931	1703	47	0	1	0	1
PlGF	PGF	folkersen2020	30931	1703	48	0	1	0	1
PDGF_subunit_B	PDGFB	folkersen2020	30931	1703	43	0	1	0	1
MYOM2.13534.20.3	MYOM2	sun2018	3301	1702	45	0	1	0	1
MAPKAPK5.8382.47.3	MAPKAPK5	sun2018	3301	1702	40	0	1	0	1
MAN1A2.9077.10.3	MAN1A2	sun2018	3301	1702	42	0	1	0	1
ICAM5.8245.27.3	ICAM5	sun2018	3301	1702	45	0	1	0	1
HB-EGF	HBEGF	folkersen2020	30931	1703	42	0	1	0	1
GAL	GAL	folkersen2020	30931	1703	44	0	1	0	1
TF	F3	folkersen2020	30931	1703	47	0	1	0	1
CCL5.5480.49.3	CCL5	sun2018	3301	1702	42	0	1	0	1
AIMP1.2714.78.2	AIMP1	sun2018	3301	1702	46	0	1	0	1
VEGF-A	VEGFA	folkersen2020	30931	1703	46	2	2	0	0.5
Dkk-1	DKK1	folkersen2020	30931	1703	42	0	1	1	0.5
AGRP	AGRP	folkersen2020	30931	1703	42	0	1	1	0.5
CA-125	MUC16	folkersen2020	30931	1703	46	1	1	0	0.5
CXCL1	CXCL1	folkersen2020	30931	1703	48	1	1	0	0.5
BMP7.2972.57.2	BMP7	sun2018	3301	1702	46	1	1	0	0.5
MMP-1	MMP1	folkersen2020	30931	1703	41	0	1	2	0.333333
TPST2.8024.64.3	TPST2	sun2018	3301	1702	47	2	1	0	0.333333
CCL25.2705.5.2	CCL25	sun2018	3301	1654	43	2	1	0	0.333333
Receptor_tyrosine-protein_kinase_erbB-3	ERBB3	suhre2017	1335	1700	0	10	4	0	0.285714
FGF-23	FGF23	folkersen2020	30931	1703	39	0	1	3	0.25
PAPPA	PAPPA	folkersen2020	30931	1703	41	2	1	1	0.25
CX3CL1	CX3CL1	folkersen2020	30931	1703	48	2	1	1	0.25
SCF	KITLG	folkersen2020	30931	1703	48	5	1	0	0.166667
Scavenger_receptor_class_F_member_2	SCARF2	suhre2017	1335	1700	5	11	2	0	0.153846
ApoB	APOB	kettunen2016	24925	1703	44	7	1	3	0.0909091
GDNF_family_receptor_alpha-2	GFRA2	suhre2017	1335	1700	0	11	1	0	0.0833333
Neurotrophin-3	NTF3	suhre2017	1335	1700	0	12	1	0	0.0769231
UMP-CMP_kinase	CMPK1	suhre2017	1335	1700	0	12	1	1	0.0714286
Glutathione_S-transferase_P	GSTP1	suhre2017	1335	1700	10	13	1	0	0.0714286
LOX-1	OLR1	folkersen2020	30931	1703	41	0	0	2	0
Fibroblast_growth_factor_1	FGF1	suhre2017	1335	1700	0	6	0	2	0
CPB1.6356.3.3	CPB1	sun2018	3301	1702	42	0	0	2	0
CGREF1.6257.56.3	CGREF1	sun2018	3301	1702	39	0	0	2	0
Alkaline_phosphatase,_tissue-nonspecific_isozyme	ALPL	suhre2017	1335	1700	0	11	0	2	0
Tumor_necrosis_factor_ligand_superfamily_member_15	TNFSF15	suhre2017	1335	1700	22	7	0	1	0
SWAP70.13552.7.3	SWAP70	sun2018	3301	1702	45	0	0	1	0
SPOCK2.5491.12.3	SPOCK2	sun2018	3301	1702	43	0	0	1	0
SFTPC.5738.25.3	SFTPC	sun2018	3301	1702	45	0	0	1	0
RSPO3.13094.75.3	RSPO3	sun2018	3301	1702	46	0	0	1	0
RETN	RETN	folkersen2020	30931	1703	44	1	0	1	0
PTX3	PTX3	folkersen2020	30931	1703	49	2	0	1	0
Serine_protease_27	PRSS27	suhre2017	1335	1700	7	19	0	1	0
PRSS2.5034.79.1	PRSS2	sun2018	3301	1702	43	0	0	1	0
U-PAR	PLAUR	folkersen2020	30931	1703	47	3	0	1	0
PI3.4982.54.1	PI3	sun2018	3301	1702	47	0	0	1	0
NPTX1.9256.78.3	NPTX1	sun2018	3301	1702	46	0	0	1	0
MPO	MPO	folkersen2020	30931	1703	44	6	0	1	0
MMP-7	MMP7	folkersen2020	30931	1703	47	0	0	1	0
Macrophage_metalloelastase	MMP12	suhre2017	1335	1700	27	15	0	1	0
MLN.5631.83.3	MLN	sun2018	3301	1702	44	0	0	1	0
MAPK13.5006.71.1	MAPK13	sun2018	3301	1702	46	0	0	1	0
Lactotransferrin	LTF	suhre2017	1335	1700	0	11	0	1	0
LILRB4.6453.70.3	LILRB4	sun2018	3301	1702	44	0	0	1	0
LEPR.5400.52.3	LEPR	sun2018	3301	1702	46	0	0	1	0
KCNE2.10427.2.3	KCNE2	sun2018	3301	1702	44	0	0	1	0
ITIH5.8233.2.3	ITIH5	sun2018	3301	1702	44	0	0	1	0
IL-27	IL27	folkersen2020	30931	1703	45	5	0	1	0
Interleukin-12_receptor_subunit_beta-2	IL12RB2	suhre2017	1335	1700	10	6	0	1	0
Interferon_lambda-2	IFNL2	suhre2017	1335	1700	6	12	0	1	0
GNLY.3195.50.2	GNLY	sun2018	3301	1702	44	0	0	1	0
GDF-15	GDF15	folkersen2020	30931	1703	48	0	0	1	0
Fibroblast_growth_factor_10	FGF10	suhre2017	1335	1700	8	8	0	1	0
FAM163A.6260.14.3	FAM163A	sun2018	3301	1702	44	0	0	1	0
EVA1C.7008.13.3	EVA1C	sun2018	3301	1702	45	0	0	1	0
Ephrin_type-B_receptor_2	EPHB2	suhre2017	1335	1700	11	22	0	1	0
Ephrin_type-A_receptor_2	EPHA2	suhre2017	1335	1700	8	17	0	1	0
ENTPD5.4437.56.3	ENTPD5	sun2018	3301	1702	44	0	0	1	0
ENPP7.4435.66.2	ENPP7	sun2018	3301	1702	44	0	0	1	0
DEFB118.9306.7.3	DEFB118	sun2018	3301	1702	47	0	0	1	0
CTSS.3181.50.2	CTSS	sun2018	3301	1702	41	0	0	1	0
CTSL1	CTSL1	folkersen2020	30931	1703	44	4	0	1	0
CTSD	CTSD	folkersen2020	30931	1703	47	1	0	1	0
Casein_kinase_II_2-alpha':2-beta_heterotetramer	CSNK2A1	suhre2017	1335	1700	14	16	0	1	0
CPM.7768.10.3	CPM	sun2018	3301	1702	46	0	0	1	0
C-type_lectin_domain_family_7_member_A	CLEC7A	suhre2017	1335	1700	13	14	0	1	0
CFB.4129.72.1	CFB	sun2018	3301	1702	44	0	0	1	0
CDY1.7097.8.3	CDY1	sun2018	3301	1702	44	0	0	1	0
Cyclin-dependent_kinase_2:Cyclin-A2_complex	CDK2:CCNA2	suhre2017	1335	1700	6	10	0	1	0
CAMK1.3592.4.3	CAMK1	sun2018	3301	1702	45	1	0	1	0
ATP1B2.7218.87.3	ATP1B2	sun2018	3301	1702	43	0	0	1	0
Angiopoietin-related_protein_4	ANGPTL4	suhre2017	1335	1700	0	7	0	1	0
ALOX15B.12422.143.3	ALOX15B	sun2018	3301	1702	44	0	0	1	0
ADM	ADM	folkersen2020	30931	1703	44	1	0	1	0
ACP5.3232.28.2	ACP5	sun2018	3301	1702	47	0	0	1	0
ZP4.7766.25.3	ZP4	sun2018	3301	1702	46	2	0	0	0
XPNPEP2	XPNPEP2	folkersen2017	3394	1687	42	1	0	0	0
VEGF-D	VEGFD	folkersen2020	30931	1703	49	1	0	0	0
UCMA.10977.55.3	UCMA	sun2018	3301	1702	47	1	0	0	0
TNFSF14	TNFSF14	folkersen2020	30931	1703	50	2	0	0	0
TRANCE	TNFSF11	folkersen2020	30931	1703	49	6	0	0	0
TRAIL	TNFSF10	folkersen2020	30931	1703	48	6	0	0	0
TNF-R2	TNFRSF1B	folkersen2020	30931	1703	47	1	0	0	0
OPG	TNFRSF11B	folkersen2020	30931	1703	47	2	0	0	0
TRAIL-R2	TNFRSF10B	folkersen2020	30931	1703	48	1	0	0	0
TM	THBD	folkersen2020	30931	1703	46	1	0	0	0
TFF1.9185.15.3	TFF1	sun2018	3301	1702	45	1	0	0	0
STX7.8274.64.3	STX7	sun2018	3301	1702	49	2	0	0	0
ST3GAL6.6947.4.3	ST3GAL6	sun2018	3301	1702	48	1	0	0	0
ST3GAL1.5657.28.3	ST3GAL1	sun2018	3301	1702	46	1	0	0	0
Spectrin_alpha_chain,_non-erythrocytic_1	SPTAN1	suhre2017	1335	1700	34	14	0	0	0
SPARCL1.4467.49.2	SPARCL1	sun2018	3301	1702	49	3	0	0	0
SMPDL3A.14086.11.3	SMPDL3A	sun2018	3301	1702	49	2	0	0	0
SLC5A8.13691.10.3	SLC5A8	sun2018	3301	1702	46	1	0	0	0
SIGLEC12.8352.26.3	SIGLEC12	sun2018	3301	1702	45	2	0	0	0
SERPINE2.3217.74.2	SERPINE2	sun2018	3301	1702	47	2	0	0	0
SERPINA10.6583.67.3	SERPINA10	sun2018	3301	1702	46	1	0	0	0
SEMA3G.5628.21.3	SEMA3G	sun2018	3301	1702	48	2	0	0	0
PSGL-1	SELPLG	folkersen2020	30931	1703	48	3	0	0	0
SELL.4831.4.2	SELL	sun2018	3301	1702	47	1	0	0	0
SELE	SELE	folkersen2020	30931	1703	50	4	0	0	0
S100A9.5339.49.3	S100A9	sun2018	3301	1702	49	1	0	0	0
EN-RAGE	S100A12	folkersen2020	30931	1703	48	1	0	0	0
RUNX3.11138.16.3	RUNX3	sun2018	3301	1702	49	1	0	0	0
40S_ribosomal_protein_SA	RPSA	suhre2017	1335	1700	24	6	0	0	0
ROR1.2590.69.4	ROR1	sun2018	3301	1702	49	1	0	0	0
Retinol-binding_protein_4	RBP4	suhre2017	1335	1700	27	15	0	0	0
RASA1.5481.16.3	RASA1	sun2018	3301	1702	48	1	0	0	0
RAP1GAP.13735.1.3	RAP1GAP	sun2018	3301	1702	47	1	0	0	0
PRCP.5722.78.3	PRCP	sun2018	3301	1702	46	1	0	0	0
PLXNB2.9216.100.3	PLXNB2	sun2018	3301	1702	47	1	0	0	0
Programmed_cell_death_1_ligand_2	PDCD1LG2	suhre2017	1335	1700	2	10	0	0	0
NTN4.3327.27.1	NTN4	sun2018	3301	1702	49	1	0	0	0
NRXN1.8971.9.3	NRXN1	sun2018	3301	1702	43	1	0	0	0
NRSN1.11654.77.3	NRSN1	sun2018	3301	1702	48	2	0	0	0
BNP	NPPB	folkersen2017	3394	1687	42	1	0	0	0
beta-nerve_growth_factor	NGF	suhre2017	1335	1700	26	10	0	0	0
NELL1.6544.33.3	NELL1	sun2018	3301	1702	47	3	0	0	0
Natural_cytotoxicity_triggering_receptor_3	NCR3	suhre2017	1335	1700	1	15	0	0	0
Natural_cytotoxicity_triggering_receptor_1	NCR1	suhre2017	1335	1700	22	20	0	0	0
NAPB.12655.30.3	NAPB	sun2018	3301	1702	47	2	0	0	0
MUC1.9176.3.3	MUC1	sun2018	3301	1702	47	1	0	0	0
MICALL2.12891.1.3	MICALL2	sun2018	3301	1702	46	1	0	0	0
MB	MB	folkersen2020	30931	1703	50	1	0	0	0
MAN2B2.9251.28.3	MAN2B2	sun2018	3301	1702	49	1	0	0	0
MAGEA10.13610.9.3	MAGEA10	sun2018	3301	1702	47	2	0	0	0
Lymphatic_vessel_endothelial_hyaluronic_acid_receptor_1	LYVE1	suhre2017	1335	1700	32	18	0	0	0
LRP1B.7640.29.3	LRP1B	sun2018	3301	1702	49	1	0	0	0
LGALS3	LGALS3	folkersen2017	3394	1687	39	2	0	0	0
LCP1.9749.190.3	LCP1	sun2018	3301	1702	49	1	0	0	0
IRF2.12801.33.3	IRF2	sun2018	3301	1702	48	1	0	0	0
Insulin_receptor	INSR	suhre2017	1335	1700	23	13	0	0	0
Interleukin-5_receptor_subunit_alpha	IL5RA	suhre2017	1335	1700	32	17	0	0	0
Interleukin-25	IL25	suhre2017	1335	1700	32	13	0	0	0
IL-1ra	IL1RN	folkersen2020	30931	1703	50	3	0	0	0
IL-18	IL18	folkersen2020	30931	1703	46	6	0	0	0
Interleukin-17D	IL17D	suhre2017	1335	1700	33	11	0	0	0
IL16.2774.10.3	IL16	sun2018	3301	1702	49	1	0	0	0
IGLL1.6485.59.3	IGLL1	sun2018	3301	1702	48	4	0	0	0
ICOS.14084.191.3	ICOS	sun2018	3301	1702	48	1	0	0	0
HCAR2.13495.48.3	HCAR2	sun2018	3301	1702	47	1	0	0	0
KIM-1	HAVCR1	folkersen2020	30931	1703	48	4	0	0	0
GSTA4.14645.253.3	GSTA4	sun2018	3301	1702	49	1	0	0	0
GPNMB.5080.131.3	GPNMB	sun2018	3301	1702	48	2	0	0	0
Glypican-5	GPC5	suhre2017	1335	1700	34	15	0	0	0
GP1BA.4990.87.1	GP1BA	sun2018	3301	1702	46	1	0	0	0
Glycoprotein,acetyls,,mainly,a1Lacid,glycoprotein	Glycoprotein	kettunen2016	24925	1703	48	2	0	0	0
GLTPD2.7948.129.3	GLTPD2	sun2018	3301	1702	49	2	0	0	0
GFRA1.3314.74.2	GFRA1	sun2018	3301	1702	48	1	0	0	0
FUT5.4549.78.2	FUT5	sun2018	3301	1702	46	1	0	0	0
Galactoside_3(4)-L-fucosyltransferase	FUT3	suhre2017	1335	1700	27	13	0	0	0
Fibroblast_growth_factor_receptor_4	FGFR4	suhre2017	1335	1700	25	7	0	0	0
FARS2.13941.82.3	FARS2	sun2018	3301	1702	48	1	0	0	0
Fatty_acid-binding_protein,_epidermal	FABP5	suhre2017	1335	1700	18	16	0	0	0
FABP4	FABP4	folkersen2020	30931	1703	48	1	0	0	0
EXTL2.6528.95.3	EXTL2	sun2018	3301	1702	45	1	0	0	0
ESM1.3805.16.2	ESM1	sun2018	3301	1702	49	1	0	0	0
ERO1LB.7994.41.3	ERO1LB	sun2018	3301	1702	47	1	0	0	0
DNAJB14.8053.16.3	DNAJB14	sun2018	3301	1702	49	1	0	0	0
DKK4.3365.7.2	DKK4	sun2018	3301	1702	40	2	0	0	0
CXCL6	CXCL6	folkersen2017	3394	1687	40	1	0	0	0
CXCL16	CXCL16	folkersen2020	30931	1703	47	4	0	0	0
CTSZ.4971.1.1	CTSZ	sun2018	3301	1702	48	1	0	0	0
CTSF.9212.22.3	CTSF	sun2018	3301	1702	47	2	0	0	0
CTSA.3179.51.2	CTSA	sun2018	3301	1702	43	1	0	0	0
Cytokine_receptor-like_factor_1:Cardiotrophin-like_cytokine_factor_1_Complex	CRLF1:CLCF1	suhre2017	1335	1700	23	14	0	0	0
CRISP2.9282.12.3	CRISP2	sun2018	3301	1702	44	2	0	0	0
CRHBP.6039.24.3	CRHBP	sun2018	3301	1702	47	1	0	0	0
CPVL.8891.7.3	CPVL	sun2018	3301	1702	49	1	0	0	0
CNTN5.3299.29.2	CNTN5	sun2018	3301	1702	48	2	0	0	0
Cytosolic_non-specific_dipeptidase	CNDP2	suhre2017	1335	1700	24	14	0	0	0
Carbohydrate_sulfotransferase_15	CHST15	suhre2017	1335	1700	21	18	0	0	0
CHL1.3601.54.3	CHL1	sun2018	3301	1702	47	1	0	0	0
CHIC2.10914.4.3	CHIC2	sun2018	3301	1702	49	2	0	0	0
CHI3L1	CHI3L1	folkersen2020	30931	1703	50	4	0	0	0
CHGA.8476.11.3	CHGA	sun2018	3301	1702	42	1	0	0	0
Properdin	CFP	suhre2017	1335	1700	2	11	0	0	0
CFI.2567.5.6	CFI	sun2018	3301	1702	48	1	0	0	0
CFH.4159.130.1	CFH	sun2018	3301	1702	48	1	0	0	0
Cell_adhesion_molecule-relateddown-regulated_by_oncogenes	CDON	suhre2017	1335	1700	25	9	0	0	0
Cyclin-dependent_kinase_inhibitor_1B	CDKN1B	suhre2017	1335	1700	20	19	0	0	0
CD34.9023.9.3	CD34	sun2018	3301	1702	48	1	0	0	0
B-cell_receptor_CD22	CD22	suhre2017	1335	1700	30	16	0	0	0
Cell_surface_glycoprotein_CD200_receptor_1	CD200R1	suhre2017	1335	1700	7	8	0	0	0
CD163.5028.59.1	CD163	sun2018	3301	1702	48	1	0	0	0
CCL3.3040.59.1	CCL3	sun2018	3301	1654	47	1	0	0	0
CCL22.3508.78.3	CCL22	sun2018	3301	1702	48	1	0	0	0
CCL20	CCL20	folkersen2020	30931	1703	50	2	0	0	0
MCP-1	CCL2	folkersen2020	30931	1703	49	2	0	0	0
CCL14.2900.53.3	CCL14	sun2018	3301	1702	44	1	0	0	0
CA10.13666.222.3	CA10	sun2018	3301	1702	44	2	0	0	0
C9orf89.7778.104.3	C9orf89	sun2018	3301	1702	49	1	0	0	0
Brother_of_CDO	BOC	suhre2017	1335	1700	26	17	0	0	0
BCAR3.12634.79.3	BCAR3	sun2018	3301	1702	49	1	0	0	0
ART3.7970.315.3	ART3	sun2018	3301	1702	46	1	0	0	0
ARHGEF10.9061.3.3	ARHGEF10	sun2018	3301	1702	46	1	0	0	0
APOL1.11510.31.3	APOL1	sun2018	3301	1702	46	1	0	0	0
Apolipoprotein_D	APOD	suhre2017	1335	1700	22	12	0	0	0
ApoA1	APOA1	kettunen2016	24925	1703	49	5	0	0	0
APCS.2474.54.5	APCS	sun2018	3301	1702	49	1	0	0	0
ANXA1.4960.72.1	ANXA1	sun2018	3301	1702	49	1	0	0	0
AMY1A.7918.114.3	AMY1A	sun2018	3301	1702	45	1	0	0	0
CD166_antigen	ALCAM	suhre2017	1335	1700	30	12	0	0	0
Albumin	ALB	kettunen2016	24925	1703	50	2	0	0	0
Alpha-2-HS-glycoprotein	AHSG	suhre2017	1335	1700	33	13	0	0	0
Angiotensinogen	AGT	suhre2017	1335	1700	22	20	0	0	0
RAGE	AGER	folkersen2020	30931	1703	46	10	0	0	0
Aggrecan_core_protein	ACAN	suhre2017	1335	1700	20	12	0	0	0
WFIKKN2.13408.23.3	WFIKKN2	sun2018	3301	1702	46	0	0	0	NA
VCAM1.2967.8.1	VCAM1	sun2018	3301	1702	48	0	0	0	NA
USE1.8057.78.3	USE1	sun2018	3301	1702	49	0	0	0	NA
UQCRB.12957.62.3	UQCRB	sun2018	3301	1702	46	0	0	0	NA
TWSG1.9234.8.3	TWSG1	sun2018	3301	1702	49	0	0	0	NA
TP53I11.13022.20.3	TP53I11	sun2018	3301	1702	47	0	0	0	NA
TNF-R1	TNFRSF1A	folkersen2020	30931	1703	47	0	0	0	NA
TLR1.11149.3.3	TLR1	sun2018	3301	1702	48	0	0	0	NA
TENM4.11365.17.3	TENM4	sun2018	3301	1702	46	0	0	0	NA
TIE2	TEK	folkersen2020	30931	1703	48	0	0	0	NA
TBP.2875.15.2	TBP	sun2018	3301	1702	42	0	0	0	NA
STAB1.14599.18.3	STAB1	sun2018	3301	1702	43	0	0	0	NA
ST6GALNAC6.7228.2.3	ST6GALNAC6	sun2018	3301	1702	43	0	0	0	NA
ST6GALNAC5.7927.16.3	ST6GALNAC5	sun2018	3301	1702	46	0	0	0	NA
SPON1	SPON1	folkersen2020	30931	1703	48	0	0	0	NA
SPHK2.4468.21.2	SPHK2	sun2018	3301	1702	40	0	0	0	NA
SPATA9.7809.22.3	SPATA9	sun2018	3301	1702	49	0	0	0	NA
SOD3.8463.2.3	SOD3	sun2018	3301	1702	45	0	0	0	NA
SIRT2	SIRT2	folkersen2020	30931	1703	48	0	0	0	NA
SAP30.12888.18.3	SAP30	sun2018	3301	1702	48	0	0	0	NA
RNF43.14120.2.3	RNF43	sun2018	3301	1702	48	0	0	0	NA
RNF148.9955.40.3	RNF148	sun2018	3301	1702	47	0	0	0	NA
RIPK2.8970.9.3	RIPK2	sun2018	3301	1702	49	0	0	0	NA
RBM24.11380.84.3	RBM24	sun2018	3301	1702	47	0	0	0	NA
PTPRS.6049.64.3	PTPRS	sun2018	3301	1702	49	0	0	0	NA
PRTN3.3514.49.2	PRTN3	sun2018	3301	1702	47	0	0	0	NA
PRSS1.3049.61.2	PRSS1	sun2018	3301	1702	43	0	0	0	NA
PRL	PRL	folkersen2020	30931	1703	46	0	0	0	NA
PPP2R1A.12621.55.3	PPP2R1A	sun2018	3301	1702	47	0	0	0	NA
POSTN.6650.20.3	POSTN	sun2018	3301	1702	46	0	0	0	NA
POR.2731.29.2	POR	sun2018	3301	1702	48	0	0	0	NA
PLOD3.10612.18.3	PLOD3	sun2018	3301	1702	49	0	0	0	NA
PECAM-1	PECAM1	folkersen2020	30931	1703	48	0	0	0	NA
PARK7.9845.33.3	PARK7	sun2018	3301	1702	48	0	0	0	NA
NXPH3.6054.6.3	NXPH3	sun2018	3301	1702	49	0	0	0	NA
NTS.7857.22.3	NTS	sun2018	3301	1702	49	0	0	0	NA
NTF4.4146.58.2	NTF4	sun2018	3301	1702	46	0	0	0	NA
NOV.2737.22.2	NOV	sun2018	3301	1702	47	0	0	0	NA
NOTUM.8252.2.3	NOTUM	sun2018	3301	1702	49	0	0	0	NA
NoneX.13231.90.3	NoneX	sun2018	3301	1702	46	0	0	0	NA
MYBPC1.7648.9.3	MYBPC1	sun2018	3301	1702	47	0	0	0	NA
MUSK.11547.84.3	MUSK	sun2018	3301	1702	40	0	0	0	NA
MTAP.9910.9.3	MTAP	sun2018	3301	1702	49	0	0	0	NA
MSTN.12077.32.3	MSTN	sun2018	3301	1702	48	0	0	0	NA
MMRN2.9723.105.3	MMRN2	sun2018	3301	1702	48	0	0	0	NA
MMP14.5002.76.1	MMP14	sun2018	3301	1702	47	0	0	0	NA
MINPP1.5586.66.3	MINPP1	sun2018	3301	1702	44	0	0	0	NA
MDM1.7898.29.3	MDM1	sun2018	3301	1702	47	0	0	0	NA
MACROD1.13653.335.3	MACROD1	sun2018	3301	1702	44	0	0	0	NA
LYSMD4.9106.87.3	LYSMD4	sun2018	3301	1702	49	0	0	0	NA
LRFN1.7910.41.3	LRFN1	sun2018	3301	1702	48	0	0	0	NA
LOC652493.6561.77.3	LOC652493	sun2018	3301	1702	48	0	0	0	NA
LILRB5.7015.8.3	LILRB5	sun2018	3301	1702	48	0	0	0	NA
LILRB2.5091.28.3	LILRB2	sun2018	3301	1702	48	0	0	0	NA
LEP	LEP	folkersen2020	30931	1703	49	0	0	0	NA
LAG3.9950.229.3	LAG3	sun2018	3301	1702	49	0	0	0	NA
KLK6	KLK6	folkersen2020	30931	1703	49	0	0	0	NA
hK11	KLK11	folkersen2020	30931	1703	48	0	0	0	NA
ITGB1BP2	ITGB1BP2	folkersen2020	30931	1703	49	0	0	0	NA
IRF1.10351.51.3	IRF1	sun2018	3301	1702	49	0	0	0	NA
ILF3.12759.47.3	ILF3	sun2018	3301	1702	48	0	0	0	NA
IL36G.9117.4.3	IL36G	sun2018	3301	1702	48	0	0	0	NA
IL31RA.8273.84.3	IL31RA	sun2018	3301	1702	49	0	0	0	NA
IL19.3035.80.2	IL19	sun2018	3301	1702	48	0	0	0	NA
NEMO	IKBKG	folkersen2020	30931	1703	48	0	0	0	NA
IGLON5.6478.2.3	IGLON5	sun2018	3301	1702	48	0	0	0	NA
IGFBP6.14088.38.3	IGFBP6	sun2018	3301	1702	48	0	0	0	NA
IGFBP2.2570.72.5	IGFBP2	sun2018	3301	1702	47	0	0	0	NA
ICAM3.2649.77.2	ICAM3	sun2018	3301	1702	46	0	0	0	NA
HS6ST2.13524.25.3	HS6ST2	sun2018	3301	1702	48	0	0	0	NA
HGF	HGF	folkersen2020	30931	1703	46	0	0	0	NA
HBQ1.7965.25.3	HBQ1	sun2018	3301	1702	49	0	0	0	NA
GH	GH1	folkersen2020	30931	1703	49	0	0	0	NA
GGT2.6334.9.3	GGT2	sun2018	3301	1702	48	0	0	0	NA
FS	FST	folkersen2020	30931	1703	43	0	0	0	NA
FAM177A1.8039.41.3	FAM177A1	sun2018	3301	1702	44	0	0	0	NA
FAIM3.6574.11.3	FAIM3	sun2018	3301	1702	47	0	0	0	NA
FAH.11424.4.3	FAH	sun2018	3301	1702	47	0	0	0	NA
DNAJB9.11214.40.3	DNAJB9	sun2018	3301	1702	42	0	0	0	NA
CXCL10.4141.79.1	CXCL10	sun2018	3301	1702	49	0	0	0	NA
CUZD1.7943.16.3	CUZD1	sun2018	3301	1702	48	0	0	0	NA
CSNK2A2.CSNK2B.5226.36.3	CSNK2A2	sun2018	3301	1702	49	0	0	0	NA
CSF-1	CSF1	folkersen2020	30931	1703	48	0	0	0	NA
CRYZL1.9207.60.3	CRYZL1	sun2018	3301	1702	49	0	0	0	NA
CRIM1.8699.43.3	CRIM1	sun2018	3301	1702	48	0	0	0	NA
CRABP1.11967.23.3	CRABP1	sun2018	3301	1702	41	0	0	0	NA
COL1A1.11140.56.3	COL1A1	sun2018	3301	1702	42	0	0	0	NA
CNTN2.3296.92.2	CNTN2	sun2018	3301	1702	48	0	0	0	NA
CLEC14A.10461.57.3	CLEC14A	sun2018	3301	1702	42	0	0	0	NA
CHST6.4429.51.2	CHST6	sun2018	3301	1702	47	0	0	0	NA
CHI3L2.9383.24.3	CHI3L2	sun2018	3301	1702	47	0	0	0	NA
CD93.11200.52.3	CD93	sun2018	3301	1702	49	0	0	0	NA
CD70.5807.77.3	CD70	sun2018	3301	1702	46	0	0	0	NA
CD40-L	CD40LG	folkersen2020	30931	1703	50	0	0	0	NA
BRPF1.11671.19.3	BRPF1	sun2018	3301	1702	45	0	0	0	NA
BOLA2.8404.102.3	BOLA2	sun2018	3301	1702	48	0	0	0	NA
BMPR1A.4859.6.1	BMPR1A	sun2018	3301	1702	46	0	0	0	NA
BIN1.9574.11.3	BIN1	sun2018	3301	1702	49	0	0	0	NA
B4GALT3.6921.24.3	B4GALT3	sun2018	3301	1702	45	0	0	0	NA
ARFIP2.12630.8.3	ARFIP2	sun2018	3301	1702	47	0	0	0	NA
ADAM29.13549.15.3	ADAM29	sun2018	3301	1702	45	0	0	0	NA

## Sheet: Supplementary Data 6
Supplementary Data 6. 24 pleiotropic loci across 12 chromosomes identified by GWAS-PW influencing migraine and one or more blood proteins via shared SNPs.
#chunk: the id representing the independent genomic region.
#chr: the genomic cunk chromosome.
#start: the genomic cunk start point.
#stop: the genomic chunk stop point.
#full_name: protein name reported in the study.
#gene: the encoded gene.
#study: first author_year of publication.
#samplesize: reported sample size in the paper.
#max_abs_Z_TRAIT1: the maximum absolute z-score across all SNPs falling into the genomic chunk from migraine GWAS.
#max_abs_Z_TRAIT2: the maximum absolute z-score across all SNPs falling into the genomic chunk from blood protein GWAS.
#ppa1: estimated posterior probability supporting scenario 1 (the locus is affecting only migraine).
#ppa2: estimated posterior probability supporting scenario 2 (the locus is affecting only blood protein).
#ppa3: estimated posterior probability supporting scenario 3 (the locus is affecting both migraine and blood protein via one SNP).
#ppa4: estimated posterior probability supporting scenario 4 (the locus is affecting both migraine and blood protein via two separate SNPs).
chunk	chr	start	stop	full_name	gene	study	samplesize	max_abs_Z_TRAIT1	max_abs_Z_TRAIT2	ppa1	ppa2	ppa3	ppa4
24	1	38731847	40200567	RBBP5.13631.1.3	RBBP5	sun2018	3301	5.08481	4.91425	0.0180169	0.000117408	0.971361	0.00939304
41	1	65041704	66939404	Scavenger_receptor_class_F_member_2	SCARF2	suhre2017	1335	4.91629	4.66843	0.0339251	0.018263	0.901625	0.0312097
75	1	148361253	151538881	GDNF_family_receptor_alpha-2	GFRA2	suhre2017	1335	5.69831	4.21948	0.0309145	0.000163369	0.947683	0.0210621
79	1	156336133	158027412	MMP-1	MMP1	folkersen2020	30931	9.58698	5.92249	8.76675e-05	8.13607e-19	0.979725	0.0201869
175	10	63341695	65794114	HB-EGF	HBEGF	folkersen2020	30931	3.86963	13.3028	9.51488e-36	0.0187443	0.979963	0.00129304
175	10	63341695	65794114	PAR-1	F2R	folkersen2020	30931	3.86963	9.49309	3.68066e-16	0.0268786	0.9706	0.0025209
175	10	63341695	65794114	VEGF-A	VEGFA	folkersen2020	30931	3.86963	6.63136	5.33704e-07	0.0122785	0.987298	0.000394841
175	10	63341695	65794114	CXCL1	CXCL1	folkersen2020	30931	3.86963	8.3832	1.1797e-11	0.0545027	0.94052	0.00497716
175	10	63341695	65794114	PDGF_subunit_B	PDGFB	folkersen2020	30931	3.86963	8.83072	4.18155e-14	0.0207952	0.975179	0.00402565
175	10	63341695	65794114	Dkk-1	DKK1	folkersen2020	30931	3.86963	11.7645	3.72416e-27	0.0215583	0.970253	0.00818829
175	10	63341695	65794114	CCL5.5480.49.3	CCL5	sun2018	3301	3.86963	6.05543	6.25979e-05	0.0642662	0.928304	0.00399069
193	10	95396368	96221243	MAPKAPK5.8382.47.3	MAPKAPK5	sun2018	3301	9.33541	3.81707	0.0840243	1.14775e-17	0.911878	0.00409733
193	10	95396368	96221243	MYOM2.13534.20.3	MYOM2	sun2018	3301	9.33541	4.06821	0.0650178	1.11967e-18	0.934649	0.000333525
193	10	95396368	96221243	UMP-CMP_kinase	CMPK1	suhre2017	1335	9.33541	3.93627	0.0241652	1.10211e-16	0.966508	0.00932634
277	11	101331121	103959636	Receptor_tyrosine-protein_kinase_erbB-3	ERBB3	suhre2017	1335	5.6486	4.35368	0.00443286	8.478e-05	0.979803	0.0156195
318	12	20863943	23820634	Receptor_tyrosine-protein_kinase_erbB-3	ERBB3	suhre2017	1335	4.44218	6.45906	1.98801e-07	0.0638413	0.928229	0.007926
382	12	130377921	131786751	t-PA	PLAT	folkersen2020	30931	3.88459	6.45639	3.16708e-06	0.00601212	0.989541	0.00440446
432	13	96087558	97519210	Receptor_tyrosine-protein_kinase_erbB-3	ERBB3	suhre2017	1335	5.00281	3.75102	0.0419095	0.00212805	0.922969	0.00646093
449	14	23018665	24905123	Scavenger_receptor_class_F_member_2	SCARF2	suhre2017	1335	4.26378	5.16181	0.00184801	0.0587695	0.922011	0.00960338
451	14	26135686	28466533	Receptor_tyrosine-protein_kinase_erbB-3	ERBB3	suhre2017	1335	5.02139	4.85547	0.00739311	0.00649313	0.948768	0.0337187
472	14	57481262	59448336	VEGF-A	VEGFA	folkersen2020	30931	4.95589	4.5095	0.0283112	0.000184675	0.964794	0.00395051
480	14	72889615	76444767	PlGF	PGF	folkersen2020	30931	4.2297	11.1135	9.00884e-24	0.00431072	0.990949	0.00474025
609	17	1928731	3702312	CA-125	MUC16	folkersen2020	30931	5.53704	4.52415	0.0410004	3.38707e-05	0.955411	0.00114686
679	18	44299246	45939732	Neurotrophin-3	NTF3	suhre2017	1335	5.1915	4.39004	0.0242739	0.0013075	0.960846	0.00951573
679	18	44299246	45939732	Glutathione_S-transferase_P	GSTP1	suhre2017	1335	5.1915	5.63193	0.000207221	0.00251692	0.97993	0.0173149
729	19	40984601	42131573	B3GNT2.7980.72.3	B3GNT2	sun2018	3301	6.02205	19.0333	2.51864e-74	3.61061e-05	0.926858	0.0731063
732	19	44744108	46102697	AIMP1.2714.78.2	AIMP1	sun2018	3301	3.42053	13.1101	2.33138e-33	0.0468287	0.939362	0.0138095
780	2	60292000	62429044	GAL	GAL	folkersen2020	30931	3.49168	13.766	1.55401e-37	0.0875929	0.903574	0.00883285
860	2	202818637	205799241	REN	REN	folkersen2020	30931	5.50686	5.66926	6.85152e-05	7.00054e-06	0.998925	0.000996462
983	3	17891118	19125144	PAR-1	F2R	folkersen2020	30931	6.2137	3.96859	0.0871586	7.04329e-08	0.912452	0.000320702
983	3	17891118	19125144	AGRP	AGRP	folkersen2020	30931	6.2137	4.91222	0.00253353	8.97263e-08	0.997418	4.67943e-05
1047	3	123517768	124936642	BMP7.2972.57.2	BMP7	sun2018	3301	5.71817	4.06003	0.0928585	5.5148e-06	0.903872	0.00110676
1050	3	128194861	130244735	PAPPA	PAPPA	folkersen2020	30931	3.66432	9.1398	2.23466e-15	0.0588297	0.933751	0.0074192
1699	9	135298842	137041122	CCL25.2705.5.2	CCL25	sun2018	3301	4.25081	6.02804	0.00021002	0.0429579	0.938918	0.0167848
1699	9	135298842	137041122	PAR-1	F2R	folkersen2020	30931	4.25081	5.14877	0.00156629	0.000827981	0.988254	0.000694364
1699	9	135298842	137041122	B3GNT2.7980.72.3	B3GNT2	sun2018	3301	4.25081	9.38955	2.28408e-16	0.00759051	0.985602	0.00680735
1699	9	135298842	137041122	FGF-23	FGF23	folkersen2020	30931	4.25081	6.47577	4.99792e-06	0.00912959	0.9294	0.0614361
1699	9	135298842	137041122	TF	F3	folkersen2020	30931	4.25081	15.3761	8.20778e-48	0.00981967	0.980716	0.00946453
1699	9	135298842	137041122	CX3CL1	CX3CL1	folkersen2020	30931	4.25081	5.5966	0.000343038	0.00706929	0.985137	0.00557811
1699	9	135298842	137041122	SCF	KITLG	folkersen2020	30931	4.25081	5.88288	7.33831e-05	0.017093	0.977391	0.00504727
1699	9	135298842	137041122	ICAM5.8245.27.3	ICAM5	sun2018	3301	4.25081	10.8162	3.07085e-22	0.00442929	0.991797	0.00377352
1699	9	135298842	137041122	MAN1A2.9077.10.3	MAN1A2	sun2018	3301	4.25081	6.86919	1.42283e-07	0.00218444	0.992213	0.00560144
1699	9	135298842	137041122	ApoB	APOB	kettunen2016	24925	4.25081	5.56644	0.000526313	0.0255943	0.954644	0.0162854
1699	9	135298842	137041122	TPST2.8024.64.3	TPST2	sun2018	3301	4.25081	9.74437	2.41326e-17	0.016746	0.977648	0.00560641

## Sheet: Supplementary Data 7
Supplementary Data 7. The g:Profiler annotation results for the included 325 proteins.
source	term_name	term_id	adjusted_p	negative_log10_of_adjusted_p	term_size	query_size	intersection_size	effective_domain_size	intersections
GO:MF	signaling receptor binding	GO:0005102	2.04873e-39	38.6885	1551	314	111	18679	KITLG,RETN,REN,HBEGF,TNFRSF11B,CXCL16,TNFSF11,DKK1,FABP4,LEP,ADM,PDGFB,TNFSF14,IL16,AGRP,IL27,GAL,APOB,MLN,VEGFD,PGF,PLAUR,APOA1,NTF4,F2R,IL18,TNFSF10,PLAT,CXCL10,RNF43,IGLL1,NXPH3,GH1,CX3CL1,FST,HGF,CCL2,FGF23,IL1RN,LCP1,CCL3,PARK7,CCL20,CXCL1,NRXN1,IKBKG,CCL22,ESM1,VEGFA,BMP7,LILRB2,S100A9,RIPK2,NOV,VCAM1,TFF1,SELPLG,GDF15,S100A12,LAG3,AIMP1,PRL,SEMA3G,GFRA1,CXCL6,NGF,PRTN3,IL17D,IFNL2,FGF1,CLE…
GO:MF	receptor ligand activity	GO:0048018	1.26263e-37	36.8987	495	314	66	18679	KITLG,RETN,HBEGF,TNFRSF11B,CXCL16,TNFSF11,DKK1,LEP,ADM,PDGFB,TNFSF14,IL16,AGRP,IL27,GAL,MLN,VEGFD,PGF,APOA1,NTF4,IL18,TNFSF10,CXCL10,GH1,CX3CL1,HGF,CCL2,FGF23,IL1RN,CCL3,CCL20,CXCL1,CCL22,VEGFA,BMP7,NOV,TFF1,GDF15,AIMP1,PRL,SEMA3G,CXCL6,NGF,IL17D,IFNL2,FGF1,CSF1,AGT,IL36G,CCL25,TNFSF15,CD40LG,CRLF1,CLCF1,FGF10,CCL5,LGALS3,GPNMB,IL25,NTF3,MSTN,IL19,NTS,CD70,NPPB,CCL14
GO:MF	signaling receptor activator activity	GO:0030546	3.10115e-37	36.5085	502	314	66	18679	KITLG,RETN,HBEGF,TNFRSF11B,CXCL16,TNFSF11,DKK1,LEP,ADM,PDGFB,TNFSF14,IL16,AGRP,IL27,GAL,MLN,VEGFD,PGF,APOA1,NTF4,IL18,TNFSF10,CXCL10,GH1,CX3CL1,HGF,CCL2,FGF23,IL1RN,CCL3,CCL20,CXCL1,CCL22,VEGFA,BMP7,NOV,TFF1,GDF15,AIMP1,PRL,SEMA3G,CXCL6,NGF,IL17D,IFNL2,FGF1,CSF1,AGT,IL36G,CCL25,TNFSF15,CD40LG,CRLF1,CLCF1,FGF10,CCL5,LGALS3,GPNMB,IL25,NTF3,MSTN,IL19,NTS,CD70,NPPB,CCL14
GO:MF	cytokine activity	GO:0005125	1.40392e-22	21.8527	235	314	37	18679	KITLG,TNFRSF11B,CXCL16,TNFSF11,TNFSF14,IL16,IL27,IL18,TNFSF10,CXCL10,CX3CL1,CCL2,IL1RN,CCL3,CCL20,CXCL1,CCL22,VEGFA,BMP7,GDF15,AIMP1,CXCL6,IL17D,IFNL2,CSF1,IL36G,CCL25,TNFSF15,CD40LG,CRLF1,CLCF1,CCL5,IL25,MSTN,IL19,CD70,CCL14
GO:MF	cytokine receptor binding	GO:0005126	3.62637e-18	17.4405	274	314	35	18679	KITLG,CXCL16,TNFSF11,TNFSF14,IL27,VEGFD,PGF,NTF4,IL18,TNFSF10,CXCL10,GH1,CX3CL1,CCL2,IL1RN,CCL3,CCL20,CXCL1,CCL22,VEGFA,PRL,CXCL6,NGF,CSF1,IL36G,CCL25,TNFSF15,CD40LG,CRLF1,CLCF1,CCL5,IL25,NTF3,CD70,CCL14
GO:MF	glycosaminoglycan binding	GO:0005539	3.85385e-16	15.4141	238	314	31	18679	HBEGF,APOB,MPO,PGF,NELL1,CXCL10,VEGFA,BMP7,NOV,CFH,SPOCK2,EVA1C,MMP7,STAB1,SELL,CXCL6,POSTN,FGF1,LYVE1,FGF10,ACAN,GPNMB,SERPINA10,PTPRS,MSTN,SOD3,SERPINE2,LTF,RSPO3,FGFR4,EXTL2
GO:MF	heparin binding	GO:0008201	3.65592e-15	14.437	168	314	26	18679	HBEGF,APOB,MPO,PGF,NELL1,CXCL10,VEGFA,BMP7,NOV,CFH,EVA1C,MMP7,SELL,CXCL6,POSTN,FGF1,FGF10,GPNMB,SERPINA10,PTPRS,MSTN,SOD3,SERPINE2,LTF,RSPO3,FGFR4
GO:MF	sulfur compound binding	GO:1901681	6.81872e-14	13.1663	264	314	30	18679	HBEGF,APOB,MPO,PGF,NELL1,CXCL10,FST,VEGFA,BMP7,NOV,CFH,EVA1C,MMP7,SELL,CXCL6,POSTN,FGF1,GSTP1,FGF10,GPNMB,CHST15,SERPINA10,PTPRS,MSTN,SOD3,SERPINE2,LTF,RSPO3,FGFR4,CD34
GO:MF	growth factor activity	GO:0008083	2.63e-13	12.58	164	314	24	18679	KITLG,HBEGF,DKK1,PDGFB,VEGFD,PGF,NTF4,GH1,HGF,FGF23,CXCL1,VEGFA,BMP7,NOV,TFF1,GDF15,NGF,FGF1,CSF1,AGT,CLCF1,FGF10,NTF3,MSTN
GO:MF	chemoattractant activity	GO:0042056	8.54494e-12	11.0683	37	314	13	18679	PDGFB,VEGFD,PGF,CXCL10,CX3CL1,HGF,CCL3,VEGFA,FGF10,CCL5,LGALS3,GPNMB,NTF3
GO:MF	chemokine activity	GO:0008009	1.12633e-08	7.94834	49	314	12	18679	CXCL16,CXCL10,CX3CL1,CCL2,CCL3,CCL20,CXCL1,CCL22,CXCL6,CCL25,CCL5,CCL14
GO:MF	chemokine receptor binding	GO:0042379	1.32786e-06	5.87685	72	314	12	18679	CXCL16,CXCL10,CX3CL1,CCL2,CCL3,CCL20,CXCL1,CCL22,CXCL6,CCL25,CCL5,CCL14
GO:MF	growth factor binding	GO:0019838	8.13025e-06	5.0899	141	314	15	18679	PDGFB,IL1RN,TEK,ESM1,NOV,TWSG1,CRIM1,EPHA2,COL1A1,IGFBP6,IGFBP2,WFIKKN2,INSR,FGFR4,ERBB3
GO:MF	peptidase activity	GO:0008233	2.71085e-05	4.56689	647	314	32	18679	REN,KLK6,CTSD,F3,PAPPA,CTSA,PLAT,CFI,HGF,PARK7,CTSF,CFB,CPB1,PRCP,MMP7,CNDP2,MMP12,PRSS1,CTSZ,PRTN3,PRSS2,KLK11,CPVL,CTSS,XPNPEP2,GGT2,ADAM29,MMP1,LTF,MMP14,PRSS27,CPM
GO:MF	serine-type peptidase activity	GO:0008236	5.11698e-05	4.29099	185	314	16	18679	KLK6,F3,CTSA,PLAT,CFI,HGF,CFB,PRCP,PRSS1,PRTN3,PRSS2,KLK11,CPVL,MMP1,LTF,PRSS27
GO:MF	tumor necrosis factor receptor superfamily binding	GO:0032813	5.6092e-05	4.2511	49	314	9	18679	TNFSF11,TNFSF14,NTF4,TNFSF10,NGF,TNFSF15,CD40LG,NTF3,CD70
GO:MF	G protein-coupled receptor binding	GO:0001664	6.35763e-05	4.1967	292	314	20	18679	CXCL16,ADM,AGRP,GAL,MLN,CXCL10,RNF43,CX3CL1,CCL2,CCL3,CCL20,CXCL1,CCL22,CXCL6,AGT,CCL25,CCL5,NTS,RSPO3,CCL14
GO:MF	serine hydrolase activity	GO:0017171	6.88198e-05	4.16229	189	314	16	18679	KLK6,F3,CTSA,PLAT,CFI,HGF,CFB,PRCP,PRSS1,PRTN3,PRSS2,KLK11,CPVL,MMP1,LTF,PRSS27
GO:MF	carbohydrate binding	GO:0030246	0.000129237	3.88861	277	314	19	18679	PTX3,OLR1,CHI3L1,EVA1C,SELL,APCS,CLEC7A,CD22,SELE,CLEC14A,ACAN,LGALS3,PLOD3,CHI3L2,SIGLEC12,CNTN2,MAN2B2,CD34,CD93
GO:MF	cytokine binding	GO:0019955	0.000365388	3.43725	140	314	13	18679	TNFRSF1B,TNFRSF1A,BMPR1A,IL1RN,PARK7,TWSG1,IL12RB2,CRLF1,UCMA,WFIKKN2,LEPR,IL5RA,IL31RA
GO:MF	CCR chemokine receptor binding	GO:0048020	0.000632329	3.19906	48	314	8	18679	CX3CL1,CCL2,CCL3,CCL20,CCL22,CCL25,CCL5,CCL14
GO:MF	hormone activity	GO:0005179	0.000815267	3.0887	127	314	12	18679	RETN,LEP,ADM,AGRP,GAL,MLN,GH1,PRL,AGT,CCL25,NTS,NPPB
GO:MF	endopeptidase activity	GO:0004175	0.00101911	2.99178	444	314	23	18679	REN,KLK6,CTSD,F3,PAPPA,PLAT,CFI,HGF,CTSF,CFB,MMP7,MMP12,PRSS1,CTSZ,PRTN3,PRSS2,KLK11,CTSS,ADAM29,MMP1,LTF,MMP14,PRSS27
GO:MF	signaling receptor inhibitor activity	GO:0030547	0.00211816	2.67404	40	314	7	18679	DKK1,FST,IL1RN,CCL5,WFIKKN2,LILRB4,DKK4
GO:MF	extracellular matrix binding	GO:0050840	0.00211827	2.67402	56	314	8	18679	VEGFA,SPOCK2,SPARCL1,NTN4,RPSA,CLEC14A,CTSS,LGALS3
GO:MF	growth factor receptor binding	GO:0070851	0.00263655	2.57896	142	314	12	18679	HBEGF,PDGFB,VEGFD,PGF,FGF23,IL1RN,NRXN1,ESM1,VEGFA,FGF1,IL36G,FGF10
GO:MF	serine-type endopeptidase activity	GO:0004252	0.00265397	2.5761	167	314	13	18679	KLK6,F3,PLAT,CFI,HGF,CFB,PRSS1,PRTN3,PRSS2,KLK11,MMP1,LTF,PRSS27
GO:MF	cargo receptor activity	GO:0038024	0.00324892	2.48826	78	314	9	18679	AGER,CXCL16,OLR1,CFI,LRP1B,STAB1,SCARF2,CD163,INSR
GO:MF	integrin binding	GO:0005178	0.0035132	2.4543	146	314	12	18679	CX3CL1,LCP1,ESM1,NOV,VCAM1,FGF1,ICAM3,CD40LG,GPNMB,ICAM5,ITGB1BP2,MMP14
GO:MF	insulin-like growth factor binding	GO:0005520	0.0038021	2.41998	29	314	6	18679	ESM1,NOV,CRIM1,IGFBP6,IGFBP2,INSR
GO:MF	carboxypeptidase activity	GO:0004180	0.00411015	2.38614	44	314	7	18679	CTSA,CPB1,PRCP,CNDP2,CTSZ,CPVL,CPM
GO:MF	endopeptidase inhibitor activity	GO:0004866	0.00442342	2.35424	175	314	13	18679	TNFSF14,PI3,BIN1,SPOCK2,CRIM1,AHSG,NGF,AGT,WFIKKN2,SERPINA10,ITIH5,SERPINE2,LTF
GO:MF	receptor antagonist activity	GO:0048019	0.00468584	2.32921	30	314	6	18679	DKK1,FST,IL1RN,CCL5,WFIKKN2,DKK4
GO:MF	peptidase inhibitor activity	GO:0030414	0.00636476	2.19622	181	314	13	18679	TNFSF14,PI3,BIN1,SPOCK2,CRIM1,AHSG,NGF,AGT,WFIKKN2,SERPINA10,ITIH5,SERPINE2,LTF
GO:MF	tumor necrosis factor receptor binding	GO:0005164	0.00695181	2.1579	32	314	6	18679	TNFSF11,TNFSF14,TNFSF10,TNFSF15,CD40LG,CD70
GO:MF	endopeptidase regulator activity	GO:0061135	0.00901926	2.04483	187	314	13	18679	TNFSF14,PI3,BIN1,SPOCK2,CRIM1,AHSG,NGF,AGT,WFIKKN2,SERPINA10,ITIH5,SERPINE2,LTF
GO:MF	cell adhesion molecule binding	GO:0050839	0.00922037	2.03525	544	314	24	18679	CX3CL1,LCP1,PARK7,SWAP70,NRXN1,ESM1,LILRB2,NOV,VCAM1,TENM4,EPHA2,POSTN,RPSA,FGF1,ICAM3,CD40LG,SPTAN1,GPNMB,ARFIP2,ICAM5,CNTN2,ITGB1BP2,ANXA1,MMP14
GO:MF	signaling receptor regulator activity	GO:0030545	0.0145269	1.83783	53	314	7	18679	DKK1,FST,IL1RN,CCL5,WFIKKN2,LILRB4,DKK4
GO:MF	transmembrane receptor protein kinase activity	GO:0019199	0.0179676	1.74551	145	314	11	18679	BMPR1A,MUSK,TEK,RIPK2,ROR1,CRIM1,EPHA2,EPHB2,INSR,FGFR4,ERBB3
GO:MF	enzyme inhibitor activity	GO:0004857	0.01938	1.71265	391	314	19	18679	TNFSF14,APOA1,PI3,BIN1,SPOCK2,CRIM1,AHSG,NGF,AGT,ANGPTL4,LGALS3,WFIKKN2,LILRB4,SERPINA10,ITIH5,SERPINE2,LTF,ANXA1,CDKN1B
GO:MF	carbohydrate derivative binding	GO:0097367	0.0229105	1.63997	2282	314	63	18679	HBEGF,APOB,MPO,CSNK2A2,PGF,NELL1,CXCL10,FST,BMPR1A,MUSK,TEK,SWAP70,VEGFA,POR,BMP7,MAPK13,RIPK2,NOV,CFH,CHI3L1,SPOCK2,EVA1C,ROR1,MMP7,RUNX3,CMPK1,SPHK2,STAB1,SELL,CXCL6,EPHA2,POSTN,FGF1,CD22,SELE,LYVE1,EPHB2,FGF10,ACAN,CTSS,CD200R1,MAPKAPK5,CSNK2A1,GPNMB,CHI3L2,SIGLEC12,CHST15,ARFIP2,SERPINA10,PTPRS,MSTN,FARS2,INSR,SOD3,CAMK1,SERPINE2,LTF,CDK2,RSPO3,FGFR4,EXTL2,ENTPD5,ERBB3
GO:MF	nerve growth factor receptor binding	GO:0005163	0.023655	1.62608	5	314	3	18679	NTF4,NGF,NTF3
GO:MF	serine-type carboxypeptidase activity	GO:0004185	0.023655	1.62608	5	314	3	18679	CTSA,PRCP,CPVL
GO:MF	catalytic activity, acting on a protein	GO:0140096	0.024738	1.60664	2336	314	64	18679	REN,KLK6,CTSD,F3,PAPPA,CSNK2A2,CTSA,PLAT,RNF43,CFI,HGF,BMPR1A,CCL2,MUSK,CCL3,PARK7,CTSF,TEK,CFB,CPB1,CDY1,MAPK13,RIPK2,SIRT2,PRCP,ROR1,MMP7,CRIM1,CNDP2,MMP12,PRSS1,PPP2R1A,STAB1,CTSZ,EPHA2,PRTN3,TPST2,PRSS2,KLK11,BRPF1,MINPP1,EPHB2,CPVL,CTSS,CCL5,PLOD3,MAPKAPK5,CSNK2A1,XPNPEP2,GGT2,ADAM29,MMP1,PTPRS,INSR,CAMK1,RNF148,RBBP5,LTF,CDK2,FGFR4,MMP14,ERBB3,PRSS27,CPM
GO:MF	transmembrane receptor protein tyrosine kinase activity	GO:0004714	0.0277592	1.55659	126	314	10	18679	MUSK,TEK,RIPK2,ROR1,CRIM1,EPHA2,EPHB2,INSR,FGFR4,ERBB3
GO:MF	exopeptidase activity	GO:0008238	0.0309852	1.50885	103	314	9	18679	CTSA,CPB1,PRCP,CNDP2,CTSZ,CPVL,XPNPEP2,MMP14,CPM
GO:MF	low-density lipoprotein particle receptor activity	GO:0005041	0.0353854	1.45118	14	314	4	18679	CXCL16,OLR1,LRP1B,STAB1
GO:MF	immune receptor activity	GO:0140375	0.0438513	1.35802	133	314	10	18679	F3,LILRB2,GFRA1,IL12RB2,CRLF1,CD200R1,GFRA2,LEPR,IL5RA,IL31RA
GO:BP	immune system process	GO:0002376	1.02108e-27	26.9909	3438	316	150	18123	AGER,KITLG,RETN,MB,CXCL16,TNFSF11,MUC16,LEP,ADM,PDGFB,TNFSF14,IL16,IRF2,TNFRSF1B,CTSD,THBD,PTX3,TNFRSF1A,IL27,GAL,APOB,OLR1,MPO,CTSA,VEGFD,PGF,PLAUR,APOA1,IL18,TNFSF10,CXCL10,IGLL1,CFI,TNFRSF10B,CX3CL1,DNAJB9,FST,CHGA,BMPR1A,CCL2,GNLY,IL1RN,LCP1,CCL3,PARK7,CTSF,CCL20,PI3,TEK,HAVCR1,CXCL1,CFB,HCAR2,SWAP70,GP1BA,APOL1,IKBKG,CCL22,VEGFA,LILRB2,S100A9,RIPK2,NOV,TWSG1,CFH,VCAM1,SIRT2,PRCP,CHI3L1,SELPL…
GO:BP	cell surface receptor signaling pathway	GO:0007166	5.23088e-26	25.2814	3226	316	142	18123	AGER,KITLG,HBEGF,TNFRSF11B,TNFSF11,DKK1,MUC16,LEP,PDGFB,TNFSF14,IL16,IRF2,TNFRSF1B,TNFRSF1A,IL27,F3,CSNK2A2,VEGFD,PGF,PLAUR,APOA1,NTF4,F2R,IL18,TNFSF10,PLAT,CXCL10,RNF43,IGLL1,GH1,TNFRSF10B,CX3CL1,FST,HGF,BMPR1A,CCL2,FGF23,IL1RN,MUSK,LCP1,CCL3,PARK7,CCL20,TEK,CXCL1,GP1BA,NRXN1,IKBKG,CCL22,ESM1,VEGFA,POR,BMP7,LILRB2,RIPK2,NOV,TWSG1,VCAM1,SIRT2,NOTUM,BCAR3,ROR1,GDF15,CRIM1,PECAM1,LAG3,MMP12,PPP2R1A…
GO:BP	biological adhesion	GO:0022610	6.36356e-25	24.1963	1509	316	93	18123	AGER,KITLG,TNFSF11,MUC16,LEP,PDGFB,TNFSF14,OLR1,PLAUR,APOA1,IL18,MYBPC1,CX3CL1,CCL2,IL1RN,TEK,SWAP70,GP1BA,NRXN1,VEGFA,CUZD1,BMP7,LILRB2,S100A9,RIPK2,NOV,TWSG1,VCAM1,SPOCK2,SELPLG,PECAM1,RUNX3,LAG3,MMP12,DEFB118,CNTN5,TENM4,PPP2R1A,STAB1,SPARCL1,SELL,NTN4,ATP1B2,EPHA2,POSTN,RPSA,CSF1,PRSS2,SPON1,APOD,COL1A1,CD22,CCL25,SELE,SCARF2,LYVE1,CHL1,CRISP2,ICAM3,CD40LG,IRF1,EPHB2,ACAN,CCL5,LGALS3,IGFBP2,P…
GO:BP	response to external stimulus	GO:0009605	1.10013e-24	23.9586	3114	316	137	18123	AGER,RETN,REN,HBEGF,TNFRSF11B,CXCL16,TNFSF11,MUC16,FABP4,LEP,ADM,PDGFB,TNFSF14,IL16,IRF2,TNFRSF1B,THBD,PTX3,TNFRSF1A,IL27,F3,APOB,MPO,VEGFD,PGF,PLAUR,APOA1,F2R,IL18,PLAT,CXCL10,IGLL1,GH1,CFI,TNFRSF10B,CX3CL1,CHGA,HGF,CCL2,FGF23,GNLY,CCL3,PARK7,CCL20,PI3,TEK,CXCL1,CFB,SWAP70,GP1BA,NRXN1,APOL1,ALB,IKBKG,CCL22,VEGFA,POR,BMP7,LILRB2,S100A9,MAPK13,RIPK2,NOV,CFH,VCAM1,SIRT2,CHI3L1,MMP7,GDF15,S100A12,LA…
GO:BP	cell adhesion	GO:0007155	2.16757e-24	23.664	1502	316	92	18123	AGER,KITLG,TNFSF11,MUC16,LEP,PDGFB,TNFSF14,OLR1,PLAUR,APOA1,IL18,MYBPC1,CX3CL1,CCL2,IL1RN,TEK,SWAP70,GP1BA,NRXN1,VEGFA,CUZD1,BMP7,LILRB2,S100A9,RIPK2,NOV,TWSG1,VCAM1,SPOCK2,SELPLG,PECAM1,RUNX3,LAG3,MMP12,DEFB118,CNTN5,TENM4,PPP2R1A,STAB1,SPARCL1,SELL,NTN4,ATP1B2,EPHA2,POSTN,RPSA,CSF1,PRSS2,SPON1,APOD,COL1A1,CD22,CCL25,SELE,SCARF2,LYVE1,CHL1,CRISP2,ICAM3,CD40LG,IRF1,EPHB2,ACAN,CCL5,LGALS3,IGFBP2,P…
GO:BP	leukocyte migration	GO:0050900	5.73646e-21	20.2414	511	316	51	18123	AGER,KITLG,CXCL16,TNFSF11,LEP,PDGFB,TNFSF14,IL16,THBD,APOB,OLR1,VEGFD,PGF,CXCL10,IGLL1,TNFRSF10B,CX3CL1,CHGA,CCL2,CCL3,CCL20,TEK,CXCL1,SWAP70,CCL22,VEGFA,S100A9,NOV,VCAM1,SELPLG,PECAM1,S100A12,AIMP1,SELL,CXCL6,ATP1B2,PRTN3,CSF1,APOD,COL1A1,CCL25,SELE,CCL5,LGALS3,CD200R1,MMP1,MSTN,ANXA1,MMP14,CCL14,CD34
GO:BP	chemotaxis	GO:0006935	4.96878e-20	19.3038	654	316	56	18123	AGER,HBEGF,CXCL16,TNFSF11,PDGFB,TNFSF14,IL16,F3,VEGFD,PGF,PLAUR,APOA1,CXCL10,CX3CL1,CHGA,HGF,CCL2,CCL3,CCL20,CXCL1,SWAP70,NRXN1,CCL22,VEGFA,BMP7,S100A9,NOV,VCAM1,S100A12,SEMA3G,GFRA1,NTN4,CXCL6,EPHA2,FGF1,CSF1,CCL25,CHL1,EPHB2,GSTP1,FGF10,SPTAN1,CCL5,LGALS3,B3GNT2,GPNMB,GFRA2,PLXNB2,NTF3,CNTN2,MSTN,ALCAM,ANXA1,RAP1GAP,BOC,CCL14
GO:BP	response to stimulus	GO:0050896	5.24813e-20	19.28	9487	316	250	18123	AGER,KITLG,RETN,REN,MB,HBEGF,TNFRSF11B,CXCL16,TNFSF11,DKK1,MUC16,FABP4,KLK6,LEP,ADM,PDGFB,TNFSF14,IL16,IRF2,AGRP,TNFRSF1B,CTSD,THBD,PTX3,TNFRSF1A,IL27,F3,GAL,APOB,PAPPA,OLR1,MPO,CSNK2A2,CTSA,MLN,VEGFD,PGF,PLAUR,APOA1,NTF4,F2R,IL18,TNFSF10,PLAT,CXCL10,C9ORF89,RNF43,KCNE2,IGLL1,NXPH3,GH1,CFI,TNFRSF10B,CX3CL1,DNAJB9,FST,CHGA,HGF,BMPR1A,CCL2,FGF23,GNLY,IL1RN,MUSK,LCP1,CCL3,PARK7,DNAJB14,CCL20,PI3,TEK…
GO:BP	taxis	GO:0042330	6.21427e-20	19.2066	657	316	56	18123	AGER,HBEGF,CXCL16,TNFSF11,PDGFB,TNFSF14,IL16,F3,VEGFD,PGF,PLAUR,APOA1,CXCL10,CX3CL1,CHGA,HGF,CCL2,CCL3,CCL20,CXCL1,SWAP70,NRXN1,CCL22,VEGFA,BMP7,S100A9,NOV,VCAM1,S100A12,SEMA3G,GFRA1,NTN4,CXCL6,EPHA2,FGF1,CSF1,CCL25,CHL1,EPHB2,GSTP1,FGF10,SPTAN1,CCL5,LGALS3,B3GNT2,GPNMB,GFRA2,PLXNB2,NTF3,CNTN2,MSTN,ALCAM,ANXA1,RAP1GAP,BOC,CCL14
GO:BP	regulation of response to stimulus	GO:0048583	6.86816e-20	19.1632	4416	316	158	18123	AGER,KITLG,REN,HBEGF,TNFSF11,DKK1,MUC16,FABP4,KLK6,LEP,ADM,PDGFB,TNFSF14,IL16,TNFRSF1B,THBD,TNFRSF1A,IL27,F3,CSNK2A2,VEGFD,PGF,PLAUR,APOA1,F2R,IL18,TNFSF10,PLAT,CXCL10,C9ORF89,RNF43,IGLL1,GH1,CFI,TNFRSF10B,CX3CL1,DNAJB9,FST,CHGA,HGF,BMPR1A,CCL2,FGF23,IL1RN,CCL3,PARK7,CCL20,TEK,CFB,SWAP70,GP1BA,NRXN1,IKBKG,NPTX1,CCL22,ESM1,VEGFA,POR,BMP7,LILRB2,S100A9,MAPK13,RIPK2,NOV,TWSG1,CFH,VCAM1,SIRT2,NOTUM,B…
GO:BP	response to organic substance	GO:0010033	1.34478e-19	18.8714	3457	316	136	18123	AGER,RETN,REN,MB,TNFRSF11B,CXCL16,TNFSF11,FABP4,LEP,ADM,PDGFB,TNFSF14,IL16,IRF2,AGRP,TNFRSF1B,THBD,TNFRSF1A,IL27,F3,GAL,APOB,PAPPA,MPO,VEGFD,PGF,APOA1,NTF4,F2R,IL18,TNFSF10,CXCL10,GH1,CX3CL1,DNAJB9,FST,HGF,BMPR1A,CCL2,FGF23,IL1RN,LCP1,CCL3,PARK7,DNAJB14,CCL20,TEK,CXCL1,NRXN1,IKBKG,CCL22,VEGFA,POR,BMP7,LILRB2,S100A9,MAPK13,RIPK2,TWSG1,VCAM1,SIRT2,BCAR3,PRCP,CHI3L1,SPOCK2,TFF1,SELPLG,GDF15,CRIM1,RU…
GO:BP	immune response	GO:0006955	3.22375e-19	18.4916	2544	316	113	18123	AGER,RETN,CXCL16,TNFSF11,MUC16,LEP,ADM,TNFSF14,IL16,IRF2,TNFRSF1B,CTSD,PTX3,TNFRSF1A,IL27,OLR1,MPO,CTSA,PLAUR,APOA1,IL18,TNFSF10,CXCL10,IGLL1,CFI,CX3CL1,CHGA,BMPR1A,CCL2,GNLY,IL1RN,LCP1,CCL3,PARK7,CCL20,PI3,CXCL1,CFB,SWAP70,APOL1,IKBKG,CCL22,LILRB2,S100A9,RIPK2,CFH,VCAM1,SIRT2,PRCP,CHI3L1,PECAM1,S100A12,LAG3,MMP12,SPHK2,DEFB118,AIMP1,STAB1,AHSG,CTSZ,SELL,APCS,CXCL6,EPHA2,ACP5,PRTN3,STX7,IFNL2,CLE…
GO:BP	cell population proliferation	GO:0008283	3.60479e-19	18.4431	2057	316	100	18123	AGER,KITLG,HBEGF,TNFSF11,LEP,ADM,PDGFB,TNFSF14,IRF2,TNFRSF1B,IL27,F3,GAL,VEGFD,PGF,APOA1,F2R,IL18,NELL1,CXCL10,RNF43,CX3CL1,FST,HGF,BMPR1A,CCL2,FGF23,TEK,CXCL1,ESM1,VEGFA,POR,BMP7,LILRB2,RIPK2,NOV,TWSG1,VCAM1,SIRT2,TFF1,RUNX3,MMP12,SPHK2,AIMP1,TENM4,PRL,CTSZ,RBP4,IL12RB2,NGF,EPHA2,PRTN3,FGF1,CLEC7A,CSF1,AGT,APOD,CD22,CD40LG,IRF1,ALOX15B,EPHB2,CRLF1,CLCF1,GSTP1,IGFBP6,TP53I11,FGF10,CCL5,LGALS3,IGF…
GO:BP	cell activation	GO:0001775	4.59909e-19	18.3373	1507	316	84	18123	AGER,RETN,TNFSF11,LEP,PDGFB,TNFSF14,TNFRSF1B,CTSD,THBD,PTX3,IL27,GAL,OLR1,MPO,CTSA,PLAUR,F2R,IL18,PLAT,CXCL10,IGLL1,CX3CL1,DNAJB9,CHGA,CCL2,LCP1,CCL3,HAVCR1,CXCL1,SWAP70,GP1BA,LILRB2,S100A9,RIPK2,TWSG1,VCAM1,PRCP,CHI3L1,SELPLG,PECAM1,RUNX3,S100A12,LAG3,SPHK2,AHSG,CTSZ,SELL,CXCL6,PRTN3,CLEC7A,CSF1,PRSS2,COL1A1,CD22,NCR3,TLR1,CD40LG,IRF1,EPHB2,CLCF1,GSTP1,FGF10,SPTAN1,CTSS,CCL5,LGALS3,IGFBP2,PDCD1L…
GO:BP	locomotion	GO:0040011	7.05309e-19	18.1516	2039	316	99	18123	AGER,KITLG,HBEGF,CXCL16,TNFSF11,LEP,PDGFB,TNFSF14,IL16,THBD,F3,APOB,OLR1,VEGFD,PGF,PLAUR,APOA1,F2R,PLAT,CXCL10,IGLL1,TNFRSF10B,CX3CL1,CHGA,HGF,BMPR1A,CCL2,FGF23,LCP1,CCL3,CCL20,TEK,CXCL1,SWAP70,NRXN1,CCL22,VEGFA,BMP7,S100A9,NOV,VCAM1,PRCP,SPOCK2,SELPLG,MMP7,PECAM1,S100A12,MMP12,AIMP1,SEMA3G,GFRA1,SELL,NTN4,CXCL6,ATP1B2,EPHA2,POSTN,PRTN3,MMRN2,FGF1,CLEC7A,CSF1,AGT,APOD,COL1A1,CCL25,SELE,CHL1,CLEC1…
GO:BP	inflammatory response	GO:0006954	7.60413e-19	18.119	962	316	66	18123	AGER,TNFSF11,FABP4,LEP,ADM,IL16,TNFRSF1B,PTX3,TNFRSF1A,IL27,F3,GAL,OLR1,APOA1,F2R,IL18,CXCL10,CX3CL1,HGF,CCL2,IL1RN,CCL3,PARK7,CCL20,TEK,CXCL1,IKBKG,CCL22,S100A9,MAPK13,RIPK2,NOV,VCAM1,PRCP,CHI3L1,S100A12,AIMP1,STAB1,AHSG,APCS,CXCL6,CRHBP,EPHA2,ACP5,IL17D,CLEC7A,CSF1,AGT,APOD,IL36G,CCL25,SELE,NCR3,TLR1,CD40LG,CD163,GSTP1,CCL5,CD200R1,LILRB4,GGT2,IL25,ANXA1,IL5RA,IL31RA,CCL14
GO:BP	signal transduction	GO:0007165	1.18061e-18	17.9279	6447	316	196	18123	AGER,KITLG,RETN,REN,HBEGF,TNFRSF11B,CXCL16,TNFSF11,DKK1,MUC16,KLK6,LEP,ADM,PDGFB,TNFSF14,IL16,IRF2,AGRP,TNFRSF1B,TNFRSF1A,IL27,F3,GAL,APOB,CSNK2A2,MLN,VEGFD,PGF,PLAUR,APOA1,NTF4,F2R,IL18,TNFSF10,PLAT,CXCL10,C9ORF89,RNF43,IGLL1,NXPH3,GH1,TNFRSF10B,CX3CL1,DNAJB9,FST,CHGA,HGF,BMPR1A,CCL2,FGF23,IL1RN,MUSK,LCP1,CCL3,PARK7,CCL20,TEK,CXCL1,HCAR2,GP1BA,NRXN1,IKBKG,NPTX1,CCL22,ESM1,VEGFA,POR,BMP7,LILRB2,S…
GO:BP	cell migration	GO:0016477	4.01984e-18	17.3958	1660	316	87	18123	AGER,KITLG,HBEGF,CXCL16,TNFSF11,LEP,PDGFB,TNFSF14,IL16,THBD,F3,APOB,OLR1,VEGFD,PGF,APOA1,F2R,PLAT,CXCL10,IGLL1,TNFRSF10B,CX3CL1,CHGA,HGF,BMPR1A,CCL2,FGF23,LCP1,CCL3,CCL20,TEK,CXCL1,SWAP70,CCL22,VEGFA,BMP7,S100A9,NOV,VCAM1,PRCP,SELPLG,MMP7,PECAM1,S100A12,MMP12,AIMP1,SEMA3G,SELL,NTN4,CXCL6,ATP1B2,EPHA2,POSTN,PRTN3,MMRN2,FGF1,CLEC7A,CSF1,AGT,APOD,COL1A1,CCL25,SELE,CLEC14A,ALOX15B,EPHB2,GSTP1,IGFBP6,…
GO:BP	response to chemical	GO:0042221	4.60857e-18	17.3364	4829	316	163	18123	AGER,RETN,REN,MB,HBEGF,TNFRSF11B,CXCL16,TNFSF11,FABP4,LEP,ADM,PDGFB,TNFSF14,IL16,IRF2,AGRP,TNFRSF1B,THBD,TNFRSF1A,IL27,F3,GAL,APOB,PAPPA,MPO,VEGFD,PGF,PLAUR,APOA1,NTF4,F2R,IL18,TNFSF10,CXCL10,KCNE2,GH1,CX3CL1,DNAJB9,FST,CHGA,HGF,BMPR1A,CCL2,FGF23,IL1RN,LCP1,CCL3,PARK7,DNAJB14,CCL20,TEK,CXCL1,SWAP70,NRXN1,ALB,IKBKG,CCL22,VEGFA,POR,BMP7,HBQ1,LILRB2,S100A9,MAPK13,RIPK2,NOV,TWSG1,VCAM1,SIRT2,BCAR3,PR…
GO:BP	signaling	GO:0023052	1.04597e-17	16.9805	6937	316	203	18123	AGER,KITLG,RETN,REN,HBEGF,TNFRSF11B,CXCL16,TNFSF11,DKK1,MUC16,KLK6,LEP,ADM,PDGFB,TNFSF14,IL16,IRF2,AGRP,TNFRSF1B,TNFRSF1A,IL27,F3,GAL,APOB,CSNK2A2,MLN,VEGFD,PGF,PLAUR,APOA1,NTF4,F2R,IL18,TNFSF10,PLAT,CXCL10,C9ORF89,RNF43,NAPB,KCNE2,IGLL1,NXPH3,GH1,TNFRSF10B,CX3CL1,DNAJB9,FST,CHGA,HGF,BMPR1A,CCL2,FGF23,IL1RN,MUSK,LCP1,CCL3,PARK7,CCL20,TEK,CXCL1,HCAR2,GP1BA,NRXN1,IKBKG,BIN1,NPTX1,CCL22,ESM1,VEGFA,P…
GO:BP	positive regulation of phosphorylation	GO:0042327	1.39018e-17	16.8569	928	316	63	18123	AGER,KITLG,HBEGF,TNFSF11,DKK1,LEP,PDGFB,TNFRSF1A,VEGFD,PGF,PLAUR,NTF4,F2R,IL18,GH1,TNFRSF10B,CX3CL1,HGF,BMPR1A,FGF23,MUSK,PARK7,TEK,NRXN1,IKBKG,VEGFA,BMP7,RIPK2,TWSG1,BCAR3,CHI3L1,ROR1,GDF15,PECAM1,S100A12,NGF,EPHA2,FGF1,CLEC7A,CSF1,AGT,TNFSF15,CD40LG,EPHB2,CRLF1,CLCF1,IGFBP6,FGF10,CCL5,MAPKAPK5,GPNMB,NTF3,MSTN,LEPR,INSR,CAMK1,LTF,FGFR4,ENTPD5,ERBB3,CDKN1B,IL31RA,CDON
GO:BP	regulation of multicellular organismal process	GO:0051239	2.63877e-17	16.5786	2888	316	118	18123	AGER,KITLG,RETN,REN,HBEGF,TNFRSF11B,TNFSF11,DKK1,FABP4,LEP,ADM,PDGFB,IL16,TNFRSF1B,THBD,TNFRSF1A,IL27,F3,GAL,VEGFD,PGF,PLAUR,APOA1,F2R,IL18,PLAT,NELL1,CXCL10,KCNE2,GH1,CX3CL1,FST,CHGA,HGF,BMPR1A,FGF23,CCL3,PARK7,TEK,HCAR2,GP1BA,NRXN1,BIN1,NPTX1,VEGFA,POR,BMP7,LILRB2,MAPK13,RIPK2,NOV,TWSG1,SIRT2,PRCP,CHI3L1,GDF15,RUNX3,LAG3,MMP12,SPHK2,TENM4,PRL,STAB1,AHSG,SEMA3G,NTN4,APCS,CXCL6,ATP1B2,RBP4,IL12RB…
GO:BP	response to cytokine	GO:0034097	2.64281e-17	16.5779	1242	316	73	18123	TNFRSF11B,CXCL16,TNFSF11,FABP4,LEP,PDGFB,TNFSF14,IL16,IRF2,TNFRSF1B,TNFRSF1A,IL27,F3,APOB,APOA1,IL18,CXCL10,CX3CL1,HGF,CCL2,FGF23,IL1RN,LCP1,CCL3,CCL20,CXCL1,IKBKG,CCL22,VEGFA,LILRB2,MAPK13,RIPK2,VCAM1,CHI3L1,SPOCK2,SELPLG,MMP12,CXCL6,IL12RB2,CRHBP,ACP5,POSTN,PRTN3,ST3GAL6,IFNL2,CSF1,IL36G,COL1A1,CCL25,SELE,TNFSF15,CD40LG,IRF1,CRLF1,CLCF1,GSTP1,CCL5,B3GNT2,LILRB4,GGT2,IL25,MMP1,MTAP,MUC1,LEPR,IL1…
GO:BP	protein metabolic process	GO:0019538	2.69109e-17	16.5701	5912	316	183	18123	AGER,KITLG,REN,HBEGF,TNFSF11,DKK1,MUC16,FABP4,KLK6,LEP,PDGFB,TNFSF14,TNFRSF1B,CTSD,PTX3,TNFRSF1A,F3,APOB,PAPPA,OLR1,CSNK2A2,CTSA,VEGFD,PGF,PLAUR,APOA1,NTF4,F2R,IL18,TNFSF10,PLAT,NELL1,CXCL10,RNF43,KCNE2,GH1,CFI,TNFRSF10B,CX3CL1,DNAJB9,HGF,BMPR1A,CCL2,FGF23,MUSK,CCL3,PARK7,DNAJB14,CTSF,PI3,TEK,CFB,SWAP70,GP1BA,NRXN1,CPB1,APOL1,ALB,IKBKG,BIN1,ART3,VEGFA,POR,CUZD1,BMP7,LILRB2,CDY1,S100A9,MAPK13,RIPK…
GO:BP	leukocyte activation	GO:0045321	3.034e-17	16.518	1341	316	76	18123	AGER,RETN,TNFSF11,LEP,TNFSF14,TNFRSF1B,CTSD,PTX3,IL27,GAL,OLR1,MPO,CTSA,PLAUR,IL18,IGLL1,CX3CL1,DNAJB9,CHGA,CCL2,LCP1,CCL3,HAVCR1,CXCL1,SWAP70,LILRB2,S100A9,RIPK2,TWSG1,VCAM1,PRCP,CHI3L1,SELPLG,PECAM1,RUNX3,S100A12,LAG3,SPHK2,AHSG,CTSZ,SELL,CXCL6,PRTN3,CLEC7A,CSF1,PRSS2,CD22,NCR3,TLR1,CD40LG,IRF1,EPHB2,CLCF1,GSTP1,FGF10,SPTAN1,CTSS,CCL5,LGALS3,IGFBP2,PDCD1LG2,NCR1,LILRB4,FABP5,GPNMB,ICOS,ZP4,LEPR…
GO:BP	positive regulation of phosphate metabolic process	GO:0045937	3.46244e-17	16.4606	1003	316	65	18123	AGER,KITLG,HBEGF,TNFSF11,DKK1,LEP,PDGFB,TNFRSF1A,VEGFD,PGF,PLAUR,NTF4,F2R,IL18,GH1,TNFRSF10B,CX3CL1,HGF,BMPR1A,FGF23,MUSK,PARK7,TEK,NRXN1,IKBKG,VEGFA,BMP7,LILRB2,RIPK2,TWSG1,BCAR3,CHI3L1,ROR1,GDF15,PECAM1,S100A12,NGF,EPHA2,FGF1,CLEC7A,CSF1,AGT,TNFSF15,CD40LG,EPHB2,CRLF1,CLCF1,IGFBP6,FGF10,CCL5,MAPKAPK5,GPNMB,NTF3,ENPP7,MSTN,LEPR,INSR,CAMK1,LTF,FGFR4,ENTPD5,ERBB3,CDKN1B,IL31RA,CDON
GO:BP	positive regulation of phosphorus metabolic process	GO:0010562	3.46244e-17	16.4606	1003	316	65	18123	AGER,KITLG,HBEGF,TNFSF11,DKK1,LEP,PDGFB,TNFRSF1A,VEGFD,PGF,PLAUR,NTF4,F2R,IL18,GH1,TNFRSF10B,CX3CL1,HGF,BMPR1A,FGF23,MUSK,PARK7,TEK,NRXN1,IKBKG,VEGFA,BMP7,LILRB2,RIPK2,TWSG1,BCAR3,CHI3L1,ROR1,GDF15,PECAM1,S100A12,NGF,EPHA2,FGF1,CLEC7A,CSF1,AGT,TNFSF15,CD40LG,EPHB2,CRLF1,CLCF1,IGFBP6,FGF10,CCL5,MAPKAPK5,GPNMB,NTF3,ENPP7,MSTN,LEPR,INSR,CAMK1,LTF,FGFR4,ENTPD5,ERBB3,CDKN1B,IL31RA,CDON
GO:BP	cell communication	GO:0007154	4.90838e-17	16.3091	6961	316	202	18123	AGER,KITLG,RETN,REN,HBEGF,TNFRSF11B,CXCL16,TNFSF11,DKK1,MUC16,KLK6,LEP,ADM,PDGFB,TNFSF14,IL16,IRF2,AGRP,TNFRSF1B,TNFRSF1A,IL27,F3,GAL,APOB,CSNK2A2,MLN,VEGFD,PGF,PLAUR,APOA1,NTF4,F2R,IL18,TNFSF10,PLAT,CXCL10,C9ORF89,RNF43,NAPB,IGLL1,NXPH3,GH1,TNFRSF10B,CX3CL1,DNAJB9,FST,CHGA,HGF,BMPR1A,CCL2,FGF23,IL1RN,MUSK,LCP1,CCL3,PARK7,CCL20,TEK,CXCL1,HCAR2,GP1BA,NRXN1,ALB,IKBKG,NPTX1,CCL22,ESM1,VEGFA,POR,BMP7…
GO:BP	positive regulation of response to stimulus	GO:0048584	8.37803e-17	16.0769	2368	316	104	18123	AGER,KITLG,HBEGF,TNFSF11,DKK1,MUC16,FABP4,KLK6,LEP,PDGFB,TNFSF14,IL16,THBD,TNFRSF1A,F3,VEGFD,PGF,PLAUR,APOA1,F2R,IL18,TNFSF10,CXCL10,IGLL1,GH1,CFI,TNFRSF10B,CX3CL1,CHGA,HGF,BMPR1A,CCL2,FGF23,CCL3,PARK7,CCL20,TEK,CFB,SWAP70,NRXN1,IKBKG,CCL22,ESM1,VEGFA,POR,BMP7,S100A9,MAPK13,RIPK2,NOV,TWSG1,CFH,BCAR3,CHI3L1,ROR1,GDF15,S100A12,LAG3,MMP12,SPHK2,PRL,APCS,NGF,STX7,IFNL2,FGF1,CLEC7A,CSF1,AGT,COL1A1,CD2…
GO:BP	defense response	GO:0006952	9.04292e-17	16.0437	1956	316	93	18123	AGER,CXCL16,TNFSF11,MUC16,FABP4,LEP,ADM,IL16,IRF2,TNFRSF1B,PTX3,TNFRSF1A,IL27,F3,GAL,OLR1,MPO,APOA1,F2R,IL18,CXCL10,IGLL1,CFI,CX3CL1,CHGA,HGF,CCL2,GNLY,IL1RN,CCL3,PARK7,CCL20,PI3,TEK,CXCL1,CFB,APOL1,IKBKG,CCL22,LILRB2,S100A9,MAPK13,RIPK2,NOV,CFH,VCAM1,SIRT2,PRCP,CHI3L1,S100A12,LAG3,MMP12,DEFB118,AIMP1,STAB1,AHSG,APCS,CXCL6,CRHBP,EPHA2,ACP5,IL17D,IFNL2,CLEC7A,CSF1,AGT,APOD,IL36G,CCL25,SELE,NCR3,IC…
GO:BP	cellular response to chemical stimulus	GO:0070887	9.84135e-17	16.0069	3443	316	130	18123	AGER,REN,HBEGF,TNFRSF11B,CXCL16,TNFSF11,FABP4,LEP,PDGFB,TNFSF14,IL16,IRF2,AGRP,TNFRSF1B,TNFRSF1A,IL27,F3,APOB,MPO,VEGFD,PGF,APOA1,NTF4,IL18,CXCL10,KCNE2,GH1,CX3CL1,DNAJB9,FST,CHGA,HGF,BMPR1A,CCL2,FGF23,IL1RN,LCP1,CCL3,PARK7,DNAJB14,CCL20,CXCL1,SWAP70,NRXN1,ALB,IKBKG,CCL22,VEGFA,POR,BMP7,HBQ1,LILRB2,S100A9,MAPK13,RIPK2,NOV,TWSG1,VCAM1,SIRT2,BCAR3,PRCP,CHI3L1,SPOCK2,SELPLG,GDF15,CRIM1,S100A12,MMP12…
GO:BP	cellular response to cytokine stimulus	GO:0071345	1.14338e-16	15.9418	1148	316	69	18123	TNFRSF11B,TNFSF11,FABP4,LEP,PDGFB,TNFSF14,IL16,IRF2,TNFRSF1B,TNFRSF1A,IL27,F3,APOB,APOA1,IL18,CXCL10,CX3CL1,HGF,CCL2,FGF23,IL1RN,LCP1,CCL3,CCL20,CXCL1,IKBKG,CCL22,VEGFA,LILRB2,MAPK13,RIPK2,VCAM1,CHI3L1,SPOCK2,SELPLG,MMP12,CXCL6,IL12RB2,CRHBP,POSTN,PRTN3,ST3GAL6,IFNL2,CSF1,IL36G,COL1A1,CCL25,TNFSF15,CD40LG,IRF1,CRLF1,CLCF1,GSTP1,CCL5,B3GNT2,LILRB4,IL25,MMP1,MTAP,MUC1,LEPR,IL19,ANXA1,IL5RA,CD70,CDK…
GO:BP	movement of cell or subcellular component	GO:0006928	2.04881e-16	15.6885	2319	316	102	18123	AGER,KITLG,HBEGF,CXCL16,TNFSF11,LEP,PDGFB,TNFSF14,IL16,THBD,F3,APOB,OLR1,VEGFD,PGF,APOA1,F2R,PLAT,CXCL10,KCNE2,IGLL1,TNFRSF10B,MYBPC1,CX3CL1,CHGA,HGF,BMPR1A,CCL2,FGF23,LCP1,CCL3,CCL20,TEK,CXCL1,SWAP70,NRXN1,BIN1,CCL22,VEGFA,BMP7,S100A9,NOV,VCAM1,PRCP,SPOCK2,SELPLG,MMP7,PECAM1,S100A12,MMP12,AIMP1,SEMA3G,GFRA1,SELL,NTN4,CXCL6,ATP1B2,EPHA2,POSTN,PRTN3,MMRN2,FGF1,CLEC7A,CSF1,AGT,APOD,COL1A1,CCL25,SEL…
GO:BP	localization of cell	GO:0051674	2.54226e-16	15.5948	1840	316	89	18123	AGER,KITLG,HBEGF,CXCL16,TNFSF11,LEP,PDGFB,TNFSF14,IL16,THBD,F3,APOB,OLR1,VEGFD,PGF,APOA1,F2R,PLAT,CXCL10,IGLL1,TNFRSF10B,CX3CL1,CHGA,HGF,BMPR1A,CCL2,FGF23,LCP1,CCL3,CCL20,TEK,CXCL1,SWAP70,CCL22,VEGFA,BMP7,S100A9,NOV,VCAM1,PRCP,SPOCK2,SELPLG,MMP7,PECAM1,S100A12,MMP12,AIMP1,SEMA3G,SELL,NTN4,CXCL6,ATP1B2,EPHA2,POSTN,PRTN3,MMRN2,FGF1,CLEC7A,CSF1,AGT,APOD,COL1A1,CCL25,SELE,CLEC14A,ALOX15B,EPHB2,GSTP1,…
GO:BP	cell motility	GO:0048870	2.54226e-16	15.5948	1840	316	89	18123	AGER,KITLG,HBEGF,CXCL16,TNFSF11,LEP,PDGFB,TNFSF14,IL16,THBD,F3,APOB,OLR1,VEGFD,PGF,APOA1,F2R,PLAT,CXCL10,IGLL1,TNFRSF10B,CX3CL1,CHGA,HGF,BMPR1A,CCL2,FGF23,LCP1,CCL3,CCL20,TEK,CXCL1,SWAP70,CCL22,VEGFA,BMP7,S100A9,NOV,VCAM1,PRCP,SPOCK2,SELPLG,MMP7,PECAM1,S100A12,MMP12,AIMP1,SEMA3G,SELL,NTN4,CXCL6,ATP1B2,EPHA2,POSTN,PRTN3,MMRN2,FGF1,CLEC7A,CSF1,AGT,APOD,COL1A1,CCL25,SELE,CLEC14A,ALOX15B,EPHB2,GSTP1,…
GO:BP	regulation of cell population proliferation	GO:0042127	3.12355e-16	15.5054	1774	316	87	18123	AGER,KITLG,HBEGF,LEP,ADM,PDGFB,TNFRSF1B,IL27,F3,GAL,VEGFD,PGF,F2R,IL18,NELL1,CXCL10,CX3CL1,BMPR1A,CCL2,FGF23,TEK,CXCL1,ESM1,VEGFA,POR,BMP7,LILRB2,RIPK2,NOV,TWSG1,VCAM1,SIRT2,TFF1,RUNX3,MMP12,SPHK2,AIMP1,PRL,CTSZ,RBP4,IL12RB2,NGF,PRTN3,FGF1,CLEC7A,CSF1,AGT,APOD,CD22,CD40LG,IRF1,ALOX15B,EPHB2,CRLF1,CLCF1,GSTP1,IGFBP6,TP53I11,FGF10,CCL5,LGALS3,IGFBP2,PDCD1LG2,LILRB4,CSNK2A1,GPNMB,NTF3,ENPP7,ZP4,MSTN…
GO:BP	positive regulation of protein phosphorylation	GO:0001934	4.06099e-16	15.3914	846	316	58	18123	AGER,KITLG,HBEGF,TNFSF11,DKK1,LEP,PDGFB,TNFRSF1A,VEGFD,PGF,PLAUR,NTF4,F2R,IL18,GH1,TNFRSF10B,CX3CL1,HGF,BMPR1A,FGF23,MUSK,PARK7,TEK,NRXN1,IKBKG,VEGFA,BMP7,RIPK2,TWSG1,BCAR3,CHI3L1,GDF15,PECAM1,S100A12,NGF,FGF1,CLEC7A,CSF1,AGT,TNFSF15,CD40LG,CRLF1,CLCF1,IGFBP6,FGF10,CCL5,MAPKAPK5,GPNMB,NTF3,MSTN,LEPR,INSR,CAMK1,LTF,ERBB3,CDKN1B,IL31RA,CDON
GO:BP	cytokine-mediated signaling pathway	GO:0019221	5.76589e-16	15.2391	824	316	57	18123	TNFRSF11B,TNFSF11,LEP,PDGFB,TNFSF14,IL16,IRF2,TNFRSF1B,TNFRSF1A,IL27,F3,APOA1,IL18,CXCL10,CX3CL1,HGF,CCL2,IL1RN,LCP1,CCL3,CCL20,CXCL1,IKBKG,CCL22,VEGFA,LILRB2,RIPK2,VCAM1,MMP12,CXCL6,IL12RB2,PRTN3,IFNL2,CSF1,IL36G,CCL25,TNFSF15,CD40LG,IRF1,CRLF1,CLCF1,GSTP1,CCL5,LILRB4,IL25,MMP1,MTAP,MUC1,LEPR,IL19,ANXA1,IL5RA,CD70,CDKN1B,BOLA2,IL31RA,CCL14
GO:BP	regulation of immune system process	GO:0002682	9.73282e-16	15.0118	1734	316	85	18123	AGER,KITLG,TNFSF11,MUC16,LEP,ADM,TNFSF14,TNFRSF1B,IL27,GAL,VEGFD,PGF,APOA1,IL18,CXCL10,IGLL1,CFI,CX3CL1,DNAJB9,CCL2,CCL3,PARK7,CCL20,HAVCR1,CFB,HCAR2,SWAP70,GP1BA,IKBKG,VEGFA,LILRB2,RIPK2,NOV,TWSG1,CFH,VCAM1,SIRT2,RUNX3,LAG3,MMP12,SPHK2,SELL,APCS,CXCL6,RBP4,STX7,IL17D,IFNL2,CLEC7A,CSF1,APOD,COL1A1,CD22,CCL25,SELE,NCR3,ICAM3,CD40LG,IRF1,EPHB2,CD163,CLCF1,FGF10,CCL5,LGALS3,IGFBP2,PDCD1LG2,NCR1,CD20…
GO:BP	organonitrogen compound metabolic process	GO:1901564	1.10055e-15	14.9584	6904	316	198	18123	AGER,KITLG,REN,HBEGF,TNFSF11,DKK1,MUC16,FABP4,KLK6,LEP,PDGFB,TNFSF14,TNFRSF1B,SLC5A8,CTSD,PTX3,TNFRSF1A,F3,APOB,PAPPA,OLR1,CSNK2A2,CTSA,VEGFD,PGF,PLAUR,APOA1,NTF4,F2R,IL18,TNFSF10,PLAT,NELL1,CXCL10,RNF43,KCNE2,GH1,CFI,TNFRSF10B,CX3CL1,DNAJB9,HGF,BMPR1A,CCL2,FGF23,SMPDL3A,MUSK,CCL3,PARK7,DNAJB14,CTSF,PI3,TEK,CFB,SWAP70,GP1BA,NRXN1,CPB1,APOL1,ALB,IKBKG,BIN1,ART3,VEGFA,POR,CUZD1,BMP7,LILRB2,CDY1,S10…
GO:BP	cellular response to stimulus	GO:0051716	1.23897e-15	14.9069	7873	316	215	18123	AGER,KITLG,RETN,REN,HBEGF,TNFRSF11B,CXCL16,TNFSF11,DKK1,MUC16,FABP4,KLK6,LEP,ADM,PDGFB,TNFSF14,IL16,IRF2,AGRP,TNFRSF1B,TNFRSF1A,IL27,F3,GAL,APOB,MPO,CSNK2A2,MLN,VEGFD,PGF,PLAUR,APOA1,NTF4,F2R,IL18,TNFSF10,PLAT,CXCL10,C9ORF89,RNF43,KCNE2,IGLL1,NXPH3,GH1,TNFRSF10B,CX3CL1,DNAJB9,FST,CHGA,HGF,BMPR1A,CCL2,FGF23,IL1RN,MUSK,LCP1,CCL3,PARK7,DNAJB14,CCL20,TEK,CXCL1,HCAR2,SWAP70,GP1BA,NRXN1,ALB,IKBKG,NPTX1…
GO:BP	cellular response to organic substance	GO:0071310	1.3202e-15	14.8794	2821	316	113	18123	AGER,REN,TNFRSF11B,TNFSF11,FABP4,LEP,PDGFB,TNFSF14,IL16,IRF2,AGRP,TNFRSF1B,TNFRSF1A,IL27,F3,APOB,VEGFD,PGF,APOA1,NTF4,IL18,CXCL10,GH1,CX3CL1,DNAJB9,FST,HGF,BMPR1A,CCL2,FGF23,IL1RN,LCP1,CCL3,PARK7,DNAJB14,CCL20,CXCL1,NRXN1,IKBKG,CCL22,VEGFA,POR,BMP7,LILRB2,MAPK13,RIPK2,TWSG1,VCAM1,SIRT2,BCAR3,PRCP,CHI3L1,SPOCK2,SELPLG,GDF15,CRIM1,MMP12,SPHK2,PRL,AHSG,CXCL6,IL12RB2,CRHBP,NGF,POSTN,PRTN3,MMRN2,ST3GA…
GO:BP	system development	GO:0048731	4.29766e-15	14.3668	5095	316	162	18123	AGER,KITLG,RETN,REN,MB,HBEGF,TNFRSF11B,TNFSF11,DKK1,KLK6,LEP,ADM,PDGFB,TNFRSF1B,PTX3,TNFRSF1A,IL27,F3,GAL,APOB,CSNK2A2,VEGFD,PGF,APOA1,NTF4,IL18,TNFSF10,NELL1,CXCL10,KCNE2,GH1,CX3CL1,DNAJB9,FST,HGF,BMPR1A,CCL2,FGF23,MUSK,LCP1,CCL3,PI3,TEK,CXCL1,SWAP70,GP1BA,NRXN1,BIN1,NPTX1,NRSN1,SAP30,ESM1,VEGFA,POR,BMP7,MDM1,LILRB2,S100A9,RIPK2,NOV,TWSG1,VCAM1,SIRT2,BCAR3,PRCP,CHI3L1,SPOCK2,ROR1,SELPLG,CRIM1,PE…
GO:BP	myeloid leukocyte migration	GO:0097529	4.85526e-15	14.3138	220	316	30	18123	AGER,TNFSF11,PDGFB,VEGFD,PGF,CXCL10,CX3CL1,CHGA,CCL2,CCL3,CCL20,CXCL1,SWAP70,CCL22,VEGFA,S100A9,NOV,PECAM1,S100A12,CXCL6,PRTN3,CSF1,CCL25,CCL5,LGALS3,CD200R1,MSTN,ANXA1,MMP14,CCL14
GO:BP	protein phosphorylation	GO:0006468	5.07924e-15	14.2942	1673	316	82	18123	AGER,KITLG,HBEGF,TNFSF11,DKK1,FABP4,LEP,PDGFB,TNFRSF1A,CSNK2A2,VEGFD,PGF,PLAUR,APOA1,NTF4,F2R,IL18,CXCL10,GH1,TNFRSF10B,CX3CL1,HGF,BMPR1A,CCL2,FGF23,MUSK,CCL3,PARK7,TEK,NRXN1,IKBKG,VEGFA,BMP7,MAPK13,RIPK2,TWSG1,SIRT2,BCAR3,CHI3L1,ROR1,GDF15,PECAM1,RUNX3,S100A12,PPP2R1A,IL12RB2,NGF,EPHA2,FGF1,CLEC7A,CSF1,AGT,TNFSF15,CD40LG,EPHB2,CRLF1,CLCF1,ILF3,GSTP1,IGFBP6,FGF10,CCL5,LILRB4,MAPKAPK5,CSNK2A1,GPNM…
GO:BP	regulation of response to external stimulus	GO:0032101	6.66805e-15	14.176	1238	316	69	18123	AGER,TNFSF11,MUC16,FABP4,LEP,ADM,PDGFB,TNFSF14,IL16,TNFRSF1B,THBD,TNFRSF1A,IL27,F3,VEGFD,PGF,PLAUR,APOA1,F2R,IL18,PLAT,CXCL10,CX3CL1,HGF,CCL2,CCL3,PARK7,TEK,SWAP70,GP1BA,NRXN1,IKBKG,VEGFA,S100A9,MAPK13,RIPK2,NOV,SIRT2,S100A12,LAG3,MMP12,AHSG,SEMA3G,APCS,CXCL6,ACP5,FGF1,CSF1,AGT,SELE,NCR3,ICAM3,IRF1,EPHB2,CD163,GSTP1,FGF10,CCL5,NCR1,CD200R1,GGT2,NTF3,PTPRS,MUC1,MSTN,SERPINE2,LTF,ANXA1,CD34
GO:BP	regulation of protein phosphorylation	GO:0001932	9.38273e-15	14.0277	1246	316	69	18123	AGER,KITLG,HBEGF,TNFSF11,DKK1,FABP4,LEP,PDGFB,TNFRSF1A,VEGFD,PGF,PLAUR,APOA1,NTF4,F2R,IL18,CXCL10,GH1,TNFRSF10B,CX3CL1,HGF,BMPR1A,FGF23,MUSK,PARK7,TEK,NRXN1,IKBKG,VEGFA,BMP7,RIPK2,TWSG1,SIRT2,BCAR3,CHI3L1,GDF15,PECAM1,S100A12,PPP2R1A,NGF,FGF1,CLEC7A,CSF1,AGT,TNFSF15,CD40LG,EPHB2,CRLF1,CLCF1,GSTP1,IGFBP6,FGF10,CCL5,LILRB4,MAPKAPK5,GPNMB,GFRA2,PLXNB2,NTF3,MSTN,LEPR,INSR,CAMK1,LTF,CCNA2,ERBB3,CDKN1B…
GO:BP	regulation of phosphorylation	GO:0042325	1.23613e-14	13.9079	1419	316	74	18123	AGER,KITLG,HBEGF,TNFSF11,DKK1,FABP4,LEP,PDGFB,TNFRSF1A,VEGFD,PGF,PLAUR,APOA1,NTF4,F2R,IL18,CXCL10,GH1,TNFRSF10B,CX3CL1,HGF,BMPR1A,FGF23,MUSK,PARK7,TEK,NRXN1,IKBKG,VEGFA,BMP7,RIPK2,TWSG1,SIRT2,BCAR3,CHI3L1,ROR1,GDF15,PECAM1,S100A12,PPP2R1A,AHSG,NGF,EPHA2,FGF1,CLEC7A,CSF1,AGT,TNFSF15,CD40LG,EPHB2,CRLF1,CLCF1,GSTP1,IGFBP6,FGF10,CCL5,LILRB4,MAPKAPK5,GPNMB,GFRA2,PLXNB2,NTF3,MSTN,LEPR,INSR,CAMK1,LTF,CC…
GO:BP	positive regulation of cell communication	GO:0010647	1.36275e-14	13.8656	1809	316	85	18123	AGER,KITLG,RETN,HBEGF,TNFSF11,DKK1,KLK6,LEP,PDGFB,TNFSF14,TNFRSF1A,F3,GAL,PLAUR,APOA1,F2R,IL18,TNFSF10,GH1,TNFRSF10B,CX3CL1,CHGA,HGF,BMPR1A,CCL2,FGF23,CCL3,PARK7,CCL20,TEK,HCAR2,NRXN1,IKBKG,CCL22,ESM1,VEGFA,POR,BMP7,LILRB2,S100A9,RIPK2,NOV,TWSG1,BCAR3,CHI3L1,ROR1,GDF15,S100A12,MMP12,SPHK2,AIMP1,PRL,RBP4,NGF,FGF1,CLEC7A,CSF1,AGT,COL1A1,CCL25,TLR1,CD40LG,ALOX15B,EPHB2,IGFBP6,FGF10,CCL5,MAPKAPK5,CSN…
GO:BP	positive regulation of signaling	GO:0023056	1.61558e-14	13.7917	1814	316	85	18123	AGER,KITLG,RETN,HBEGF,TNFSF11,DKK1,KLK6,LEP,PDGFB,TNFSF14,TNFRSF1A,F3,GAL,PLAUR,APOA1,F2R,IL18,TNFSF10,GH1,TNFRSF10B,CX3CL1,CHGA,HGF,BMPR1A,CCL2,FGF23,CCL3,PARK7,CCL20,TEK,HCAR2,NRXN1,IKBKG,CCL22,ESM1,VEGFA,POR,BMP7,LILRB2,S100A9,RIPK2,NOV,TWSG1,BCAR3,CHI3L1,ROR1,GDF15,S100A12,MMP12,SPHK2,AIMP1,PRL,RBP4,NGF,FGF1,CLEC7A,CSF1,AGT,COL1A1,CCL25,TLR1,CD40LG,ALOX15B,EPHB2,IGFBP6,FGF10,CCL5,MAPKAPK5,CSN…
GO:BP	cell chemotaxis	GO:0060326	2.40349e-14	13.6192	310	316	34	18123	HBEGF,CXCL16,TNFSF11,PDGFB,TNFSF14,IL16,VEGFD,PGF,CXCL10,CX3CL1,CHGA,HGF,CCL2,CCL3,CCL20,CXCL1,SWAP70,CCL22,VEGFA,S100A9,NOV,VCAM1,S100A12,CXCL6,EPHA2,FGF1,CSF1,CCL25,GSTP1,CCL5,LGALS3,MSTN,ANXA1,CCL14
GO:BP	cell-cell adhesion	GO:0098609	3.07249e-14	13.5125	898	316	57	18123	AGER,TNFSF11,LEP,TNFSF14,OLR1,PLAUR,APOA1,IL18,CX3CL1,CCL2,IL1RN,SWAP70,GP1BA,NRXN1,VEGFA,BMP7,LILRB2,S100A9,RIPK2,NOV,TWSG1,VCAM1,SELPLG,PECAM1,RUNX3,LAG3,TENM4,SPARCL1,SELL,ATP1B2,CCL25,SELE,SCARF2,CRISP2,ICAM3,CD40LG,IRF1,CCL5,LGALS3,IGFBP2,PDCD1LG2,CD200R1,LILRB4,GPNMB,ICAM5,PLXNB2,PTPRS,ICOS,CNTN2,ZP4,FUT3,ALCAM,SERPINE2,ANXA1,CD70,CD34,CD93
GO:BP	regulation of cell adhesion	GO:0030155	3.46485e-14	13.4603	756	316	52	18123	AGER,TNFSF11,LEP,PDGFB,TNFSF14,PLAUR,APOA1,IL18,CX3CL1,CCL2,IL1RN,TEK,SWAP70,VEGFA,BMP7,LILRB2,RIPK2,TWSG1,VCAM1,SPOCK2,RUNX3,LAG3,MMP12,PPP2R1A,EPHA2,POSTN,CSF1,PRSS2,APOD,COL1A1,CCL25,SELE,CD40LG,IRF1,EPHB2,CCL5,LGALS3,IGFBP2,PDCD1LG2,LILRB4,GPNMB,PLXNB2,ICOS,ZP4,MUC1,FUT3,SERPINE2,ANXA1,MMP14,CD70,ERBB3,RASA1
GO:BP	response to other organism	GO:0051707	6.01942e-14	13.2204	1600	316	78	18123	AGER,REN,CXCL16,MUC16,FABP4,LEP,ADM,IRF2,TNFRSF1B,THBD,PTX3,TNFRSF1A,IL27,APOB,MPO,VEGFD,F2R,IL18,CXCL10,IGLL1,CFI,CX3CL1,CHGA,CCL2,GNLY,CCL3,CCL20,PI3,CXCL1,CFB,APOL1,IKBKG,CCL22,LILRB2,S100A9,RIPK2,CFH,VCAM1,SIRT2,S100A12,LAG3,MMP12,DEFB118,AIMP1,STAB1,APCS,CXCL6,IL12RB2,EPHA2,ACP5,PRTN3,IFNL2,CLEC7A,CSF1,PRSS2,IL36G,CCL25,SELE,NCR3,ICAM3,TLR1,IRF1,ILF3,GSTP1,FGF10,CCL5,LGALS3,PDCD1LG2,NCR1,ALP…
GO:BP	response to external biotic stimulus	GO:0043207	6.23828e-14	13.2049	1601	316	78	18123	AGER,REN,CXCL16,MUC16,FABP4,LEP,ADM,IRF2,TNFRSF1B,THBD,PTX3,TNFRSF1A,IL27,APOB,MPO,VEGFD,F2R,IL18,CXCL10,IGLL1,CFI,CX3CL1,CHGA,CCL2,GNLY,CCL3,CCL20,PI3,CXCL1,CFB,APOL1,IKBKG,CCL22,LILRB2,S100A9,RIPK2,CFH,VCAM1,SIRT2,S100A12,LAG3,MMP12,DEFB118,AIMP1,STAB1,APCS,CXCL6,IL12RB2,EPHA2,ACP5,PRTN3,IFNL2,CLEC7A,CSF1,PRSS2,IL36G,CCL25,SELE,NCR3,ICAM3,TLR1,IRF1,ILF3,GSTP1,FGF10,CCL5,LGALS3,PDCD1LG2,NCR1,ALP…
GO:BP	regulation of phosphorus metabolic process	GO:0051174	7.04596e-14	13.1521	1640	316	79	18123	AGER,KITLG,HBEGF,TNFSF11,DKK1,FABP4,LEP,PDGFB,TNFRSF1A,VEGFD,PGF,PLAUR,APOA1,NTF4,F2R,IL18,CXCL10,GH1,TNFRSF10B,CX3CL1,HGF,BMPR1A,FGF23,MUSK,PARK7,TEK,SWAP70,NRXN1,IKBKG,VEGFA,BMP7,LILRB2,RIPK2,TWSG1,SIRT2,BCAR3,CHI3L1,ROR1,GDF15,PECAM1,S100A12,SPHK2,PPP2R1A,AHSG,NGF,EPHA2,FGF1,CLEC7A,CSF1,AGT,TNFSF15,CD40LG,EPHB2,CRLF1,CLCF1,GSTP1,IGFBP6,FGF10,CCL5,LGALS3,LILRB4,MAPKAPK5,GPNMB,GFRA2,PLXNB2,NTF3,…
GO:BP	regulation of phosphate metabolic process	GO:0019220	7.04596e-14	13.1521	1640	316	79	18123	AGER,KITLG,HBEGF,TNFSF11,DKK1,FABP4,LEP,PDGFB,TNFRSF1A,VEGFD,PGF,PLAUR,APOA1,NTF4,F2R,IL18,CXCL10,GH1,TNFRSF10B,CX3CL1,HGF,BMPR1A,FGF23,MUSK,PARK7,TEK,SWAP70,NRXN1,IKBKG,VEGFA,BMP7,LILRB2,RIPK2,TWSG1,SIRT2,BCAR3,CHI3L1,ROR1,GDF15,PECAM1,S100A12,SPHK2,PPP2R1A,AHSG,NGF,EPHA2,FGF1,CLEC7A,CSF1,AGT,TNFSF15,CD40LG,EPHB2,CRLF1,CLCF1,GSTP1,IGFBP6,FGF10,CCL5,LGALS3,LILRB4,MAPKAPK5,GPNMB,GFRA2,PLXNB2,NTF3,…
GO:BP	biological process involved in interspecies interaction between organisms	GO:0044419	1.37594e-13	12.8614	1768	316	82	18123	AGER,REN,CXCL16,MUC16,FABP4,LEP,ADM,IRF2,TNFRSF1B,THBD,PTX3,TNFRSF1A,IL27,APOB,MPO,VEGFD,F2R,IL18,CXCL10,IGLL1,CFI,CX3CL1,CHGA,CCL2,GNLY,CCL3,CCL20,PI3,HAVCR1,CXCL1,CFB,APOL1,IKBKG,CCL22,LILRB2,S100A9,RIPK2,CFH,VCAM1,SIRT2,SELPLG,S100A12,LAG3,MMP12,DEFB118,AIMP1,STAB1,APCS,CXCL6,IL12RB2,EPHA2,ACP5,PRTN3,RPSA,IFNL2,CLEC7A,CSF1,PRSS2,IL36G,CCL25,SELE,NCR3,ICAM3,TLR1,IRF1,ILF3,GSTP1,FGF10,CCL5,LGALS…
GO:BP	regulation of protein metabolic process	GO:0051246	1.96775e-13	12.706	2759	316	107	18123	AGER,KITLG,HBEGF,TNFSF11,DKK1,FABP4,LEP,PDGFB,TNFSF14,TNFRSF1B,CTSD,PTX3,TNFRSF1A,F3,CSNK2A2,CTSA,VEGFD,PGF,PLAUR,APOA1,NTF4,F2R,IL18,TNFSF10,PLAT,NELL1,CXCL10,KCNE2,GH1,TNFRSF10B,CX3CL1,HGF,BMPR1A,FGF23,MUSK,PARK7,PI3,TEK,SWAP70,NRXN1,IKBKG,BIN1,VEGFA,POR,BMP7,LILRB2,S100A9,RIPK2,TWSG1,SIRT2,BCAR3,CHI3L1,SPOCK2,GDF15,CRIM1,PECAM1,S100A12,SPHK2,PPP2R1A,AHSG,CTSZ,APCS,NGF,IL17D,FGF1,CLEC7A,CSF1,AG…
GO:BP	response to biotic stimulus	GO:0009607	2.36636e-13	12.6259	1639	316	78	18123	AGER,REN,CXCL16,MUC16,FABP4,LEP,ADM,IRF2,TNFRSF1B,THBD,PTX3,TNFRSF1A,IL27,APOB,MPO,VEGFD,F2R,IL18,CXCL10,IGLL1,CFI,CX3CL1,CHGA,CCL2,GNLY,CCL3,CCL20,PI3,CXCL1,CFB,APOL1,IKBKG,CCL22,LILRB2,S100A9,RIPK2,CFH,VCAM1,SIRT2,S100A12,LAG3,MMP12,DEFB118,AIMP1,STAB1,APCS,CXCL6,IL12RB2,EPHA2,ACP5,PRTN3,IFNL2,CLEC7A,CSF1,PRSS2,IL36G,CCL25,SELE,NCR3,ICAM3,TLR1,IRF1,ILF3,GSTP1,FGF10,CCL5,LGALS3,PDCD1LG2,NCR1,ALP…
GO:BP	positive regulation of biological process	GO:0048518	4.43141e-13	12.3535	6474	316	184	18123	AGER,KITLG,RETN,HBEGF,CXCL16,TNFSF11,DKK1,MUC16,FABP4,KLK6,LEP,ADM,PDGFB,TNFSF14,IL16,IRF2,AGRP,TNFRSF1B,CTSD,THBD,PTX3,TNFRSF1A,IL27,F3,GAL,APOB,CSNK2A2,VEGFD,PGF,PLAUR,APOA1,NTF4,F2R,IL18,TNFSF10,NELL1,CXCL10,KCNE2,IGLL1,GH1,CFI,TNFRSF10B,CX3CL1,DNAJB9,FST,CHGA,HGF,BMPR1A,CCL2,FGF23,MUSK,LCP1,CCL3,PARK7,CCL20,TEK,HAVCR1,CFB,HCAR2,SWAP70,NRXN1,IKBKG,BIN1,CCL22,ESM1,VEGFA,POR,BMP7,LILRB2,S100A9,M…
GO:BP	positive regulation of signal transduction	GO:0009967	5.20042e-13	12.284	1626	316	77	18123	AGER,KITLG,HBEGF,TNFSF11,DKK1,KLK6,LEP,PDGFB,TNFSF14,TNFRSF1A,F3,PLAUR,APOA1,F2R,IL18,TNFSF10,GH1,TNFRSF10B,CX3CL1,CHGA,HGF,BMPR1A,CCL2,FGF23,CCL3,PARK7,CCL20,TEK,NRXN1,IKBKG,CCL22,ESM1,VEGFA,POR,BMP7,S100A9,RIPK2,NOV,TWSG1,BCAR3,CHI3L1,ROR1,GDF15,S100A12,MMP12,SPHK2,PRL,NGF,FGF1,CLEC7A,CSF1,AGT,COL1A1,CCL25,TLR1,CD40LG,ALOX15B,IGFBP6,FGF10,CCL5,MAPKAPK5,CSNK2A1,FABP5,GPNMB,NTF3,ICOS,CNTN2,MSTN,I…
GO:BP	regulation of cellular protein metabolic process	GO:0032268	5.37508e-13	12.2696	2591	316	102	18123	AGER,KITLG,HBEGF,TNFSF11,DKK1,FABP4,LEP,PDGFB,TNFSF14,TNFRSF1B,CTSD,TNFRSF1A,F3,CSNK2A2,VEGFD,PGF,PLAUR,APOA1,NTF4,F2R,IL18,TNFSF10,PLAT,NELL1,CXCL10,KCNE2,GH1,TNFRSF10B,CX3CL1,HGF,BMPR1A,FGF23,MUSK,PARK7,PI3,TEK,SWAP70,NRXN1,IKBKG,BIN1,VEGFA,POR,BMP7,LILRB2,S100A9,RIPK2,TWSG1,SIRT2,BCAR3,CHI3L1,SPOCK2,GDF15,CRIM1,PECAM1,S100A12,SPHK2,PPP2R1A,AHSG,CTSZ,NGF,FGF1,CLEC7A,CSF1,AGT,SPON1,TNFSF15,CD40L…
GO:BP	positive regulation of protein modification process	GO:0031401	5.76427e-13	12.2393	1084	316	61	18123	AGER,KITLG,HBEGF,TNFSF11,DKK1,LEP,PDGFB,TNFRSF1A,VEGFD,PGF,PLAUR,NTF4,F2R,IL18,GH1,TNFRSF10B,CX3CL1,HGF,BMPR1A,FGF23,MUSK,PARK7,TEK,NRXN1,IKBKG,VEGFA,BMP7,LILRB2,RIPK2,TWSG1,BCAR3,CHI3L1,GDF15,PECAM1,S100A12,SPHK2,NGF,FGF1,CLEC7A,CSF1,AGT,TNFSF15,CD40LG,CRLF1,CLCF1,IGFBP6,FGF10,CCL5,MAPKAPK5,GPNMB,NTF3,MUC1,MSTN,LEPR,INSR,CAMK1,LTF,ERBB3,CDKN1B,IL31RA,CDON
GO:BP	positive regulation of cellular protein metabolic process	GO:0032270	6.00639e-13	12.2214	1488	316	73	18123	AGER,KITLG,HBEGF,TNFSF11,DKK1,LEP,PDGFB,TNFRSF1B,CTSD,TNFRSF1A,F3,VEGFD,PGF,PLAUR,NTF4,F2R,IL18,TNFSF10,KCNE2,GH1,TNFRSF10B,CX3CL1,HGF,BMPR1A,FGF23,MUSK,PARK7,TEK,NRXN1,IKBKG,VEGFA,BMP7,LILRB2,S100A9,RIPK2,TWSG1,SIRT2,BCAR3,CHI3L1,GDF15,PECAM1,S100A12,SPHK2,NGF,FGF1,CLEC7A,CSF1,AGT,SPON1,TNFSF15,CD40LG,CRLF1,CLCF1,IGFBP6,FGF10,CCL5,MAPKAPK5,GPNMB,PLXNB2,NTF3,CNTN2,MUC1,MSTN,LEPR,INSR,CAMK1,LTF,FG…
GO:BP	MAPK cascade	GO:0000165	7.82138e-13	12.1067	965	316	57	18123	AGER,KITLG,REN,HBEGF,TNFSF11,DKK1,LEP,PDGFB,F2R,IL18,GH1,CX3CL1,HGF,CCL2,FGF23,CCL3,CCL20,TEK,NRXN1,IKBKG,CCL22,VEGFA,BMP7,MAPK13,RIPK2,BCAR3,CHI3L1,ROR1,GDF15,S100A12,PPP2R1A,GFRA1,EPHA2,FGF1,CLEC7A,AGT,CCL25,CD40LG,EPHB2,GSTP1,IGFBP6,FGF10,SPTAN1,CCL5,LILRB4,MAPKAPK5,GPNMB,GFRA2,NTF3,INSR,FGFR4,IL5RA,ERBB3,IL31RA,CCL14,CDON,RASA1
GO:BP	positive regulation of multicellular organismal process	GO:0051240	8.2831e-13	12.0818	1497	316	73	18123	AGER,KITLG,RETN,TNFSF11,DKK1,FABP4,LEP,ADM,PDGFB,IL16,TNFRSF1B,THBD,IL27,F3,GAL,VEGFD,PGF,F2R,IL18,NELL1,GH1,CX3CL1,FST,CHGA,HGF,BMPR1A,CCL3,PARK7,TEK,HCAR2,NRXN1,BIN1,VEGFA,POR,BMP7,LILRB2,MAPK13,RIPK2,CHI3L1,RUNX3,MMP12,SPHK2,TENM4,PRL,IL12RB2,NGF,POSTN,IL17D,FGF1,CLEC7A,CSF1,AGT,ANGPTL4,COL1A1,TLR1,CD40LG,IRF1,ALOX15B,EPHB2,CLCF1,FGF10,LILRB4,FABP5,PLXNB2,ENPP7,LEPR,SERPINE2,LTF,ANXA1,MMP14,NP…
GO:BP	regulation of signal transduction	GO:0009966	9.96153e-13	12.0017	3251	316	117	18123	AGER,KITLG,REN,HBEGF,TNFSF11,DKK1,KLK6,LEP,ADM,PDGFB,TNFSF14,TNFRSF1A,F3,CSNK2A2,PLAUR,APOA1,F2R,IL18,TNFSF10,C9ORF89,RNF43,GH1,TNFRSF10B,CX3CL1,DNAJB9,FST,CHGA,HGF,BMPR1A,CCL2,FGF23,IL1RN,CCL3,PARK7,CCL20,TEK,NRXN1,IKBKG,NPTX1,CCL22,ESM1,VEGFA,POR,BMP7,S100A9,RIPK2,NOV,TWSG1,NOTUM,BCAR3,PRCP,CHI3L1,ROR1,GDF15,CRIM1,S100A12,MMP12,SPHK2,PPP2R1A,PRL,AHSG,CRHBP,NGF,EPHA2,POSTN,MMRN2,FGF1,CLEC7A,CSF1…
GO:BP	leukocyte chemotaxis	GO:0030595	9.9711e-13	12.0013	227	316	28	18123	CXCL16,TNFSF11,PDGFB,TNFSF14,IL16,VEGFD,PGF,CXCL10,CX3CL1,CHGA,CCL2,CCL3,CCL20,CXCL1,SWAP70,CCL22,VEGFA,S100A9,NOV,S100A12,CXCL6,CSF1,CCL25,CCL5,LGALS3,MSTN,ANXA1,CCL14
GO:BP	positive regulation of protein metabolic process	GO:0051247	1.13403e-12	11.9454	1577	316	75	18123	AGER,KITLG,HBEGF,TNFSF11,DKK1,LEP,PDGFB,TNFRSF1B,CTSD,TNFRSF1A,F3,VEGFD,PGF,PLAUR,NTF4,F2R,IL18,TNFSF10,KCNE2,GH1,TNFRSF10B,CX3CL1,HGF,BMPR1A,FGF23,MUSK,PARK7,TEK,NRXN1,IKBKG,VEGFA,BMP7,LILRB2,S100A9,RIPK2,TWSG1,SIRT2,BCAR3,CHI3L1,GDF15,PECAM1,S100A12,SPHK2,NGF,IL17D,FGF1,CLEC7A,CSF1,AGT,SPON1,TNFSF15,CD40LG,CRLF1,CLCF1,IGFBP6,FGF10,CCL5,MAPKAPK5,CSNK2A1,GPNMB,PLXNB2,NTF3,CNTN2,MUC1,MSTN,LEPR,INS…
GO:BP	regulation of developmental process	GO:0050793	1.18199e-12	11.9274	2621	316	102	18123	AGER,KITLG,RETN,TNFRSF11B,TNFSF11,DKK1,KLK6,LEP,ADM,PDGFB,TNFSF14,TNFRSF1B,TNFRSF1A,IL27,F3,GAL,APOB,VEGFD,PGF,APOA1,NTF4,IL18,NELL1,CXCL10,GH1,CX3CL1,FST,HGF,BMPR1A,CCL2,FGF23,MUSK,CCL3,TEK,GP1BA,NRXN1,BIN1,VEGFA,POR,BMP7,LILRB2,RIPK2,NOV,TWSG1,SIRT2,CHI3L1,SPOCK2,ROR1,GDF15,CRIM1,RUNX3,LAG3,TENM4,PPP2R1A,PRL,STAB1,AHSG,SEMA3G,NTN4,APCS,RBP4,NGF,EPHA2,POSTN,IL17D,FGF1,CLEC7A,CSF1,AGT,ANGPTL4,COL…
GO:BP	regulation of signaling	GO:0023051	1.49098e-12	11.8265	3669	316	126	18123	AGER,KITLG,RETN,REN,HBEGF,TNFSF11,DKK1,KLK6,LEP,ADM,PDGFB,TNFSF14,TNFRSF1A,F3,GAL,CSNK2A2,PLAUR,APOA1,NTF4,F2R,IL18,TNFSF10,C9ORF89,RNF43,GH1,TNFRSF10B,CX3CL1,DNAJB9,FST,CHGA,HGF,BMPR1A,CCL2,FGF23,IL1RN,CCL3,PARK7,CCL20,TEK,HCAR2,NRXN1,IKBKG,NPTX1,CCL22,ESM1,VEGFA,POR,BMP7,LILRB2,S100A9,RIPK2,NOV,TWSG1,NOTUM,BCAR3,PRCP,CHI3L1,ROR1,GDF15,CRIM1,S100A12,MMP12,SPHK2,AIMP1,PPP2R1A,PRL,AHSG,ATP1B2,RBP4…
GO:BP	phosphorylation	GO:0016310	1.62516e-12	11.7891	1996	316	86	18123	AGER,KITLG,HBEGF,TNFSF11,DKK1,FABP4,LEP,PDGFB,TNFRSF1A,CSNK2A2,VEGFD,PGF,PLAUR,APOA1,NTF4,F2R,IL18,CXCL10,GH1,TNFRSF10B,CX3CL1,HGF,BMPR1A,CCL2,FGF23,MUSK,CCL3,PARK7,TEK,NRXN1,IKBKG,VEGFA,BMP7,MAPK13,RIPK2,TWSG1,SIRT2,BCAR3,CHI3L1,ROR1,GDF15,PECAM1,RUNX3,S100A12,CMPK1,SPHK2,PPP2R1A,AHSG,IL12RB2,NGF,EPHA2,FGF1,CLEC7A,CSF1,AGT,TNFSF15,CD40LG,EPHB2,CRLF1,CLCF1,ILF3,GSTP1,IGFBP6,FGF10,CCL5,LILRB4,MAPK…
GO:BP	regulation of cell communication	GO:0010646	1.86377e-12	11.7296	3634	316	125	18123	AGER,KITLG,RETN,REN,HBEGF,TNFSF11,DKK1,KLK6,LEP,ADM,PDGFB,TNFSF14,TNFRSF1A,F3,GAL,CSNK2A2,PLAUR,APOA1,NTF4,F2R,IL18,TNFSF10,C9ORF89,RNF43,GH1,TNFRSF10B,CX3CL1,DNAJB9,FST,CHGA,HGF,BMPR1A,CCL2,FGF23,IL1RN,CCL3,PARK7,CCL20,TEK,HCAR2,NRXN1,IKBKG,NPTX1,CCL22,ESM1,VEGFA,POR,BMP7,LILRB2,S100A9,RIPK2,NOV,TWSG1,NOTUM,BCAR3,PRCP,CHI3L1,ROR1,GDF15,CRIM1,S100A12,MMP12,SPHK2,AIMP1,PPP2R1A,PRL,AHSG,RBP4,CRHBP,…
GO:BP	regulation of leukocyte proliferation	GO:0070663	2.10574e-12	11.6766	253	316	29	18123	AGER,KITLG,LEP,TNFRSF1B,IL27,GAL,IL18,LILRB2,RIPK2,TWSG1,VCAM1,CSF1,CD22,CD40LG,IRF1,EPHB2,CLCF1,GSTP1,FGF10,CCL5,LGALS3,IGFBP2,PDCD1LG2,LILRB4,GPNMB,ZP4,ANXA1,IL5RA,CD70
GO:BP	multicellular organism development	GO:0007275	2.15707e-12	11.6661	5670	316	167	18123	AGER,KITLG,RETN,REN,MB,HBEGF,TNFRSF11B,TNFSF11,DKK1,KLK6,LEP,ADM,PDGFB,TNFRSF1B,PTX3,TNFRSF1A,IL27,F3,GAL,APOB,CSNK2A2,VEGFD,PGF,APOA1,NTF4,IL18,TNFSF10,NELL1,CXCL10,RNF43,KCNE2,GH1,CX3CL1,DNAJB9,FST,HGF,BMPR1A,CCL2,FGF23,IL1RN,MUSK,LCP1,CCL3,PI3,TEK,CXCL1,SWAP70,GP1BA,NRXN1,BIN1,NPTX1,NRSN1,SAP30,ESM1,VEGFA,POR,BMP7,MDM1,LILRB2,S100A9,RIPK2,NOV,TWSG1,VCAM1,SIRT2,BCAR3,PRCP,CHI3L1,SPOCK2,ROR1,SEL…
GO:BP	developmental process	GO:0032502	2.33078e-12	11.6325	6678	316	186	18123	AGER,KITLG,RETN,REN,MB,HBEGF,TNFRSF11B,TNFSF11,DKK1,FABP4,KLK6,LEP,ADM,PDGFB,TNFSF14,TNFRSF1B,PTX3,TNFRSF1A,IL27,F3,GAL,APOB,MPO,CSNK2A2,VEGFD,PGF,APOA1,NTF4,F2R,IL18,TNFSF10,NELL1,CXCL10,RNF43,KCNE2,GH1,CX3CL1,DNAJB9,FST,HGF,BMPR1A,CCL2,FGF23,IL1RN,MUSK,LCP1,CCL3,PI3,TEK,CXCL1,SWAP70,GP1BA,NRXN1,BIN1,NPTX1,NRSN1,SAP30,ESM1,VEGFA,POR,BMP7,MDM1,LILRB2,CDY1,S100A9,RIPK2,NOV,TWSG1,VCAM1,SIRT2,BCAR3,…
GO:BP	leukocyte proliferation	GO:0070661	6.2765e-12	11.2023	327	316	32	18123	AGER,KITLG,TNFSF11,LEP,TNFSF14,TNFRSF1B,IL27,GAL,IL18,CX3CL1,LILRB2,RIPK2,TWSG1,VCAM1,CSF1,CD22,CD40LG,IRF1,EPHB2,CLCF1,GSTP1,FGF10,CCL5,LGALS3,IGFBP2,PDCD1LG2,LILRB4,GPNMB,ZP4,ANXA1,IL5RA,CD70
GO:BP	anatomical structure development	GO:0048856	8.34289e-12	11.0787	6164	316	175	18123	AGER,KITLG,RETN,REN,MB,HBEGF,TNFRSF11B,TNFSF11,DKK1,KLK6,LEP,ADM,PDGFB,TNFSF14,TNFRSF1B,PTX3,TNFRSF1A,IL27,F3,GAL,APOB,CSNK2A2,VEGFD,PGF,APOA1,NTF4,F2R,IL18,TNFSF10,NELL1,CXCL10,RNF43,KCNE2,GH1,CX3CL1,DNAJB9,FST,HGF,BMPR1A,CCL2,FGF23,IL1RN,MUSK,LCP1,CCL3,PI3,TEK,CXCL1,SWAP70,GP1BA,NRXN1,BIN1,NPTX1,NRSN1,SAP30,ESM1,VEGFA,POR,BMP7,MDM1,LILRB2,S100A9,RIPK2,NOV,TWSG1,VCAM1,SIRT2,BCAR3,PRCP,CHI3L1,SPO…
GO:BP	multicellular organismal process	GO:0032501	9.85232e-12	11.0065	8000	316	208	18123	AGER,KITLG,RETN,REN,MB,HBEGF,TNFRSF11B,TNFSF11,DKK1,FABP4,KLK6,LEP,ADM,PDGFB,IL16,IRF2,AGRP,TNFRSF1B,THBD,PTX3,TNFRSF1A,IL27,F3,GAL,APOB,PAPPA,OLR1,MPO,CSNK2A2,VEGFD,PGF,PLAUR,APOA1,NTF4,F2R,IL18,TNFSF10,PLAT,NELL1,CXCL10,RNF43,KCNE2,GH1,MYBPC1,CX3CL1,DNAJB9,FST,CHGA,HGF,BMPR1A,CCL2,FGF23,IL1RN,MUSK,LCP1,CCL3,PARK7,PI3,TEK,CXCL1,HCAR2,SWAP70,GP1BA,NRXN1,ALB,BIN1,NPTX1,NRSN1,SAP30,ESM1,VEGFA,POR,B…
GO:BP	immune effector process	GO:0002252	1.81377e-11	10.7414	1135	316	60	18123	AGER,RETN,LEP,TNFRSF1B,CTSD,PTX3,IL27,OLR1,MPO,CTSA,PLAUR,APOA1,IL18,IGLL1,CFI,DNAJB9,CHGA,LCP1,CCL3,CXCL1,CFB,SWAP70,LILRB2,S100A9,RIPK2,CFH,PRCP,CHI3L1,PECAM1,S100A12,LAG3,SPHK2,AHSG,CTSZ,SELL,APCS,CXCL6,RBP4,PRTN3,STX7,CLEC7A,PRSS2,CD22,NCR3,CD40LG,EPHB2,CLCF1,GSTP1,SPTAN1,CTSS,LGALS3,NCR1,LILRB4,FABP5,LTF,ANXA1,CD70,CFP,ST3GAL1,CD93
GO:BP	negative regulation of multicellular organismal process	GO:0051241	2.26294e-11	10.6453	1174	316	61	18123	AGER,TNFRSF11B,DKK1,LEP,ADM,PDGFB,TNFRSF1B,THBD,TNFRSF1A,F3,PLAUR,APOA1,F2R,PLAT,CXCL10,CX3CL1,HGF,BMPR1A,FGF23,CCL3,TEK,GP1BA,BIN1,BMP7,NOV,TWSG1,SIRT2,GDF15,RUNX3,LAG3,PRL,STAB1,AHSG,SEMA3G,APCS,RBP4,CRHBP,EPHA2,ACP5,MMRN2,IL17D,AGT,APOD,IRF1,EPHB2,GSTP1,PDCD1LG2,CD200R1,LILRB4,GPNMB,PTPRS,MSTN,IL19,SERPINE2,LTF,ANXA1,RAP1GAP,CDKN1B,NPPB,DKK4,CD34
GO:BP	regulation of MAPK cascade	GO:0043408	2.27359e-11	10.6433	734	316	47	18123	AGER,KITLG,REN,TNFSF11,DKK1,LEP,PDGFB,F2R,GH1,CX3CL1,HGF,CCL2,FGF23,CCL3,CCL20,TEK,NRXN1,IKBKG,CCL22,VEGFA,BMP7,RIPK2,BCAR3,CHI3L1,ROR1,GDF15,S100A12,PPP2R1A,EPHA2,FGF1,CLEC7A,AGT,CCL25,CD40LG,EPHB2,GSTP1,IGFBP6,FGF10,CCL5,LILRB4,MAPKAPK5,GPNMB,NTF3,INSR,FGFR4,CCL14,CDON
GO:BP	positive regulation of immune system process	GO:0002684	2.69128e-11	10.57	1079	316	58	18123	AGER,KITLG,TNFSF11,MUC16,LEP,TNFSF14,VEGFD,PGF,IL18,CXCL10,IGLL1,CFI,CX3CL1,DNAJB9,CCL2,CCL3,PARK7,CCL20,HAVCR1,CFB,HCAR2,SWAP70,IKBKG,VEGFA,LILRB2,RIPK2,CFH,VCAM1,RUNX3,LAG3,MMP12,SPHK2,APCS,RBP4,STX7,IFNL2,CLEC7A,CSF1,CD22,NCR3,ICAM3,CD40LG,EPHB2,CLCF1,FGF10,CCL5,LGALS3,IGFBP2,PDCD1LG2,LILRB4,ICOS,ZP4,MUC1,MSTN,ANXA1,MMP14,CD70,CFP
GO:BP	response to stress	GO:0006950	2.71733e-11	10.5659	4321	316	137	18123	AGER,REN,MB,HBEGF,CXCL16,TNFSF11,MUC16,FABP4,KLK6,LEP,ADM,PDGFB,IL16,IRF2,TNFRSF1B,THBD,PTX3,TNFRSF1A,IL27,F3,GAL,OLR1,MPO,VEGFD,PGF,PLAUR,APOA1,F2R,IL18,PLAT,CXCL10,IGLL1,CFI,TNFRSF10B,CX3CL1,DNAJB9,CHGA,HGF,BMPR1A,CCL2,GNLY,IL1RN,CCL3,PARK7,DNAJB14,CCL20,PI3,TEK,CXCL1,CFB,GP1BA,APOL1,ALB,IKBKG,CCL22,VEGFA,BMP7,LILRB2,S100A9,MAPK13,RIPK2,NOV,CFH,VCAM1,SIRT2,PRCP,CHI3L1,TFF1,S100A12,LAG3,MMP12,DE…
GO:BP	positive regulation of MAPK cascade	GO:0043410	2.71844e-11	10.5657	542	316	40	18123	AGER,KITLG,TNFSF11,DKK1,LEP,PDGFB,F2R,GH1,CX3CL1,HGF,CCL2,FGF23,CCL3,CCL20,TEK,NRXN1,IKBKG,CCL22,VEGFA,RIPK2,BCAR3,CHI3L1,ROR1,GDF15,S100A12,FGF1,CLEC7A,AGT,CCL25,CD40LG,IGFBP6,FGF10,CCL5,MAPKAPK5,GPNMB,NTF3,INSR,FGFR4,CCL14,CDON
GO:BP	positive regulation of cell population proliferation	GO:0008284	3.04965e-11	10.5158	985	316	55	18123	AGER,KITLG,HBEGF,LEP,ADM,PDGFB,F3,VEGFD,PGF,F2R,IL18,CXCL10,CX3CL1,BMPR1A,FGF23,TEK,ESM1,VEGFA,LILRB2,RIPK2,VCAM1,MMP12,SPHK2,PRL,CTSZ,IL12RB2,PRTN3,FGF1,CLEC7A,CSF1,AGT,CD40LG,EPHB2,CRLF1,CLCF1,FGF10,CCL5,IGFBP2,PDCD1LG2,CSNK2A1,NTF3,ZP4,INSR,LTF,CDK2,CCNA2,ANXA1,FGFR4,IL5RA,CD70,ERBB3,CDKN1B,IL31RA,CCL14,CDON
GO:BP	regulation of intracellular signal transduction	GO:1902531	5.10006e-11	10.2924	1883	316	80	18123	AGER,KITLG,REN,HBEGF,TNFSF11,DKK1,LEP,PDGFB,TNFSF14,TNFRSF1A,F3,CSNK2A2,PLAUR,APOA1,F2R,IL18,TNFSF10,C9ORF89,GH1,TNFRSF10B,CX3CL1,HGF,CCL2,FGF23,CCL3,PARK7,CCL20,TEK,NRXN1,IKBKG,CCL22,VEGFA,BMP7,S100A9,RIPK2,NOV,BCAR3,CHI3L1,ROR1,GDF15,S100A12,SPHK2,PPP2R1A,NGF,EPHA2,FGF1,CLEC7A,CSF1,AGT,CD22,CCL25,BRPF1,CD40LG,EPHB2,GSTP1,IGFBP6,FGF10,CCL5,LILRB4,MAPKAPK5,CSNK2A1,GPNMB,NTF3,ICOS,MUC1,MSTN,IL19,I…
GO:BP	positive regulation of intracellular signal transduction	GO:1902533	5.28304e-11	10.2771	1063	316	57	18123	AGER,KITLG,HBEGF,TNFSF11,DKK1,LEP,PDGFB,TNFSF14,TNFRSF1A,F3,APOA1,F2R,IL18,TNFSF10,GH1,TNFRSF10B,CX3CL1,HGF,CCL2,FGF23,CCL3,PARK7,CCL20,TEK,NRXN1,IKBKG,CCL22,VEGFA,S100A9,RIPK2,BCAR3,CHI3L1,ROR1,GDF15,S100A12,SPHK2,NGF,FGF1,CLEC7A,CSF1,AGT,CCL25,CD40LG,IGFBP6,FGF10,CCL5,MAPKAPK5,GPNMB,NTF3,ICOS,IL19,INSR,LTF,FGFR4,ERBB3,CCL14,CDON
GO:BP	positive regulation of kinase activity	GO:0033674	6.06e-11	10.2175	610	316	42	18123	AGER,KITLG,HBEGF,TNFSF11,DKK1,LEP,PDGFB,F2R,IL18,GH1,TNFRSF10B,HGF,MUSK,PARK7,TEK,NRXN1,IKBKG,VEGFA,RIPK2,CHI3L1,ROR1,GDF15,S100A12,NGF,EPHA2,FGF1,CSF1,AGT,TNFSF15,CD40LG,EPHB2,IGFBP6,FGF10,CCL5,MAPKAPK5,NTF3,INSR,CAMK1,LTF,FGFR4,ERBB3,CDKN1B
GO:BP	regulation of cell motility	GO:2000145	6.98904e-11	10.1556	1070	316	57	18123	AGER,KITLG,HBEGF,CXCL16,PDGFB,TNFSF14,F3,VEGFD,PGF,F2R,CXCL10,CX3CL1,HGF,BMPR1A,CCL2,FGF23,CCL3,CCL20,TEK,SWAP70,VEGFA,BMP7,NOV,PRCP,SPOCK2,MMP7,PECAM1,SEMA3G,ATP1B2,EPHA2,POSTN,MMRN2,FGF1,CLEC7A,CSF1,AGT,APOD,COL1A1,CCL25,SELE,ALOX15B,EPHB2,GSTP1,FGF10,CCL5,LGALS3,CD200R1,GPNMB,PLXNB2,NTF3,MSTN,FUT3,INSR,SERPINE2,ANXA1,MMP14,ERBB3
GO:BP	positive chemotaxis	GO:0050918	7.71889e-11	10.1124	68	316	16	18123	AGER,PDGFB,IL16,F3,VEGFD,PGF,CXCL10,CX3CL1,HGF,CCL3,VEGFA,FGF10,CCL5,LGALS3,GPNMB,NTF3
GO:BP	regulation of cell migration	GO:0030334	7.97193e-11	10.0984	1008	316	55	18123	AGER,KITLG,HBEGF,CXCL16,PDGFB,TNFSF14,F3,VEGFD,PGF,F2R,CXCL10,CX3CL1,HGF,BMPR1A,CCL2,FGF23,CCL3,CCL20,TEK,SWAP70,VEGFA,BMP7,NOV,PRCP,MMP7,PECAM1,SEMA3G,ATP1B2,EPHA2,POSTN,MMRN2,FGF1,CLEC7A,CSF1,AGT,APOD,COL1A1,CCL25,SELE,ALOX15B,EPHB2,GSTP1,FGF10,CCL5,LGALS3,CD200R1,GPNMB,PLXNB2,NTF3,MSTN,FUT3,INSR,SERPINE2,ANXA1,MMP14
GO:BP	regulation of multicellular organismal development	GO:2000026	1.00259e-10	9.99888	1459	316	68	18123	AGER,KITLG,RETN,TNFSF11,LEP,ADM,TNFRSF1B,TNFRSF1A,IL27,F3,GAL,VEGFD,PGF,IL18,NELL1,CXCL10,CX3CL1,FST,HGF,BMPR1A,FGF23,CCL3,TEK,GP1BA,NRXN1,BIN1,VEGFA,POR,BMP7,LILRB2,RIPK2,SIRT2,CHI3L1,RUNX3,LAG3,TENM4,PRL,STAB1,AHSG,SEMA3G,APCS,RBP4,NGF,EPHA2,IL17D,FGF1,CSF1,AGT,ANGPTL4,IRF1,ALOX15B,EPHB2,CLCF1,LGALS3,LILRB4,GPNMB,PLXNB2,PTPRS,INSR,RBBP5,SERPINE2,LTF,ANXA1,MMP14,CDKN1B,NPPB,DKK4,CD34
GO:BP	regulation of locomotion	GO:0040012	1.02931e-10	9.98746	1113	316	58	18123	AGER,KITLG,HBEGF,CXCL16,PDGFB,TNFSF14,IL16,F3,VEGFD,PGF,F2R,CXCL10,CX3CL1,HGF,BMPR1A,CCL2,FGF23,CCL3,CCL20,TEK,SWAP70,VEGFA,BMP7,NOV,PRCP,SPOCK2,MMP7,PECAM1,SEMA3G,ATP1B2,EPHA2,POSTN,MMRN2,FGF1,CLEC7A,CSF1,AGT,APOD,COL1A1,CCL25,SELE,ALOX15B,EPHB2,GSTP1,FGF10,CCL5,LGALS3,CD200R1,GPNMB,PLXNB2,NTF3,MSTN,FUT3,INSR,SERPINE2,ANXA1,MMP14,ERBB3
GO:BP	regulation of cellular component movement	GO:0051270	1.132e-10	9.94615	1149	316	59	18123	AGER,KITLG,HBEGF,CXCL16,PDGFB,TNFSF14,F3,VEGFD,PGF,F2R,CXCL10,CX3CL1,HGF,BMPR1A,CCL2,FGF23,CCL3,CCL20,TEK,SWAP70,BIN1,VEGFA,BMP7,NOV,PRCP,SPOCK2,MMP7,PECAM1,SEMA3G,ATP1B2,EPHA2,POSTN,MMRN2,FGF1,CLEC7A,CSF1,AGT,APOD,COL1A1,CCL25,SELE,ALOX15B,EPHB2,GSTP1,FGF10,CCL5,LGALS3,CD200R1,GPNMB,PLXNB2,NTF3,MSTN,FUT3,INSR,SERPINE2,ANXA1,MMP14,ERBB3,CDKN1B
GO:BP	regulation of protein modification process	GO:0031399	1.21218e-10	9.91643	1685	316	74	18123	AGER,KITLG,HBEGF,TNFSF11,DKK1,FABP4,LEP,PDGFB,TNFRSF1A,VEGFD,PGF,PLAUR,APOA1,NTF4,F2R,IL18,CXCL10,GH1,TNFRSF10B,CX3CL1,HGF,BMPR1A,FGF23,MUSK,PARK7,TEK,SWAP70,NRXN1,IKBKG,VEGFA,BMP7,LILRB2,RIPK2,TWSG1,SIRT2,BCAR3,CHI3L1,GDF15,PECAM1,S100A12,SPHK2,PPP2R1A,NGF,FGF1,CLEC7A,CSF1,AGT,TNFSF15,CD40LG,EPHB2,CRLF1,CLCF1,GSTP1,IGFBP6,FGF10,CCL5,LGALS3,LILRB4,MAPKAPK5,GPNMB,GFRA2,PLXNB2,NTF3,MUC1,MSTN,LEPR,I…
GO:BP	animal organ development	GO:0048513	1.35379e-10	9.86845	3701	316	122	18123	AGER,KITLG,RETN,REN,MB,HBEGF,TNFRSF11B,TNFSF11,DKK1,LEP,ADM,PDGFB,TNFRSF1B,PTX3,TNFRSF1A,IL27,GAL,CSNK2A2,PGF,APOA1,NTF4,IL18,TNFSF10,NELL1,CXCL10,KCNE2,GH1,DNAJB9,FST,HGF,BMPR1A,CCL2,FGF23,LCP1,CCL3,PI3,TEK,GP1BA,NRXN1,SAP30,VEGFA,POR,BMP7,MDM1,LILRB2,RIPK2,NOV,TWSG1,VCAM1,SIRT2,BCAR3,CHI3L1,ROR1,SELPLG,PECAM1,RUNX3,LAG3,MMP12,SPHK2,TENM4,PRL,AHSG,CTSZ,SEMA3G,NTN4,APCS,ATP1B2,RBP4,MYOM2,EPHA2,AC…
GO:BP	regulation of mononuclear cell proliferation	GO:0032944	1.45093e-10	9.83835	234	316	26	18123	AGER,LEP,TNFRSF1B,IL27,GAL,IL18,LILRB2,RIPK2,TWSG1,VCAM1,CSF1,CD22,CD40LG,IRF1,EPHB2,CLCF1,FGF10,CCL5,LGALS3,IGFBP2,PDCD1LG2,LILRB4,GPNMB,ZP4,ANXA1,CD70
GO:BP	regulation of cell-cell adhesion	GO:0022407	3.05697e-10	9.51471	450	316	35	18123	AGER,TNFSF11,LEP,TNFSF14,PLAUR,APOA1,IL18,CX3CL1,CCL2,IL1RN,SWAP70,VEGFA,BMP7,LILRB2,RIPK2,TWSG1,VCAM1,RUNX3,LAG3,CCL25,SELE,CD40LG,IRF1,CCL5,LGALS3,IGFBP2,PDCD1LG2,LILRB4,GPNMB,ICOS,ZP4,FUT3,SERPINE2,ANXA1,CD70
GO:BP	transmembrane receptor protein tyrosine kinase signaling pathway	GO:0007169	3.32374e-10	9.47837	759	316	46	18123	HBEGF,LEP,PDGFB,F3,VEGFD,PGF,PLAUR,NTF4,PLAT,GH1,HGF,FGF23,MUSK,TEK,NRXN1,ESM1,VEGFA,SIRT2,BCAR3,ROR1,GDF15,CRIM1,PRL,AHSG,GFRA1,NGF,EPHA2,MMRN2,FGF1,CSF1,AGT,APOD,COL1A1,CLEC14A,EPHB2,IGFBP6,FGF10,IGFBP2,GFRA2,NTF3,MSTN,INSR,FGFR4,ERBB3,IL31RA,RASA1
GO:BP	leukocyte cell-cell adhesion	GO:0007159	3.39631e-10	9.46899	377	316	32	18123	AGER,TNFSF11,LEP,TNFSF14,OLR1,IL18,CCL2,BMP7,LILRB2,S100A9,RIPK2,TWSG1,VCAM1,SELPLG,PECAM1,RUNX3,LAG3,SELL,CCL25,SELE,CD40LG,IRF1,CCL5,LGALS3,IGFBP2,PDCD1LG2,LILRB4,GPNMB,ICOS,ZP4,ANXA1,CD70
GO:BP	regulation of cell differentiation	GO:0045595	4.08859e-10	9.38843	1688	316	73	18123	AGER,KITLG,TNFSF11,DKK1,KLK6,LEP,ADM,PDGFB,TNFSF14,TNFRSF1B,TNFRSF1A,IL27,APOB,APOA1,NTF4,IL18,NELL1,CXCL10,CX3CL1,FST,HGF,BMPR1A,FGF23,CCL3,GP1BA,BIN1,VEGFA,POR,BMP7,LILRB2,RIPK2,NOV,TWSG1,SIRT2,SPOCK2,CRIM1,RUNX3,LAG3,TENM4,PPP2R1A,SEMA3G,APCS,NGF,POSTN,CLEC7A,CSF1,AGT,COL1A1,IRF1,ALOX15B,EPHB2,CLCF1,FGF10,LGALS3,UCMA,LILRB4,PLXNB2,NTF3,PTPRS,CNTN2,MSTN,CAMK1,RBBP5,SERPINE2,LTF,ANXA1,RAP1GAP,MM…
GO:BP	regulation of kinase activity	GO:0043549	4.29547e-10	9.36699	920	316	51	18123	AGER,KITLG,HBEGF,TNFSF11,DKK1,FABP4,LEP,PDGFB,F2R,IL18,CXCL10,GH1,TNFRSF10B,HGF,MUSK,PARK7,TEK,NRXN1,IKBKG,VEGFA,BMP7,RIPK2,CHI3L1,ROR1,GDF15,S100A12,PPP2R1A,AHSG,NGF,EPHA2,FGF1,CSF1,AGT,TNFSF15,CD40LG,EPHB2,GSTP1,IGFBP6,FGF10,CCL5,LILRB4,MAPKAPK5,NTF3,MSTN,INSR,CAMK1,LTF,CCNA2,FGFR4,ERBB3,CDKN1B
GO:BP	protein kinase B signaling	GO:0043491	4.81256e-10	9.31762	289	316	28	18123	KITLG,HBEGF,TNFSF11,LEP,PDGFB,F3,IL18,CX3CL1,HGF,CCL2,FGF23,CCL3,PARK7,TEK,NRXN1,VEGFA,SIRT2,CHI3L1,GDF15,EPHA2,FGF1,FGF10,CCL5,ICOS,MSTN,INSR,FGFR4,ERBB3
GO:BP	regulation of catalytic activity	GO:0050790	5.42485e-10	9.26561	2452	316	92	18123	AGER,KITLG,HBEGF,TNFSF11,DKK1,FABP4,LEP,PDGFB,TNFSF14,CTSD,PTX3,F3,PLAUR,APOA1,NTF4,F2R,IL18,TNFSF10,CXCL10,GH1,TNFRSF10B,CX3CL1,HGF,CCL2,FGF23,MUSK,CCL3,PARK7,CCL20,PI3,TEK,NRXN1,IKBKG,BIN1,CCL22,VEGFA,POR,BMP7,S100A9,RIPK2,BCAR3,CHI3L1,SPOCK2,ROR1,GDF15,CRIM1,S100A12,SPHK2,PPP2R1A,AHSG,APCS,NGF,EPHA2,PRTN3,FGF1,CLEC7A,CSF1,AGT,ANGPTL4,CCL25,SELE,TNFSF15,CD40LG,EPHB2,GSTP1,IGFBP6,FGF10,CCL5,LGAL…
GO:BP	response to bacterium	GO:0009617	6.47318e-10	9.18888	743	316	45	18123	REN,FABP4,ADM,TNFRSF1B,THBD,TNFRSF1A,IL27,APOB,MPO,VEGFD,F2R,IL18,CXCL10,IGLL1,CX3CL1,CHGA,CCL2,GNLY,CCL3,CCL20,PI3,CXCL1,LILRB2,S100A9,RIPK2,VCAM1,SIRT2,S100A12,DEFB118,STAB1,CXCL6,IL12RB2,EPHA2,ACP5,IL36G,SELE,TLR1,GSTP1,FGF10,CCL5,PDCD1LG2,ALPL,GGT2,LTF,CFP
GO:BP	response to molecule of bacterial origin	GO:0002237	6.59067e-10	9.18107	362	316	31	18123	REN,ADM,TNFRSF1B,THBD,APOB,MPO,F2R,IL18,CXCL10,CX3CL1,CCL2,CCL3,CXCL1,LILRB2,S100A9,RIPK2,VCAM1,SIRT2,CXCL6,IL12RB2,ACP5,IL36G,SELE,TLR1,GSTP1,FGF10,CCL5,PDCD1LG2,ALPL,GGT2,LTF
GO:BP	positive regulation of protein kinase B signaling	GO:0051897	8.66228e-10	9.06237	192	316	23	18123	KITLG,HBEGF,TNFSF11,LEP,PDGFB,F3,IL18,CX3CL1,HGF,FGF23,CCL3,PARK7,TEK,NRXN1,VEGFA,CHI3L1,GDF15,FGF1,FGF10,ICOS,INSR,FGFR4,ERBB3
GO:BP	regulation of lymphocyte proliferation	GO:0050670	9.04159e-10	9.04376	232	316	25	18123	AGER,LEP,TNFRSF1B,IL27,GAL,IL18,LILRB2,RIPK2,TWSG1,VCAM1,CD22,CD40LG,IRF1,EPHB2,CLCF1,FGF10,CCL5,LGALS3,IGFBP2,PDCD1LG2,LILRB4,GPNMB,ZP4,ANXA1,CD70
GO:BP	positive regulation of catalytic activity	GO:0043085	9.23973e-10	9.03434	1383	316	64	18123	AGER,KITLG,HBEGF,TNFSF11,DKK1,LEP,PDGFB,CTSD,F3,APOA1,NTF4,F2R,IL18,TNFSF10,GH1,TNFRSF10B,CX3CL1,HGF,CCL2,FGF23,MUSK,CCL3,PARK7,CCL20,TEK,NRXN1,IKBKG,CCL22,VEGFA,POR,S100A9,RIPK2,BCAR3,CHI3L1,ROR1,GDF15,S100A12,NGF,EPHA2,PRTN3,FGF1,CLEC7A,CSF1,AGT,CCL25,SELE,TNFSF15,CD40LG,EPHB2,IGFBP6,FGF10,CCL5,MAPKAPK5,NTF3,INSR,CAMK1,LTF,RAP1GAP,FGFR4,ARHGEF10,ERBB3,CDKN1B,CCL14,RASA1
GO:BP	regulation of cell activation	GO:0050865	9.53335e-10	9.02075	662	316	42	18123	AGER,TNFSF11,LEP,PDGFB,TNFSF14,TNFRSF1B,THBD,IL27,GAL,IL18,IGLL1,CX3CL1,CCL2,CCL3,HAVCR1,LILRB2,RIPK2,TWSG1,VCAM1,RUNX3,LAG3,SPHK2,CLEC7A,CD22,CD40LG,IRF1,EPHB2,CLCF1,FGF10,CCL5,LGALS3,IGFBP2,PDCD1LG2,LILRB4,GPNMB,ICOS,ZP4,SERPINE2,ANXA1,MMP14,CD70,IL31RA
GO:BP	mononuclear cell migration	GO:0071674	9.6811e-10	9.01408	193	316	23	18123	AGER,CXCL16,TNFSF11,PDGFB,TNFSF14,CXCL10,CX3CL1,CCL2,CCL3,CCL20,CCL22,NOV,PECAM1,S100A12,CSF1,APOD,CCL25,CCL5,LGALS3,CD200R1,MSTN,ANXA1,CCL14
GO:BP	positive regulation of locomotion	GO:0040017	1.09305e-09	8.96136	607	316	40	18123	AGER,KITLG,HBEGF,CXCL16,PDGFB,TNFSF14,IL16,F3,VEGFD,PGF,F2R,CXCL10,CX3CL1,HGF,CCL3,CCL20,TEK,SWAP70,VEGFA,BMP7,SPOCK2,MMP7,PECAM1,SEMA3G,POSTN,FGF1,CLEC7A,CSF1,AGT,COL1A1,EPHB2,FGF10,CCL5,LGALS3,GPNMB,NTF3,MSTN,INSR,ANXA1,MMP14
GO:BP	monocyte chemotaxis	GO:0002548	1.09337e-09	8.96123	67	316	15	18123	TNFSF11,PDGFB,CXCL10,CX3CL1,CCL2,CCL3,CCL20,CCL22,NOV,S100A12,CCL25,CCL5,LGALS3,ANXA1,CCL14
GO:BP	positive regulation of cellular process	GO:0048522	1.87994e-09	8.72586	5863	316	163	18123	AGER,KITLG,RETN,HBEGF,CXCL16,TNFSF11,DKK1,KLK6,LEP,ADM,PDGFB,TNFSF14,IRF2,TNFRSF1B,CTSD,PTX3,TNFRSF1A,F3,GAL,APOB,CSNK2A2,VEGFD,PGF,PLAUR,APOA1,NTF4,F2R,IL18,TNFSF10,NELL1,CXCL10,KCNE2,IGLL1,GH1,TNFRSF10B,CX3CL1,CHGA,HGF,BMPR1A,CCL2,FGF23,MUSK,LCP1,CCL3,PARK7,CCL20,TEK,HAVCR1,HCAR2,SWAP70,NRXN1,IKBKG,BIN1,CCL22,ESM1,VEGFA,POR,BMP7,LILRB2,S100A9,RIPK2,NOV,TWSG1,VCAM1,SIRT2,BCAR3,CHI3L1,SPOCK2,ROR1…
GO:BP	positive regulation of cell motility	GO:2000147	2.22144e-09	8.65336	592	316	39	18123	AGER,KITLG,HBEGF,CXCL16,PDGFB,TNFSF14,F3,VEGFD,PGF,F2R,CXCL10,CX3CL1,HGF,CCL3,CCL20,TEK,SWAP70,VEGFA,BMP7,SPOCK2,MMP7,PECAM1,SEMA3G,POSTN,FGF1,CLEC7A,CSF1,AGT,COL1A1,EPHB2,FGF10,CCL5,LGALS3,GPNMB,NTF3,MSTN,INSR,ANXA1,MMP14
GO:BP	response to tumor necrosis factor	GO:0034612	2.44771e-09	8.61124	332	316	29	18123	TNFRSF11B,CXCL16,TNFSF11,FABP4,TNFSF14,TNFRSF1B,TNFRSF1A,APOB,APOA1,CX3CL1,CCL2,CCL3,CCL20,IKBKG,CCL22,VCAM1,CHI3L1,CRHBP,POSTN,COL1A1,CCL25,SELE,TNFSF15,CD40LG,GSTP1,CCL5,GGT2,CD70,CCL14
GO:BP	positive regulation of cell migration	GO:0030335	2.7922e-09	8.55405	568	316	38	18123	AGER,KITLG,HBEGF,CXCL16,PDGFB,TNFSF14,F3,VEGFD,PGF,F2R,CXCL10,CX3CL1,HGF,CCL3,CCL20,TEK,SWAP70,VEGFA,BMP7,MMP7,PECAM1,SEMA3G,POSTN,FGF1,CLEC7A,CSF1,AGT,COL1A1,EPHB2,FGF10,CCL5,LGALS3,GPNMB,NTF3,MSTN,INSR,ANXA1,MMP14
GO:BP	cellular protein metabolic process	GO:0044267	3.26746e-09	8.48579	5280	316	151	18123	AGER,KITLG,HBEGF,TNFSF11,DKK1,MUC16,FABP4,LEP,PDGFB,TNFSF14,TNFRSF1B,CTSD,TNFRSF1A,F3,APOB,PAPPA,CSNK2A2,VEGFD,PGF,PLAUR,APOA1,NTF4,F2R,IL18,TNFSF10,PLAT,NELL1,CXCL10,RNF43,KCNE2,GH1,TNFRSF10B,CX3CL1,DNAJB9,HGF,BMPR1A,CCL2,FGF23,MUSK,CCL3,PARK7,DNAJB14,CTSF,PI3,TEK,SWAP70,NRXN1,APOL1,ALB,IKBKG,BIN1,ART3,VEGFA,POR,BMP7,LILRB2,CDY1,S100A9,MAPK13,RIPK2,TWSG1,SIRT2,NOTUM,ST6GALNAC6,BCAR3,CHI3L1,SPOCK…
GO:BP	enzyme linked receptor protein signaling pathway	GO:0007167	3.57361e-09	8.44689	1107	316	55	18123	HBEGF,DKK1,LEP,PDGFB,F3,VEGFD,PGF,PLAUR,NTF4,PLAT,GH1,FST,HGF,BMPR1A,FGF23,MUSK,TEK,NRXN1,ESM1,VEGFA,BMP7,NOV,TWSG1,SIRT2,BCAR3,ROR1,GDF15,CRIM1,PRL,AHSG,GFRA1,NGF,EPHA2,MMRN2,FGF1,CSF1,AGT,APOD,COL1A1,CLEC14A,EPHB2,IGFBP6,FGF10,UCMA,IGFBP2,WFIKKN2,GFRA2,NTF3,MSTN,INSR,FGFR4,ERBB3,NPPB,IL31RA,RASA1
GO:BP	granulocyte migration	GO:0097530	3.64422e-09	8.4384	149	316	20	18123	CXCL10,CX3CL1,CCL2,CCL3,CCL20,CXCL1,CCL22,VEGFA,S100A9,PECAM1,S100A12,CXCL6,PRTN3,CSF1,CCL25,CCL5,LGALS3,MSTN,ANXA1,CCL14
GO:BP	positive regulation of transferase activity	GO:0051347	3.73495e-09	8.42772	690	316	42	18123	AGER,KITLG,HBEGF,TNFSF11,DKK1,LEP,PDGFB,F2R,IL18,GH1,TNFRSF10B,HGF,MUSK,PARK7,TEK,NRXN1,IKBKG,VEGFA,RIPK2,CHI3L1,ROR1,GDF15,S100A12,NGF,EPHA2,FGF1,CSF1,AGT,TNFSF15,CD40LG,EPHB2,IGFBP6,FGF10,CCL5,MAPKAPK5,NTF3,INSR,CAMK1,LTF,FGFR4,ERBB3,CDKN1B
GO:BP	response to lipopolysaccharide	GO:0032496	4.12784e-09	8.38428	339	316	29	18123	REN,ADM,TNFRSF1B,THBD,APOB,MPO,F2R,IL18,CXCL10,CX3CL1,CCL2,CCL3,CXCL1,LILRB2,S100A9,RIPK2,VCAM1,CXCL6,IL12RB2,ACP5,IL36G,SELE,GSTP1,FGF10,CCL5,PDCD1LG2,ALPL,GGT2,LTF
GO:BP	positive regulation of cellular component movement	GO:0051272	4.36275e-09	8.36024	605	316	39	18123	AGER,KITLG,HBEGF,CXCL16,PDGFB,TNFSF14,F3,VEGFD,PGF,F2R,CXCL10,CX3CL1,HGF,CCL3,CCL20,TEK,SWAP70,VEGFA,BMP7,SPOCK2,MMP7,PECAM1,SEMA3G,POSTN,FGF1,CLEC7A,CSF1,AGT,COL1A1,EPHB2,FGF10,CCL5,LGALS3,GPNMB,NTF3,MSTN,INSR,ANXA1,MMP14
GO:BP	intracellular signal transduction	GO:0035556	4.48766e-09	8.34798	2886	316	100	18123	AGER,KITLG,REN,HBEGF,TNFSF11,DKK1,LEP,ADM,PDGFB,TNFSF14,TNFRSF1B,TNFRSF1A,F3,GAL,CSNK2A2,PLAUR,APOA1,F2R,IL18,TNFSF10,C9ORF89,GH1,TNFRSF10B,CX3CL1,HGF,CCL2,FGF23,LCP1,CCL3,PARK7,CCL20,TEK,CXCL1,NRXN1,IKBKG,CCL22,VEGFA,BMP7,S100A9,MAPK13,RIPK2,NOV,VCAM1,SIRT2,BCAR3,CHI3L1,ROR1,GDF15,S100A12,SPHK2,PPP2R1A,GFRA1,NGF,EPHA2,FGF1,CLEC7A,CSF1,AGT,CD22,CCL25,SELE,BRPF1,TNFSF15,CD40LG,EPHB2,GSTP1,IGFBP6,F…
GO:BP	peptidyl-tyrosine modification	GO:0018212	4.7316e-09	8.32499	390	316	31	18123	KITLG,HBEGF,LEP,PDGFB,TNFRSF1A,IL18,GH1,HGF,MUSK,TEK,VEGFA,RIPK2,ROR1,PECAM1,PPP2R1A,IL12RB2,EPHA2,TPST2,CLEC7A,AGT,EPHB2,CRLF1,CLCF1,FGF10,CCL5,LILRB4,NTF3,INSR,FGFR4,ERBB3,IL31RA
GO:BP	defense response to other organism	GO:0098542	5.22199e-09	8.28216	1222	316	58	18123	AGER,CXCL16,MUC16,LEP,IRF2,PTX3,TNFRSF1A,IL27,MPO,IL18,CXCL10,IGLL1,CFI,CX3CL1,CHGA,CCL2,GNLY,CCL3,CCL20,PI3,CFB,APOL1,IKBKG,CCL22,S100A9,RIPK2,CFH,VCAM1,SIRT2,S100A12,LAG3,MMP12,DEFB118,AIMP1,STAB1,APCS,CXCL6,EPHA2,ACP5,IFNL2,CLEC7A,CSF1,IL36G,CCL25,NCR3,ICAM3,TLR1,IRF1,ILF3,CCL5,LGALS3,NCR1,MUC1,LTF,ANXA1,CFP,IL31RA,CCL14
GO:BP	leukocyte mediated immunity	GO:0002443	6.05509e-09	8.21788	888	316	48	18123	AGER,RETN,LEP,TNFRSF1B,CTSD,PTX3,OLR1,MPO,CTSA,PLAUR,IL18,IGLL1,CFI,CHGA,CCL3,CXCL1,SWAP70,LILRB2,S100A9,PRCP,CHI3L1,PECAM1,S100A12,LAG3,SPHK2,AHSG,CTSZ,SELL,APCS,CXCL6,PRTN3,STX7,CLEC7A,PRSS2,NCR3,CD40LG,CLCF1,GSTP1,SPTAN1,CTSS,LGALS3,NCR1,LILRB4,FABP5,LTF,CD70,CFP,CD93
GO:BP	myeloid leukocyte activation	GO:0002274	6.26423e-09	8.20313	671	316	41	18123	AGER,RETN,TNFRSF1B,CTSD,PTX3,OLR1,MPO,CTSA,PLAUR,IL18,CX3CL1,CHGA,CCL3,HAVCR1,CXCL1,LILRB2,S100A9,PRCP,CHI3L1,PECAM1,S100A12,SPHK2,AHSG,CTSZ,SELL,CXCL6,PRTN3,CSF1,PRSS2,TLR1,GSTP1,SPTAN1,CTSS,CCL5,LGALS3,LILRB4,FABP5,LTF,CFP,IL31RA,CD93
GO:BP	mononuclear cell proliferation	GO:0032943	7.03775e-09	8.15257	299	316	27	18123	AGER,LEP,TNFSF14,TNFRSF1B,IL27,GAL,IL18,LILRB2,RIPK2,TWSG1,VCAM1,CSF1,CD22,CD40LG,IRF1,EPHB2,CLCF1,FGF10,CCL5,LGALS3,IGFBP2,PDCD1LG2,LILRB4,GPNMB,ZP4,ANXA1,CD70
GO:BP	regulation of leukocyte migration	GO:0002685	7.07069e-09	8.15054	212	316	23	18123	AGER,KITLG,TNFSF14,VEGFD,PGF,CXCL10,CX3CL1,CCL2,CCL3,CCL20,SWAP70,VEGFA,NOV,CSF1,APOD,CCL25,SELE,CCL5,LGALS3,CD200R1,MSTN,ANXA1,MMP14
GO:BP	export from cell	GO:0140352	7.51714e-09	8.12395	1413	316	63	18123	RETN,REN,TNFSF11,LEP,ADM,PDGFB,TNFRSF1B,CTSD,PTX3,TNFRSF1A,GAL,OLR1,MPO,CTSA,VEGFD,PLAUR,APOA1,F2R,NAPB,KCNE2,CHGA,HGF,FGF23,IL1RN,CCL3,PARK7,CXCL1,HCAR2,NRXN1,ALB,VEGFA,LILRB2,S100A9,NOV,PRCP,CHI3L1,PECAM1,S100A12,SPHK2,AIMP1,AHSG,CTSZ,SELL,ATP1B2,RBP4,CRHBP,PRTN3,AGT,PRSS2,USE1,GSTP1,FGF10,SPTAN1,CTSS,CCL5,LGALS3,FABP5,ZP4,SERPINE2,LTF,ANXA1,CFP,CD93
GO:BP	regulation of leukocyte activation	GO:0002694	7.99617e-09	8.09712	617	316	39	18123	AGER,TNFSF11,LEP,TNFSF14,TNFRSF1B,IL27,GAL,IL18,IGLL1,CX3CL1,CCL2,CCL3,HAVCR1,LILRB2,RIPK2,TWSG1,VCAM1,RUNX3,LAG3,SPHK2,CLEC7A,CD22,CD40LG,IRF1,EPHB2,CLCF1,FGF10,CCL5,LGALS3,IGFBP2,PDCD1LG2,LILRB4,GPNMB,ICOS,ZP4,ANXA1,MMP14,CD70,IL31RA
GO:BP	secretion by cell	GO:0032940	1.0556e-08	7.9765	1351	316	61	18123	RETN,REN,TNFSF11,LEP,ADM,PDGFB,TNFRSF1B,CTSD,PTX3,TNFRSF1A,GAL,OLR1,MPO,CTSA,VEGFD,PLAUR,APOA1,F2R,NAPB,CHGA,HGF,FGF23,IL1RN,CCL3,PARK7,CXCL1,HCAR2,NRXN1,ALB,VEGFA,LILRB2,S100A9,NOV,PRCP,CHI3L1,PECAM1,S100A12,SPHK2,AIMP1,AHSG,CTSZ,SELL,RBP4,CRHBP,PRTN3,AGT,PRSS2,USE1,GSTP1,FGF10,SPTAN1,CTSS,CCL5,LGALS3,FABP5,ZP4,SERPINE2,LTF,ANXA1,CFP,CD93
GO:BP	positive regulation of protein kinase activity	GO:0045860	1.08391e-08	7.96501	537	316	36	18123	AGER,KITLG,HBEGF,TNFSF11,DKK1,LEP,PDGFB,F2R,IL18,GH1,TNFRSF10B,HGF,PARK7,NRXN1,IKBKG,VEGFA,RIPK2,CHI3L1,GDF15,S100A12,NGF,FGF1,CSF1,AGT,TNFSF15,CD40LG,IGFBP6,FGF10,CCL5,MAPKAPK5,NTF3,INSR,CAMK1,LTF,ERBB3,CDKN1B
GO:BP	negative regulation of cellular process	GO:0048523	1.10594e-08	7.95627	5153	316	147	18123	AGER,KITLG,HBEGF,DKK1,FABP4,LEP,ADM,PDGFB,TNFSF14,IRF2,TNFRSF1B,THBD,PTX3,TNFRSF1A,GAL,MPO,CSNK2A2,CTSA,PLAUR,APOA1,NTF4,F2R,IL18,TNFSF10,PLAT,NELL1,CXCL10,C9ORF89,RNF43,KCNE2,TNFRSF10B,CX3CL1,DNAJB9,FST,CHGA,HGF,BMPR1A,CCL2,FGF23,IL1RN,CCL3,PARK7,PI3,TEK,CXCL1,SWAP70,NRXN1,ALB,IKBKG,BIN1,SAP30,VEGFA,POR,BMP7,MDM1,LILRB2,CDY1,RIPK2,NOV,TWSG1,SIRT2,NOTUM,SPOCK2,TFF1,GDF15,CRIM1,RUNX3,LAG3,MMP12,SP…
GO:BP	positive regulation of developmental process	GO:0051094	1.15916e-08	7.93586	1354	316	61	18123	AGER,KITLG,RETN,TNFSF11,DKK1,LEP,ADM,PDGFB,TNFSF14,TNFRSF1B,TNFRSF1A,F3,GAL,APOB,VEGFD,PGF,APOA1,IL18,NELL1,GH1,CX3CL1,FST,HGF,BMPR1A,TEK,NRXN1,BIN1,VEGFA,POR,BMP7,LILRB2,RIPK2,SIRT2,CHI3L1,GDF15,RUNX3,TENM4,PRL,NGF,FGF1,CLEC7A,CSF1,AGT,ANGPTL4,COL1A1,ALOX15B,EPHB2,CLCF1,FGF10,LILRB4,PLXNB2,INSR,CAMK1,SERPINE2,LTF,ANXA1,MMP14,BOC,RBM24,CDON,CD34
GO:BP	negative regulation of cell adhesion	GO:0007162	1.41202e-08	7.85016	308	316	27	18123	APOA1,CX3CL1,IL1RN,SWAP70,VEGFA,LILRB2,TWSG1,RUNX3,LAG3,MMP12,POSTN,APOD,COL1A1,CCL25,IRF1,EPHB2,LGALS3,PDCD1LG2,LILRB4,GPNMB,PLXNB2,MUC1,SERPINE2,ANXA1,MMP14,ERBB3,RASA1
GO:BP	granulocyte chemotaxis	GO:0071621	1.45074e-08	7.83841	125	316	18	18123	CXCL10,CX3CL1,CCL2,CCL3,CCL20,CXCL1,CCL22,VEGFA,S100A9,S100A12,CXCL6,CSF1,CCL25,CCL5,LGALS3,MSTN,ANXA1,CCL14
GO:BP	regulation of cytokine production	GO:0001817	1.56427e-08	7.80569	847	316	46	18123	AGER,LEP,IL16,TNFRSF1B,IL27,F3,APOA1,F2R,IL18,CX3CL1,HGF,BMPR1A,CCL3,PARK7,LILRB2,MAPK13,RIPK2,TWSG1,CHI3L1,LAG3,MMP12,SPHK2,CXCL6,IL12RB2,EPHA2,ACP5,POSTN,IL17D,CLEC7A,AGT,APOD,TLR1,CD40LG,IRF1,ALOX15B,EPHB2,GSTP1,PDCD1LG2,CD200R1,LILRB4,GPNMB,PTPRS,LTF,ANXA1,IL5RA,CD34
GO:BP	anatomical structure morphogenesis	GO:0009653	1.61714e-08	7.79125	2816	316	97	18123	HBEGF,TNFRSF11B,TNFSF11,DKK1,LEP,ADM,TNFSF14,TNFRSF1B,TNFRSF1A,F3,APOB,VEGFD,PGF,APOA1,NTF4,F2R,IL18,CXCL10,CX3CL1,FST,HGF,BMPR1A,CCL2,FGF23,IL1RN,CCL3,TEK,GP1BA,NRXN1,NPTX1,ESM1,VEGFA,POR,BMP7,NOV,TWSG1,BCAR3,PRCP,CHI3L1,ROR1,GDF15,MMP12,AIMP1,TENM4,PRL,STAB1,CTSZ,SEMA3G,GFRA1,NTN4,RBP4,NGF,MYOM2,EPHA2,ACP5,POSTN,MMRN2,FGF1,CSF1,AGT,ANGPTL4,APOD,COL1A1,LYVE1,CHL1,CLEC14A,EPHB2,FGF10,SPTAN1,ACAN,…
GO:BP	regulation of protein kinase B signaling	GO:0051896	1.63777e-08	7.78575	264	316	25	18123	KITLG,HBEGF,TNFSF11,LEP,PDGFB,F3,IL18,CX3CL1,HGF,FGF23,CCL3,PARK7,TEK,NRXN1,VEGFA,CHI3L1,GDF15,EPHA2,FGF1,FGF10,ICOS,MSTN,INSR,FGFR4,ERBB3
GO:BP	regulation of localization	GO:0032879	1.70269e-08	7.76886	2906	316	99	18123	AGER,KITLG,RETN,REN,HBEGF,CXCL16,TNFSF11,DKK1,LEP,PDGFB,TNFSF14,IL16,TNFRSF1B,CTSD,PTX3,TNFRSF1A,F3,GAL,APOB,CSNK2A2,VEGFD,PGF,APOA1,F2R,CXCL10,KCNE2,GH1,CX3CL1,CHGA,HGF,BMPR1A,CCL2,FGF23,LCP1,CCL3,PARK7,CCL20,TEK,HCAR2,SWAP70,NRXN1,BIN1,VEGFA,BMP7,LILRB2,NOV,PRCP,SPOCK2,MMP7,PECAM1,SPHK2,AIMP1,PRL,AHSG,SEMA3G,ATP1B2,RBP4,CRHBP,EPHA2,POSTN,PRTN3,MMRN2,STX7,FGF1,CLEC7A,CSF1,AGT,APOD,COL1A1,CD22,CC…
GO:BP	positive regulation of response to external stimulus	GO:0032103	1.76233e-08	7.75391	518	316	35	18123	AGER,TNFSF11,MUC16,FABP4,PDGFB,TNFSF14,IL16,THBD,TNFRSF1A,F3,VEGFD,PGF,IL18,CXCL10,CX3CL1,CCL3,PARK7,SWAP70,IKBKG,VEGFA,S100A9,MAPK13,RIPK2,S100A12,LAG3,MMP12,CSF1,AGT,NCR3,ICAM3,FGF10,CCL5,NTF3,MUC1,MSTN
GO:BP	peptidyl-tyrosine phosphorylation	GO:0018108	2.06498e-08	7.68508	387	316	30	18123	KITLG,HBEGF,LEP,PDGFB,TNFRSF1A,IL18,GH1,HGF,MUSK,TEK,VEGFA,RIPK2,ROR1,PECAM1,PPP2R1A,IL12RB2,EPHA2,CLEC7A,AGT,EPHB2,CRLF1,CLCF1,FGF10,CCL5,LILRB4,NTF3,INSR,FGFR4,ERBB3,IL31RA
GO:BP	cytokine production	GO:0001816	2.07394e-08	7.6832	854	316	46	18123	AGER,LEP,IL16,TNFRSF1B,IL27,F3,APOA1,F2R,IL18,CX3CL1,HGF,BMPR1A,CCL3,PARK7,LILRB2,MAPK13,RIPK2,TWSG1,CHI3L1,LAG3,MMP12,SPHK2,CXCL6,IL12RB2,EPHA2,ACP5,POSTN,IL17D,CLEC7A,AGT,APOD,TLR1,CD40LG,IRF1,ALOX15B,EPHB2,GSTP1,PDCD1LG2,CD200R1,LILRB4,GPNMB,PTPRS,LTF,ANXA1,IL5RA,CD34
GO:BP	positive regulation of cell adhesion	GO:0045785	2.46126e-08	7.60884	442	316	32	18123	AGER,TNFSF11,LEP,PDGFB,TNFSF14,PLAUR,APOA1,IL18,CX3CL1,CCL2,TEK,VEGFA,BMP7,LILRB2,RIPK2,VCAM1,SPOCK2,RUNX3,CSF1,PRSS2,CCL25,SELE,CD40LG,CCL5,IGFBP2,PDCD1LG2,LILRB4,ICOS,ZP4,FUT3,ANXA1,CD70
GO:BP	phosphorus metabolic process	GO:0006793	2.53919e-08	7.59531	3014	316	101	18123	AGER,KITLG,HBEGF,TNFSF11,DKK1,FABP4,LEP,PDGFB,SLC5A8,TNFRSF1A,CSNK2A2,VEGFD,PGF,PLAUR,APOA1,NTF4,F2R,IL18,CXCL10,GH1,TNFRSF10B,CX3CL1,HGF,BMPR1A,CCL2,FGF23,SMPDL3A,MUSK,CCL3,PARK7,TEK,SWAP70,NRXN1,IKBKG,VEGFA,BMP7,LILRB2,MAPK13,RIPK2,TWSG1,SIRT2,BCAR3,CHI3L1,ROR1,GDF15,PECAM1,RUNX3,S100A12,CMPK1,SPHK2,PPP2R1A,AHSG,IL12RB2,NGF,EPHA2,ACP5,TPST2,FGF1,CLEC7A,CSF1,AGT,TNFSF15,MINPP1,CD40LG,ALOX15B,EPH…
GO:BP	secretion	GO:0046903	2.624e-08	7.58104	1492	316	64	18123	RETN,REN,TNFSF11,LEP,ADM,PDGFB,TNFRSF1B,CTSD,PTX3,TNFRSF1A,GAL,OLR1,MPO,CTSA,VEGFD,PLAUR,APOA1,F2R,NAPB,CHGA,HGF,FGF23,IL1RN,CCL3,PARK7,CXCL1,HCAR2,NRXN1,ALB,VEGFA,LILRB2,S100A9,NOV,PRCP,CHI3L1,PECAM1,S100A12,SPHK2,AIMP1,PRL,AHSG,CTSZ,SELL,RBP4,CRHBP,PRTN3,AGT,PRSS2,USE1,GSTP1,FGF10,SPTAN1,CTSS,CCL5,LGALS3,FABP5,ZP4,SERPINE2,LTF,ANXA1,ERBB3,CFP,NPPB,CD93
GO:BP	blood vessel development	GO:0001568	2.77129e-08	7.55732	797	316	44	18123	LEP,ADM,PDGFB,F3,APOB,VEGFD,PGF,IL18,CXCL10,CX3CL1,HGF,BMPR1A,CCL2,TEK,NRXN1,ESM1,VEGFA,BMP7,NOV,PRCP,CHI3L1,PECAM1,SPHK2,AIMP1,PRL,STAB1,EPHA2,MMRN2,FGF1,AGT,ANGPTL4,APOD,COL1A1,CLEC14A,EPHB2,FGF10,GPNMB,LEPR,RSPO3,ANXA1,MMP14,NPPB,CD34,RASA1
GO:BP	lymphocyte proliferation	GO:0046651	3.38243e-08	7.47077	296	316	26	18123	AGER,LEP,TNFSF14,TNFRSF1B,IL27,GAL,IL18,LILRB2,RIPK2,TWSG1,VCAM1,CD22,CD40LG,IRF1,EPHB2,CLCF1,FGF10,CCL5,LGALS3,IGFBP2,PDCD1LG2,LILRB4,GPNMB,ZP4,ANXA1,CD70
GO:BP	phosphate-containing compound metabolic process	GO:0006796	3.59318e-08	7.44452	2987	316	100	18123	AGER,KITLG,HBEGF,TNFSF11,DKK1,FABP4,LEP,PDGFB,SLC5A8,TNFRSF1A,CSNK2A2,VEGFD,PGF,PLAUR,APOA1,NTF4,F2R,IL18,CXCL10,GH1,TNFRSF10B,CX3CL1,HGF,BMPR1A,CCL2,FGF23,SMPDL3A,MUSK,CCL3,PARK7,TEK,SWAP70,NRXN1,IKBKG,VEGFA,BMP7,LILRB2,MAPK13,RIPK2,TWSG1,SIRT2,BCAR3,CHI3L1,ROR1,GDF15,PECAM1,RUNX3,S100A12,CMPK1,SPHK2,PPP2R1A,AHSG,IL12RB2,NGF,EPHA2,ACP5,TPST2,FGF1,CLEC7A,CSF1,AGT,TNFSF15,MINPP1,CD40LG,ALOX15B,EPH…
GO:BP	proteolysis	GO:0006508	3.62454e-08	7.44075	1851	316	73	18123	AGER,REN,KLK6,TNFSF14,TNFRSF1B,CTSD,F3,PAPPA,OLR1,CSNK2A2,CTSA,PLAUR,F2R,TNFSF10,PLAT,RNF43,KCNE2,CFI,TNFRSF10B,DNAJB9,HGF,PARK7,DNAJB14,CTSF,PI3,CFB,CPB1,IKBKG,BIN1,VEGFA,POR,CUZD1,S100A9,RIPK2,SIRT2,PRCP,SPOCK2,MMP7,CRIM1,CNDP2,MMP12,PRSS1,AHSG,CTSZ,NGF,PRTN3,CLEC7A,AGT,PRSS2,SPON1,KLK11,TNFSF15,CPVL,ACAN,CTSS,WFIKKN2,CSNK2A1,XPNPEP2,SERPINA10,GGT2,ADAM29,ITIH5,MMP1,CNTN2,RNF148,SERPINE2,LTF,CD…
GO:BP	regulation of transferase activity	GO:0051338	3.71556e-08	7.42998	1036	316	51	18123	AGER,KITLG,HBEGF,TNFSF11,DKK1,FABP4,LEP,PDGFB,F2R,IL18,CXCL10,GH1,TNFRSF10B,HGF,MUSK,PARK7,TEK,NRXN1,IKBKG,VEGFA,BMP7,RIPK2,CHI3L1,ROR1,GDF15,S100A12,PPP2R1A,AHSG,NGF,EPHA2,FGF1,CSF1,AGT,TNFSF15,CD40LG,EPHB2,GSTP1,IGFBP6,FGF10,CCL5,LILRB4,MAPKAPK5,NTF3,MSTN,INSR,CAMK1,LTF,CCNA2,FGFR4,ERBB3,CDKN1B
GO:BP	positive regulation of molecular function	GO:0044093	3.79807e-08	7.42044	1774	316	71	18123	AGER,KITLG,HBEGF,TNFSF11,DKK1,LEP,PDGFB,CTSD,F3,GAL,PLAUR,APOA1,NTF4,F2R,IL18,TNFSF10,KCNE2,GH1,TNFRSF10B,CX3CL1,HGF,CCL2,FGF23,MUSK,CCL3,PARK7,CCL20,TEK,NRXN1,IKBKG,CCL22,VEGFA,POR,S100A9,RIPK2,SIRT2,BCAR3,CHI3L1,ROR1,GDF15,S100A12,ATP1B2,NGF,EPHA2,PRTN3,FGF1,CLEC7A,CSF1,AGT,SPON1,CCL25,SELE,TNFSF15,CD40LG,EPHB2,IGFBP6,FGF10,CTSS,CCL5,MAPKAPK5,NTF3,INSR,CAMK1,LTF,RAP1GAP,FGFR4,ARHGEF10,ERBB3,CDK…
GO:BP	circulatory system development	GO:0072359	4.2617e-08	7.37042	1215	316	56	18123	MB,DKK1,LEP,ADM,PDGFB,TNFRSF1B,TNFRSF1A,F3,APOB,VEGFD,PGF,IL18,CXCL10,CX3CL1,HGF,BMPR1A,CCL2,TEK,NRXN1,ESM1,VEGFA,BMP7,NOV,VCAM1,PRCP,CHI3L1,PECAM1,SPHK2,AIMP1,TENM4,PRL,STAB1,RBP4,EPHA2,MMRN2,FGF1,AGT,ANGPTL4,APOD,COL1A1,CLEC14A,EPHB2,FGF10,ACAN,GPNMB,LEPR,INSR,RSPO3,ANXA1,MMP14,ERBB3,CDKN1B,NPPB,RBM24,CD34,RASA1
GO:BP	regulation of protein kinase activity	GO:0045859	4.53179e-08	7.34373	809	316	44	18123	AGER,KITLG,HBEGF,TNFSF11,DKK1,FABP4,LEP,PDGFB,F2R,IL18,CXCL10,GH1,TNFRSF10B,HGF,PARK7,NRXN1,IKBKG,VEGFA,BMP7,RIPK2,CHI3L1,GDF15,S100A12,PPP2R1A,NGF,FGF1,CSF1,AGT,TNFSF15,CD40LG,EPHB2,GSTP1,IGFBP6,FGF10,CCL5,LILRB4,MAPKAPK5,NTF3,INSR,CAMK1,LTF,CCNA2,ERBB3,CDKN1B
GO:BP	leukocyte activation involved in immune response	GO:0002366	6.57778e-08	7.18192	723	316	41	18123	RETN,TNFRSF1B,CTSD,PTX3,IL27,OLR1,MPO,CTSA,PLAUR,IL18,CHGA,LCP1,CCL3,CXCL1,SWAP70,LILRB2,S100A9,RIPK2,PRCP,CHI3L1,PECAM1,S100A12,SPHK2,AHSG,CTSZ,SELL,PRTN3,CLEC7A,PRSS2,CD40LG,CLCF1,GSTP1,SPTAN1,CTSS,LGALS3,FABP5,LTF,ANXA1,CFP,ST3GAL1,CD93
GO:BP	positive regulation of leukocyte proliferation	GO:0070665	6.79518e-08	7.1678	155	316	19	18123	AGER,KITLG,LEP,IL18,LILRB2,RIPK2,VCAM1,CSF1,CD40LG,EPHB2,CLCF1,FGF10,CCL5,IGFBP2,PDCD1LG2,ZP4,ANXA1,IL5RA,CD70
GO:BP	cell activation involved in immune response	GO:0002263	7.80495e-08	7.10763	727	316	41	18123	RETN,TNFRSF1B,CTSD,PTX3,IL27,OLR1,MPO,CTSA,PLAUR,IL18,CHGA,LCP1,CCL3,CXCL1,SWAP70,LILRB2,S100A9,RIPK2,PRCP,CHI3L1,PECAM1,S100A12,SPHK2,AHSG,CTSZ,SELL,PRTN3,CLEC7A,PRSS2,CD40LG,CLCF1,GSTP1,SPTAN1,CTSS,LGALS3,FABP5,LTF,ANXA1,CFP,ST3GAL1,CD93
GO:BP	response to lipid	GO:0033993	8.14358e-08	7.08918	956	316	48	18123	REN,LEP,ADM,TNFRSF1B,THBD,APOB,PAPPA,MPO,F2R,IL18,CXCL10,GH1,CX3CL1,CCL2,FGF23,IL1RN,CCL3,PARK7,CXCL1,BMP7,LILRB2,S100A9,RIPK2,VCAM1,SPHK2,CXCL6,RBP4,IL12RB2,CRHBP,ACP5,POSTN,AGT,IL36G,COL1A1,SELE,GSTP1,FGF10,CCL5,IGFBP2,PDCD1LG2,ALPL,GGT2,MTAP,MSTN,LTF,CCNA2,ANXA1,CDKN1B
GO:BP	cellular response to tumor necrosis factor	GO:0071356	8.24108e-08	7.08402	308	316	26	18123	TNFRSF11B,TNFSF11,FABP4,TNFSF14,TNFRSF1B,TNFRSF1A,APOB,APOA1,CX3CL1,CCL2,CCL3,CCL20,IKBKG,CCL22,VCAM1,CHI3L1,CRHBP,POSTN,COL1A1,CCL25,TNFSF15,CD40LG,GSTP1,CCL5,CD70,CCL14
GO:BP	regulation of T cell proliferation	GO:0042129	9.15161e-08	7.0385	177	316	20	18123	AGER,LEP,TNFRSF1B,IL27,IL18,LILRB2,RIPK2,TWSG1,VCAM1,CD40LG,IRF1,CCL5,LGALS3,IGFBP2,PDCD1LG2,LILRB4,GPNMB,ZP4,ANXA1,CD70
GO:BP	positive regulation of gene expression	GO:0010628	9.99822e-08	7.00008	1206	316	55	18123	AGER,TNFSF11,DKK1,LEP,PDGFB,IL16,IL27,F3,APOB,F2R,IL18,CX3CL1,DNAJB9,HGF,BMPR1A,FGF23,MUSK,CCL3,PARK7,NRXN1,VEGFA,BMP7,LILRB2,MAPK13,RIPK2,CHI3L1,MMP12,SPHK2,RBP4,IL12RB2,NGF,POSTN,IL17D,FGF1,CLEC7A,CSF1,AGT,SPON1,IL36G,TLR1,CD40LG,IRF1,ALOX15B,EPHB2,CLCF1,FGF10,CCL5,PLXNB2,CNTN2,ANXA1,FGFR4,MMP14,TBP,RBM24,CD34
GO:BP	regulation of lymphocyte activation	GO:0051249	1.02461e-07	6.98944	523	316	34	18123	AGER,TNFSF11,LEP,TNFSF14,TNFRSF1B,IL27,GAL,IL18,IGLL1,CCL2,LILRB2,RIPK2,TWSG1,VCAM1,RUNX3,LAG3,CLEC7A,CD22,CD40LG,IRF1,EPHB2,CLCF1,FGF10,CCL5,LGALS3,IGFBP2,PDCD1LG2,LILRB4,GPNMB,ICOS,ZP4,ANXA1,MMP14,CD70
GO:BP	cell-cell signaling	GO:0007267	1.05657e-07	6.9761	1735	316	69	18123	AGER,RETN,REN,TNFSF11,DKK1,LEP,ADM,PDGFB,TNFRSF1B,GAL,CSNK2A2,PGF,NTF4,F2R,IL18,TNFSF10,PLAT,CXCL10,RNF43,NAPB,CX3CL1,CHGA,HGF,CCL2,FGF23,IL1RN,CCL3,PARK7,CCL20,TEK,HCAR2,NRXN1,NPTX1,CCL22,LILRB2,S100A9,NOV,NOTUM,ROR1,GDF15,AIMP1,PPP2R1A,STAB1,CXCL6,RBP4,CRHBP,NGF,AGT,IL36G,COL1A1,EPHB2,IGFBP6,FGF10,CCL5,IGFBP2,CSNK2A1,FABP5,GPNMB,NTF3,PTPRS,CNTN2,CAMK1,SERPINE2,RSPO3,ANXA1,CD70,DKK4,GPC5,CD34
GO:BP	vasculature development	GO:0001944	1.22181e-07	6.913	834	316	44	18123	LEP,ADM,PDGFB,F3,APOB,VEGFD,PGF,IL18,CXCL10,CX3CL1,HGF,BMPR1A,CCL2,TEK,NRXN1,ESM1,VEGFA,BMP7,NOV,PRCP,CHI3L1,PECAM1,SPHK2,AIMP1,PRL,STAB1,EPHA2,MMRN2,FGF1,AGT,ANGPTL4,APOD,COL1A1,CLEC14A,EPHB2,FGF10,GPNMB,LEPR,RSPO3,ANXA1,MMP14,NPPB,CD34,RASA1
GO:BP	regulation of hydrolase activity	GO:0051336	1.35961e-07	6.86658	1252	316	56	18123	AGER,TNFSF14,CTSD,PTX3,F3,PLAUR,APOA1,NTF4,F2R,TNFSF10,TNFRSF10B,CX3CL1,HGF,CCL2,CCL3,PARK7,CCL20,PI3,BIN1,CCL22,VEGFA,POR,S100A9,RIPK2,BCAR3,SPOCK2,CRIM1,SPHK2,PPP2R1A,AHSG,APCS,NGF,EPHA2,PRTN3,CLEC7A,AGT,ANGPTL4,CCL25,SELE,TNFSF15,CCL5,LGALS3,WFIKKN2,CSNK2A1,SERPINA10,ITIH5,PLXNB2,NTF3,LEPR,SERPINE2,LTF,ANXA1,RAP1GAP,ARHGEF10,CCL14,RASA1
GO:BP	regulation of molecular function	GO:0065009	1.37716e-07	6.86101	3191	316	103	18123	AGER,KITLG,HBEGF,TNFSF11,DKK1,FABP4,LEP,PDGFB,TNFSF14,CTSD,PTX3,F3,GAL,PLAUR,APOA1,NTF4,F2R,IL18,TNFSF10,CXCL10,KCNE2,GH1,TNFRSF10B,CX3CL1,HGF,CCL2,FGF23,MUSK,CCL3,PARK7,CCL20,PI3,TEK,NRXN1,IKBKG,BIN1,NPTX1,CCL22,VEGFA,POR,BMP7,S100A9,RIPK2,SIRT2,BCAR3,CHI3L1,SPOCK2,ROR1,GDF15,CRIM1,S100A12,SPHK2,PPP2R1A,AHSG,CTSZ,APCS,ATP1B2,CRHBP,NGF,EPHA2,PRTN3,FGF1,CLEC7A,CSF1,AGT,ANGPTL4,SPON1,CCL25,SELE,TNF…
GO:BP	response to oxygen-containing compound	GO:1901700	1.47363e-07	6.83161	1748	316	69	18123	AGER,RETN,REN,MB,LEP,ADM,PDGFB,AGRP,TNFRSF1B,THBD,GAL,APOB,MPO,F2R,IL18,TNFSF10,CXCL10,GH1,CX3CL1,HGF,CCL2,FGF23,CCL3,PARK7,TEK,CXCL1,POR,BMP7,LILRB2,S100A9,MAPK13,RIPK2,VCAM1,SIRT2,BCAR3,TFF1,GDF15,MMP12,SPHK2,PRL,AHSG,CXCL6,RBP4,IL12RB2,CRHBP,ACP5,POSTN,CLEC7A,AGT,APOD,IL36G,COL1A1,SELE,GSTP1,FGF10,CCL5,IGFBP2,PDCD1LG2,ALPL,GGT2,MTAP,MSTN,INSR,SOD3,LTF,CDK2,CCNA2,ANXA1,CDKN1B
GO:BP	T cell proliferation	GO:0042098	2.09103e-07	6.67964	206	316	21	18123	AGER,LEP,TNFSF14,TNFRSF1B,IL27,IL18,LILRB2,RIPK2,TWSG1,VCAM1,CD40LG,IRF1,CCL5,LGALS3,IGFBP2,PDCD1LG2,LILRB4,GPNMB,ZP4,ANXA1,CD70
GO:BP	protein modification process	GO:0036211	2.29798e-07	6.63865	4108	316	122	18123	AGER,KITLG,HBEGF,TNFSF11,DKK1,MUC16,FABP4,LEP,PDGFB,TNFRSF1A,APOB,CSNK2A2,VEGFD,PGF,PLAUR,APOA1,NTF4,F2R,IL18,PLAT,CXCL10,RNF43,GH1,TNFRSF10B,CX3CL1,HGF,BMPR1A,CCL2,FGF23,MUSK,CCL3,PARK7,PI3,TEK,SWAP70,NRXN1,APOL1,ALB,IKBKG,ART3,VEGFA,POR,BMP7,LILRB2,CDY1,S100A9,MAPK13,RIPK2,TWSG1,SIRT2,NOTUM,ST6GALNAC6,BCAR3,CHI3L1,SPOCK2,ROR1,GDF15,PECAM1,RUNX3,S100A12,SPHK2,PPP2R1A,AHSG,SPARCL1,IL12RB2,FUT5,NG…
GO:BP	cellular protein modification process	GO:0006464	2.29798e-07	6.63865	4108	316	122	18123	AGER,KITLG,HBEGF,TNFSF11,DKK1,MUC16,FABP4,LEP,PDGFB,TNFRSF1A,APOB,CSNK2A2,VEGFD,PGF,PLAUR,APOA1,NTF4,F2R,IL18,PLAT,CXCL10,RNF43,GH1,TNFRSF10B,CX3CL1,HGF,BMPR1A,CCL2,FGF23,MUSK,CCL3,PARK7,PI3,TEK,SWAP70,NRXN1,APOL1,ALB,IKBKG,ART3,VEGFA,POR,BMP7,LILRB2,CDY1,S100A9,MAPK13,RIPK2,TWSG1,SIRT2,NOTUM,ST6GALNAC6,BCAR3,CHI3L1,SPOCK2,ROR1,GDF15,PECAM1,RUNX3,S100A12,SPHK2,PPP2R1A,AHSG,SPARCL1,IL12RB2,FUT5,NG…
GO:BP	positive regulation of metabolic process	GO:0009893	2.4514e-07	6.61059	3873	316	117	18123	AGER,KITLG,HBEGF,TNFSF11,DKK1,FABP4,LEP,ADM,PDGFB,IL16,IRF2,TNFRSF1B,CTSD,PTX3,TNFRSF1A,IL27,F3,GAL,APOB,VEGFD,PGF,PLAUR,APOA1,NTF4,F2R,IL18,TNFSF10,CXCL10,KCNE2,GH1,TNFRSF10B,CX3CL1,DNAJB9,HGF,BMPR1A,CCL2,FGF23,MUSK,CCL3,PARK7,TEK,NRXN1,IKBKG,VEGFA,POR,BMP7,LILRB2,S100A9,MAPK13,RIPK2,TWSG1,SIRT2,BCAR3,CHI3L1,ROR1,GDF15,PECAM1,RUNX3,S100A12,MMP12,SPHK2,PRL,RBP4,IL12RB2,NGF,EPHA2,POSTN,IL17D,FGF1,…
GO:BP	peptidyl-amino acid modification	GO:0018193	2.50643e-07	6.60094	1309	316	57	18123	KITLG,HBEGF,DKK1,LEP,PDGFB,TNFRSF1A,CSNK2A2,APOA1,NTF4,IL18,GH1,HGF,MUSK,PARK7,TEK,NRXN1,ART3,VEGFA,POR,BMP7,CDY1,S100A9,MAPK13,RIPK2,SIRT2,BCAR3,CHI3L1,SPOCK2,ROR1,PECAM1,SPHK2,PPP2R1A,IL12RB2,NGF,EPHA2,TPST2,CLEC7A,AGT,BRPF1,EPHB2,CRLF1,CLCF1,FGF10,CCL5,LILRB4,PLOD3,MAPKAPK5,CSNK2A1,NTF3,MUC1,INSR,CAMK1,RBBP5,CDK2,FGFR4,ERBB3,IL31RA
GO:BP	negative regulation of response to stimulus	GO:0048585	3.07027e-07	6.51282	1938	316	73	18123	HBEGF,DKK1,LEP,ADM,PDGFB,TNFRSF1B,THBD,TNFRSF1A,F3,CSNK2A2,PLAUR,APOA1,TNFSF10,PLAT,C9ORF89,RNF43,TNFRSF10B,CX3CL1,DNAJB9,FST,HGF,BMPR1A,CCL2,IL1RN,PARK7,TEK,GP1BA,NRXN1,BMP7,NOV,TWSG1,SIRT2,NOTUM,GDF15,CRIM1,MMP12,PPP2R1A,AHSG,SEMA3G,APCS,CRHBP,EPHA2,ACP5,MMRN2,AGT,APOD,CD22,EPHB2,CD163,GSTP1,IGFBP6,FGF10,CCL5,LGALS3,UCMA,IGFBP2,CD200R1,WFIKKN2,LILRB4,MAPKAPK5,CSNK2A1,PTPRS,MUC1,MSTN,IL19,SERPIN…
GO:BP	innate immune response	GO:0045087	4.20934e-07	6.37579	1003	316	48	18123	AGER,CXCL16,MUC16,LEP,IRF2,PTX3,IL27,IL18,CXCL10,IGLL1,CFI,CX3CL1,CHGA,CCL2,CCL3,CCL20,PI3,CFB,APOL1,IKBKG,CCL22,S100A9,RIPK2,CFH,VCAM1,SIRT2,S100A12,LAG3,MMP12,DEFB118,APCS,IFNL2,CLEC7A,CSF1,IL36G,CCL25,NCR3,ICAM3,TLR1,IRF1,CCL5,LGALS3,NCR1,MUC1,LTF,ANXA1,CFP,CCL14
GO:BP	negative regulation of biological process	GO:0048519	4.35342e-07	6.36117	5861	316	156	18123	AGER,KITLG,RETN,HBEGF,TNFRSF11B,DKK1,FABP4,LEP,ADM,PDGFB,TNFSF14,IRF2,TNFRSF1B,THBD,PTX3,TNFRSF1A,F3,GAL,MPO,CSNK2A2,CTSA,PLAUR,APOA1,NTF4,F2R,IL18,TNFSF10,PLAT,NELL1,CXCL10,C9ORF89,RNF43,KCNE2,TNFRSF10B,CX3CL1,DNAJB9,FST,CHGA,HGF,BMPR1A,CCL2,FGF23,IL1RN,CCL3,PARK7,PI3,TEK,CXCL1,HCAR2,SWAP70,GP1BA,NRXN1,ALB,IKBKG,BIN1,SAP30,VEGFA,POR,BMP7,MDM1,LILRB2,CDY1,RIPK2,NOV,TWSG1,SIRT2,NOTUM,SPOCK2,TFF1,G…
GO:BP	positive regulation of ERK1 and ERK2 cascade	GO:0070374	4.66371e-07	6.33127	215	316	21	18123	AGER,TNFSF11,PDGFB,F2R,CX3CL1,CCL2,FGF23,CCL3,CCL20,TEK,NRXN1,CCL22,VEGFA,RIPK2,CHI3L1,CCL25,FGF10,CCL5,GPNMB,FGFR4,CCL14
GO:BP	positive regulation of cell-cell adhesion	GO:0022409	5.44904e-07	6.26368	286	316	24	18123	AGER,TNFSF11,LEP,TNFSF14,PLAUR,IL18,CX3CL1,CCL2,BMP7,LILRB2,RIPK2,VCAM1,RUNX3,SELE,CD40LG,CCL5,IGFBP2,PDCD1LG2,LILRB4,ICOS,ZP4,FUT3,ANXA1,CD70
GO:BP	negative regulation of cell death	GO:0060548	5.68673e-07	6.24514	1047	316	49	18123	KITLG,DKK1,LEP,TNFSF14,TNFRSF1B,MPO,CSNK2A2,PLAUR,NTF4,F2R,TNFSF10,TNFRSF10B,CX3CL1,CHGA,HGF,CCL2,PARK7,TEK,ALB,IKBKG,VEGFA,POR,BMP7,RIPK2,NOV,NGF,CSF1,ANGPTL4,CD40LG,CRLF1,CLCF1,GSTP1,FGF10,CCL5,LGALS3,CD200R1,CSNK2A1,GPNMB,NTF3,MUC1,IL19,LTF,ANXA1,ERBB3,CDKN1B,IL31RA,CD34,ST3GAL1,RASA1
GO:BP	angiogenesis	GO:0001525	6.50626e-07	6.18667	621	316	36	18123	LEP,ADM,F3,VEGFD,PGF,IL18,CXCL10,CX3CL1,HGF,CCL2,TEK,NRXN1,ESM1,VEGFA,NOV,PRCP,CHI3L1,AIMP1,PRL,STAB1,EPHA2,MMRN2,FGF1,AGT,ANGPTL4,APOD,CLEC14A,EPHB2,FGF10,GPNMB,LEPR,RSPO3,ANXA1,MMP14,NPPB,CD34
GO:BP	blood vessel morphogenesis	GO:0048514	6.55486e-07	6.18344	715	316	39	18123	LEP,ADM,F3,APOB,VEGFD,PGF,IL18,CXCL10,CX3CL1,HGF,BMPR1A,CCL2,TEK,NRXN1,ESM1,VEGFA,NOV,PRCP,CHI3L1,AIMP1,PRL,STAB1,EPHA2,MMRN2,FGF1,AGT,ANGPTL4,APOD,CLEC14A,EPHB2,FGF10,GPNMB,LEPR,RSPO3,ANXA1,MMP14,NPPB,CD34,RASA1
GO:BP	lymphocyte activation	GO:0046649	6.68087e-07	6.17517	780	316	41	18123	AGER,TNFSF11,LEP,TNFSF14,TNFRSF1B,IL27,GAL,IL18,IGLL1,DNAJB9,CCL2,LCP1,SWAP70,LILRB2,RIPK2,TWSG1,VCAM1,RUNX3,LAG3,CLEC7A,CD22,NCR3,CD40LG,IRF1,EPHB2,CLCF1,FGF10,CCL5,LGALS3,IGFBP2,PDCD1LG2,NCR1,LILRB4,GPNMB,ICOS,ZP4,LEPR,ANXA1,MMP14,CD70,ST3GAL1
GO:BP	positive regulation of peptidyl-tyrosine phosphorylation	GO:0050731	7.66054e-07	6.11574	199	316	20	18123	KITLG,HBEGF,LEP,PDGFB,TNFRSF1A,IL18,GH1,HGF,VEGFA,RIPK2,PECAM1,CLEC7A,AGT,CRLF1,CLCF1,FGF10,CCL5,NTF3,ERBB3,IL31RA
GO:BP	regulation of T cell activation	GO:0050863	7.7159e-07	6.11261	341	316	26	18123	AGER,TNFSF11,LEP,TNFSF14,TNFRSF1B,IL27,IL18,CCL2,LILRB2,RIPK2,TWSG1,VCAM1,RUNX3,LAG3,CD40LG,IRF1,CCL5,LGALS3,IGFBP2,PDCD1LG2,LILRB4,GPNMB,ICOS,ZP4,ANXA1,CD70
GO:BP	regulation of leukocyte cell-cell adhesion	GO:1903037	7.7159e-07	6.11261	341	316	26	18123	AGER,TNFSF11,LEP,TNFSF14,IL18,CCL2,LILRB2,RIPK2,TWSG1,VCAM1,RUNX3,LAG3,CCL25,SELE,CD40LG,IRF1,CCL5,LGALS3,IGFBP2,PDCD1LG2,LILRB4,GPNMB,ICOS,ZP4,ANXA1,CD70
GO:BP	granulocyte activation	GO:0036230	9.25161e-07	6.03378	509	316	32	18123	RETN,TNFRSF1B,CTSD,PTX3,OLR1,MPO,CTSA,PLAUR,IL18,CCL3,CXCL1,LILRB2,S100A9,PRCP,CHI3L1,PECAM1,S100A12,AHSG,CTSZ,SELL,CXCL6,PRTN3,PRSS2,GSTP1,SPTAN1,CTSS,CCL5,LGALS3,FABP5,LTF,CFP,CD93
GO:BP	neutrophil migration	GO:1990266	9.26017e-07	6.03338	122	316	16	18123	CXCL10,CX3CL1,CCL2,CCL3,CCL20,CXCL1,CCL22,S100A9,PECAM1,S100A12,CXCL6,PRTN3,CCL25,CCL5,LGALS3,CCL14
GO:BP	positive regulation of mononuclear cell proliferation	GO:0032946	1.11165e-06	5.95403	142	316	17	18123	AGER,LEP,IL18,LILRB2,RIPK2,VCAM1,CSF1,CD40LG,EPHB2,CLCF1,FGF10,CCL5,IGFBP2,PDCD1LG2,ZP4,ANXA1,CD70
GO:BP	regulation of chemotaxis	GO:0050920	1.3841e-06	5.85883	228	316	21	18123	AGER,PDGFB,TNFSF14,IL16,F3,VEGFD,PGF,CXCL10,CCL2,CCL3,SWAP70,VEGFA,NOV,SEMA3G,FGF1,CSF1,GSTP1,FGF10,CCL5,NTF3,MSTN
GO:BP	positive regulation of phosphatidylinositol 3-kinase signaling	GO:0014068	1.84459e-06	5.7341	93	316	14	18123	LEP,PDGFB,F2R,IL18,GH1,HGF,TEK,VEGFA,ROR1,AGT,CCL5,NTF3,INSR,ERBB3
GO:BP	regulation of endopeptidase activity	GO:0052548	1.86787e-06	5.72865	437	316	29	18123	AGER,TNFSF14,CTSD,F3,PLAUR,F2R,TNFSF10,TNFRSF10B,HGF,PARK7,PI3,BIN1,VEGFA,POR,S100A9,RIPK2,SPOCK2,CRIM1,AHSG,NGF,CLEC7A,AGT,TNFSF15,WFIKKN2,CSNK2A1,SERPINA10,ITIH5,SERPINE2,LTF
GO:BP	ERK1 and ERK2 cascade	GO:0070371	2.08508e-06	5.68088	331	316	25	18123	AGER,TNFSF11,PDGFB,F2R,CX3CL1,CCL2,FGF23,CCL3,CCL20,TEK,NRXN1,CCL22,VEGFA,RIPK2,CHI3L1,EPHA2,AGT,CCL25,EPHB2,GSTP1,FGF10,CCL5,GPNMB,FGFR4,CCL14
GO:BP	positive regulation of leukocyte activation	GO:0002696	2.42873e-06	5.61462	414	316	28	18123	AGER,TNFSF11,LEP,TNFSF14,IL18,IGLL1,CCL2,CCL3,HAVCR1,LILRB2,RIPK2,VCAM1,RUNX3,SPHK2,CLEC7A,CD40LG,EPHB2,CLCF1,FGF10,CCL5,IGFBP2,PDCD1LG2,LILRB4,ICOS,ZP4,ANXA1,MMP14,CD70
GO:BP	activation of protein kinase activity	GO:0032147	2.5139e-06	5.59965	334	316	25	18123	TNFSF11,LEP,PDGFB,F2R,IL18,GH1,TNFRSF10B,HGF,PARK7,IKBKG,VEGFA,RIPK2,CHI3L1,GDF15,NGF,FGF1,AGT,TNFSF15,CD40LG,IGFBP6,FGF10,CCL5,MAPKAPK5,NTF3,INSR
GO:BP	neutrophil activation	GO:0042119	2.7294e-06	5.56393	502	316	31	18123	RETN,TNFRSF1B,CTSD,PTX3,OLR1,MPO,CTSA,PLAUR,IL18,CXCL1,LILRB2,S100A9,PRCP,CHI3L1,PECAM1,S100A12,AHSG,CTSZ,SELL,CXCL6,PRTN3,PRSS2,GSTP1,SPTAN1,CTSS,CCL5,LGALS3,FABP5,LTF,CFP,CD93
GO:BP	regulation of ERK1 and ERK2 cascade	GO:0070372	2.79741e-06	5.55324	310	316	24	18123	AGER,TNFSF11,PDGFB,F2R,CX3CL1,CCL2,FGF23,CCL3,CCL20,TEK,NRXN1,CCL22,VEGFA,RIPK2,CHI3L1,EPHA2,CCL25,EPHB2,GSTP1,FGF10,CCL5,GPNMB,FGFR4,CCL14
GO:BP	regulation of defense response	GO:0031347	3.0632e-06	5.51382	889	316	43	18123	AGER,TNFSF11,MUC16,FABP4,LEP,ADM,IL16,TNFRSF1B,TNFRSF1A,IL27,APOA1,IL18,CX3CL1,HGF,CCL3,PARK7,TEK,IKBKG,S100A9,MAPK13,RIPK2,NOV,SIRT2,S100A12,LAG3,MMP12,AHSG,APCS,CXCL6,ACP5,AGT,SELE,NCR3,ICAM3,IRF1,CD163,GSTP1,CCL5,NCR1,CD200R1,GGT2,MUC1,ANXA1
GO:BP	regulation of proteolysis	GO:0030162	3.23943e-06	5.48953	756	316	39	18123	AGER,TNFSF14,TNFRSF1B,CTSD,F3,CSNK2A2,PLAUR,F2R,TNFSF10,PLAT,KCNE2,TNFRSF10B,HGF,PARK7,PI3,BIN1,VEGFA,POR,S100A9,RIPK2,SIRT2,SPOCK2,CRIM1,AHSG,CTSZ,NGF,CLEC7A,AGT,SPON1,TNFSF15,WFIKKN2,CSNK2A1,SERPINA10,ITIH5,CNTN2,SERPINE2,LTF,FGFR4,MMP14
GO:BP	regulated exocytosis	GO:0045055	3.34454e-06	5.47566	790	316	40	18123	RETN,PDGFB,TNFRSF1B,CTSD,PTX3,OLR1,MPO,CTSA,VEGFD,PLAUR,APOA1,NAPB,CHGA,HGF,CCL3,CXCL1,ALB,VEGFA,LILRB2,S100A9,PRCP,CHI3L1,PECAM1,S100A12,SPHK2,AHSG,CTSZ,SELL,CRHBP,PRTN3,PRSS2,GSTP1,SPTAN1,CTSS,LGALS3,FABP5,ZP4,LTF,CFP,CD93
GO:BP	regulation of phosphatidylinositol 3-kinase signaling	GO:0014066	3.3882e-06	5.47003	133	316	16	18123	LEP,PDGFB,F2R,IL18,GH1,HGF,TEK,VEGFA,ROR1,AGT,CCL5,NTF3,INSR,SERPINE2,ENTPD5,ERBB3
GO:BP	regulation of MAP kinase activity	GO:0043405	4.10541e-06	5.38664	316	316	24	18123	AGER,KITLG,TNFSF11,DKK1,PDGFB,GH1,HGF,IKBKG,VEGFA,BMP7,RIPK2,GDF15,S100A12,PPP2R1A,FGF1,AGT,CD40LG,EPHB2,GSTP1,IGFBP6,FGF10,MAPKAPK5,NTF3,INSR
GO:BP	cell differentiation	GO:0030154	4.25042e-06	5.37157	4392	316	124	18123	AGER,KITLG,RETN,REN,MB,TNFSF11,DKK1,FABP4,KLK6,LEP,ADM,PDGFB,TNFSF14,TNFRSF1B,PTX3,TNFRSF1A,IL27,APOB,VEGFD,PGF,APOA1,NTF4,IL18,NELL1,CXCL10,CX3CL1,DNAJB9,FST,HGF,BMPR1A,CCL2,FGF23,MUSK,CCL3,PI3,TEK,GP1BA,NRXN1,BIN1,NPTX1,SAP30,VEGFA,POR,BMP7,LILRB2,S100A9,RIPK2,NOV,TWSG1,VCAM1,SIRT2,SPOCK2,TFF1,ROR1,GDF15,CRIM1,PECAM1,RUNX3,LAG3,TENM4,PPP2R1A,CTSZ,SEMA3G,GFRA1,NTN4,APCS,ATP1B2,NGF,MYOM2,EPHA2,PO…
GO:BP	positive regulation of protein serine/threonine kinase activity	GO:0071902	4.37244e-06	5.35928	317	316	24	18123	AGER,KITLG,TNFSF11,DKK1,PDGFB,GH1,HGF,NRXN1,IKBKG,VEGFA,RIPK2,GDF15,S100A12,FGF1,AGT,CD40LG,IGFBP6,FGF10,MAPKAPK5,NTF3,INSR,CAMK1,LTF,CDKN1B
GO:BP	positive regulation of cell activation	GO:0050867	4.60101e-06	5.33715	426	316	28	18123	AGER,TNFSF11,LEP,TNFSF14,IL18,IGLL1,CCL2,CCL3,HAVCR1,LILRB2,RIPK2,VCAM1,RUNX3,SPHK2,CLEC7A,CD40LG,EPHB2,CLCF1,FGF10,CCL5,IGFBP2,PDCD1LG2,LILRB4,ICOS,ZP4,ANXA1,MMP14,CD70
GO:BP	regulation of peptidyl-tyrosine phosphorylation	GO:0050730	5.44899e-06	5.26368	270	316	22	18123	KITLG,HBEGF,LEP,PDGFB,TNFRSF1A,IL18,GH1,HGF,VEGFA,RIPK2,PECAM1,PPP2R1A,CLEC7A,AGT,CRLF1,CLCF1,FGF10,CCL5,LILRB4,NTF3,ERBB3,IL31RA
GO:BP	negative regulation of cell communication	GO:0010648	5.50682e-06	5.2591	1499	316	59	18123	AGER,HBEGF,DKK1,LEP,ADM,CSNK2A2,PLAUR,APOA1,TNFSF10,C9ORF89,RNF43,TNFRSF10B,CX3CL1,DNAJB9,FST,CHGA,HGF,BMPR1A,FGF23,IL1RN,PARK7,BMP7,LILRB2,NOV,TWSG1,NOTUM,GDF15,CRIM1,MMP12,PPP2R1A,AHSG,CRHBP,EPHA2,MMRN2,AGT,APOD,CD22,EPHB2,GSTP1,IGFBP6,FGF10,CCL5,LGALS3,UCMA,IGFBP2,WFIKKN2,LILRB4,MAPKAPK5,CSNK2A1,PTPRS,MUC1,MSTN,IL19,SERPINE2,LTF,MMP14,ERBB3,DKK4,RASA1
GO:BP	positive regulation of leukocyte migration	GO:0002687	5.85735e-06	5.2323	138	316	16	18123	AGER,KITLG,TNFSF14,VEGFD,PGF,CXCL10,CX3CL1,CCL3,CCL20,SWAP70,VEGFA,CSF1,CCL5,LGALS3,MSTN,MMP14
GO:BP	negative regulation of signaling	GO:0023057	5.935e-06	5.22658	1502	316	59	18123	AGER,HBEGF,DKK1,LEP,ADM,CSNK2A2,PLAUR,APOA1,TNFSF10,C9ORF89,RNF43,TNFRSF10B,CX3CL1,DNAJB9,FST,CHGA,HGF,BMPR1A,FGF23,IL1RN,PARK7,BMP7,LILRB2,NOV,TWSG1,NOTUM,GDF15,CRIM1,MMP12,PPP2R1A,AHSG,CRHBP,EPHA2,MMRN2,AGT,APOD,CD22,EPHB2,GSTP1,IGFBP6,FGF10,CCL5,LGALS3,UCMA,IGFBP2,WFIKKN2,LILRB4,MAPKAPK5,CSNK2A1,PTPRS,MUC1,MSTN,IL19,SERPINE2,LTF,MMP14,ERBB3,DKK4,RASA1
GO:BP	induction of positive chemotaxis	GO:0050930	6.23349e-06	5.20527	15	316	7	18123	AGER,IL16,VEGFD,PGF,VEGFA,FGF10,NTF3
GO:BP	cellular developmental process	GO:0048869	6.28502e-06	5.20169	4468	316	125	18123	AGER,KITLG,RETN,REN,MB,TNFSF11,DKK1,FABP4,KLK6,LEP,ADM,PDGFB,TNFSF14,TNFRSF1B,PTX3,TNFRSF1A,IL27,APOB,VEGFD,PGF,APOA1,NTF4,IL18,NELL1,CXCL10,CX3CL1,DNAJB9,FST,HGF,BMPR1A,CCL2,FGF23,MUSK,CCL3,PI3,TEK,GP1BA,NRXN1,BIN1,NPTX1,SAP30,VEGFA,POR,BMP7,LILRB2,S100A9,RIPK2,NOV,TWSG1,VCAM1,SIRT2,SPOCK2,TFF1,ROR1,GDF15,CRIM1,PECAM1,RUNX3,LAG3,TENM4,PPP2R1A,CTSZ,SEMA3G,GFRA1,NTN4,APCS,ATP1B2,NGF,MYOM2,EPHA2,PO…
GO:BP	neutrophil chemotaxis	GO:0030593	6.42277e-06	5.19228	102	316	14	18123	CXCL10,CX3CL1,CCL2,CCL3,CCL20,CXCL1,CCL22,S100A9,S100A12,CXCL6,CCL25,CCL5,LGALS3,CCL14
GO:BP	regulation of response to stress	GO:0080134	6.77467e-06	5.16911	1626	316	62	18123	AGER,HBEGF,TNFSF11,MUC16,FABP4,LEP,ADM,PDGFB,IL16,TNFRSF1B,THBD,TNFRSF1A,IL27,F3,PLAUR,APOA1,F2R,IL18,PLAT,CX3CL1,DNAJB9,HGF,BMPR1A,CCL3,PARK7,TEK,GP1BA,IKBKG,VEGFA,BMP7,S100A9,MAPK13,RIPK2,NOV,SIRT2,S100A12,LAG3,MMP12,AHSG,APCS,CXCL6,CRHBP,ACP5,CLEC7A,AGT,SELE,NCR3,ICAM3,IRF1,EPHB2,CD163,GSTP1,FGF10,CCL5,NCR1,CD200R1,GGT2,PTPRS,MUC1,SERPINE2,ANXA1,CD34
GO:BP	response to wounding	GO:0009611	7.47568e-06	5.12635	680	316	36	18123	AGER,HBEGF,KLK6,ADM,PDGFB,IRF2,THBD,F3,PLAUR,APOA1,F2R,PLAT,CX3CL1,GP1BA,VEGFA,PRCP,MMP12,APCS,POSTN,PRTN3,FGF1,CLEC7A,APOD,COL1A1,LYVE1,CHL1,CD40LG,IRF1,EPHB2,FGF10,SERPINA10,PTPRS,SERPINE2,ANXA1,ERBB3,CD34
GO:BP	phosphatidylinositol 3-kinase signaling	GO:0014065	7.87834e-06	5.10357	161	316	17	18123	LEP,PDGFB,F2R,IL18,GH1,HGF,TEK,VEGFA,SIRT2,ROR1,AGT,CCL5,NTF3,INSR,SERPINE2,ENTPD5,ERBB3
GO:BP	positive regulation of lymphocyte proliferation	GO:0050671	8.04217e-06	5.09463	141	316	16	18123	AGER,LEP,IL18,LILRB2,RIPK2,VCAM1,CD40LG,EPHB2,CLCF1,FGF10,CCL5,IGFBP2,PDCD1LG2,ZP4,ANXA1,CD70
GO:BP	anatomical structure formation involved in morphogenesis	GO:0048646	8.39405e-06	5.07603	1209	316	51	18123	DKK1,LEP,ADM,TNFSF14,F3,VEGFD,PGF,NTF4,IL18,CXCL10,CX3CL1,HGF,BMPR1A,CCL2,TEK,NRXN1,ESM1,VEGFA,BMP7,NOV,TWSG1,PRCP,CHI3L1,GDF15,AIMP1,TENM4,PRL,STAB1,RBP4,MYOM2,EPHA2,MMRN2,FGF1,AGT,ANGPTL4,APOD,COL1A1,CLEC14A,EPHB2,FGF10,GPNMB,PLXNB2,LEPR,CAMK1,RSPO3,ANXA1,MMP14,NPPB,DKK4,CDON,CD34
GO:BP	positive regulation of macromolecule metabolic process	GO:0010604	8.44126e-06	5.07359	3568	316	106	18123	AGER,KITLG,HBEGF,TNFSF11,DKK1,LEP,PDGFB,IL16,IRF2,TNFRSF1B,CTSD,TNFRSF1A,IL27,F3,GAL,APOB,VEGFD,PGF,PLAUR,NTF4,F2R,IL18,TNFSF10,CXCL10,KCNE2,GH1,TNFRSF10B,CX3CL1,DNAJB9,HGF,BMPR1A,CCL2,FGF23,MUSK,CCL3,PARK7,TEK,NRXN1,IKBKG,VEGFA,BMP7,LILRB2,S100A9,MAPK13,RIPK2,TWSG1,SIRT2,BCAR3,CHI3L1,GDF15,PECAM1,RUNX3,S100A12,MMP12,SPHK2,PRL,RBP4,IL12RB2,NGF,POSTN,IL17D,FGF1,CLEC7A,CSF1,AGT,SPON1,IL36G,COL1A1,S…
GO:BP	regulation of peptidase activity	GO:0052547	8.52343e-06	5.06939	467	316	29	18123	AGER,TNFSF14,CTSD,F3,PLAUR,F2R,TNFSF10,TNFRSF10B,HGF,PARK7,PI3,BIN1,VEGFA,POR,S100A9,RIPK2,SPOCK2,CRIM1,AHSG,NGF,CLEC7A,AGT,TNFSF15,WFIKKN2,CSNK2A1,SERPINA10,ITIH5,SERPINE2,LTF
GO:BP	myeloid leukocyte mediated immunity	GO:0002444	8.91155e-06	5.05005	558	316	32	18123	RETN,TNFRSF1B,CTSD,PTX3,OLR1,MPO,CTSA,PLAUR,CHGA,CCL3,CXCL1,LILRB2,S100A9,PRCP,CHI3L1,PECAM1,S100A12,SPHK2,AHSG,CTSZ,SELL,CXCL6,PRTN3,PRSS2,GSTP1,SPTAN1,CTSS,LGALS3,FABP5,LTF,CFP,CD93
GO:BP	macromolecule modification	GO:0043412	9.06902e-06	5.04244	4345	316	122	18123	AGER,KITLG,HBEGF,TNFSF11,DKK1,MUC16,FABP4,LEP,PDGFB,TNFRSF1A,APOB,CSNK2A2,VEGFD,PGF,PLAUR,APOA1,NTF4,F2R,IL18,PLAT,CXCL10,RNF43,GH1,TNFRSF10B,CX3CL1,HGF,BMPR1A,CCL2,FGF23,MUSK,CCL3,PARK7,PI3,TEK,SWAP70,NRXN1,APOL1,ALB,IKBKG,ART3,VEGFA,POR,BMP7,LILRB2,CDY1,S100A9,MAPK13,RIPK2,TWSG1,SIRT2,NOTUM,ST6GALNAC6,BCAR3,CHI3L1,SPOCK2,ROR1,GDF15,PECAM1,RUNX3,S100A12,SPHK2,PPP2R1A,AHSG,SPARCL1,IL12RB2,FUT5,NG…
GO:BP	positive regulation of cytokine production	GO:0001819	9.14134e-06	5.03899	498	316	30	18123	AGER,LEP,IL16,IL27,F3,F2R,IL18,CX3CL1,HGF,BMPR1A,CCL3,PARK7,LILRB2,MAPK13,RIPK2,CHI3L1,MMP12,SPHK2,IL12RB2,POSTN,IL17D,CLEC7A,AGT,TLR1,CD40LG,IRF1,ALOX15B,EPHB2,ANXA1,CD34
GO:BP	positive regulation of chemotaxis	GO:0050921	9.88983e-06	5.00481	143	316	16	18123	AGER,PDGFB,TNFSF14,IL16,F3,VEGFD,PGF,CXCL10,CCL3,SWAP70,VEGFA,CSF1,FGF10,CCL5,NTF3,MSTN
GO:BP	regulation of protein serine/threonine kinase activity	GO:0071900	1.0028e-05	4.99879	500	316	30	18123	AGER,KITLG,TNFSF11,DKK1,PDGFB,CXCL10,GH1,HGF,NRXN1,IKBKG,VEGFA,BMP7,RIPK2,GDF15,S100A12,PPP2R1A,FGF1,AGT,CD40LG,EPHB2,GSTP1,IGFBP6,FGF10,MAPKAPK5,NTF3,INSR,CAMK1,LTF,CCNA2,CDKN1B
GO:BP	response to endogenous stimulus	GO:0009719	1.14176e-05	4.94243	1729	316	64	18123	AGER,RETN,REN,MB,TNFRSF11B,LEP,ADM,AGRP,GAL,APOB,PAPPA,PGF,APOA1,NTF4,TNFSF10,GH1,FST,BMPR1A,CCL2,FGF23,IL1RN,PARK7,TEK,NRXN1,POR,BMP7,MAPK13,RIPK2,TWSG1,VCAM1,SIRT2,BCAR3,PRCP,TFF1,GDF15,CRIM1,RUNX3,PRL,AHSG,CRHBP,NGF,POSTN,FGF1,AGT,COL1A1,GSTP1,FGF10,CTSS,CCL5,IGFBP2,WFIKKN2,PLOD3,ALPL,NTF3,MSTN,LEPR,INSR,RBBP5,CCNA2,ANXA1,RAP1GAP,FGFR4,MMP14,CDKN1B
GO:BP	positive regulation of MAP kinase activity	GO:0043406	1.31366e-05	4.88152	234	316	20	18123	AGER,KITLG,TNFSF11,DKK1,PDGFB,GH1,HGF,IKBKG,VEGFA,RIPK2,GDF15,S100A12,FGF1,AGT,CD40LG,IGFBP6,FGF10,MAPKAPK5,NTF3,INSR
GO:BP	leukocyte degranulation	GO:0043299	1.41923e-05	4.84795	538	316	31	18123	RETN,TNFRSF1B,CTSD,PTX3,OLR1,MPO,CTSA,PLAUR,CHGA,CCL3,CXCL1,LILRB2,S100A9,PRCP,CHI3L1,PECAM1,S100A12,SPHK2,AHSG,CTSZ,SELL,PRTN3,PRSS2,GSTP1,SPTAN1,CTSS,LGALS3,FABP5,LTF,CFP,CD93
GO:BP	regulation of immune effector process	GO:0002697	1.53216e-05	4.81469	421	316	27	18123	AGER,LEP,TNFRSF1B,IL27,APOA1,IL18,CFI,DNAJB9,CFB,RIPK2,CFH,LAG3,SPHK2,CXCL6,RBP4,STX7,CLEC7A,CD22,NCR3,CD40LG,EPHB2,CLCF1,LGALS3,NCR1,LILRB4,ANXA1,CFP
GO:BP	tube development	GO:0035295	1.61791e-05	4.79105	1158	316	49	18123	LEP,ADM,F3,APOB,VEGFD,PGF,IL18,CXCL10,CX3CL1,HGF,BMPR1A,CCL2,TEK,NRXN1,ESM1,VEGFA,BMP7,NOV,PRCP,CHI3L1,MMP12,AIMP1,PRL,STAB1,CTSZ,RBP4,EPHA2,MMRN2,FGF1,CSF1,AGT,ANGPTL4,APOD,CLEC14A,EPHB2,CRLF1,FGF10,PLOD3,GPNMB,MAN1A2,PLXNB2,LEPR,SERPINE2,RSPO3,ANXA1,MMP14,NPPB,CD34,RASA1
GO:BP	positive regulation of lymphocyte activation	GO:0051251	1.6264e-05	4.78877	366	316	25	18123	AGER,TNFSF11,LEP,TNFSF14,IL18,IGLL1,CCL2,LILRB2,RIPK2,VCAM1,RUNX3,CLEC7A,CD40LG,EPHB2,CLCF1,FGF10,CCL5,IGFBP2,PDCD1LG2,LILRB4,ICOS,ZP4,ANXA1,MMP14,CD70
GO:BP	exocytosis	GO:0006887	1.69122e-05	4.7718	906	316	42	18123	RETN,PDGFB,TNFRSF1B,CTSD,PTX3,OLR1,MPO,CTSA,VEGFD,PLAUR,APOA1,NAPB,CHGA,HGF,CCL3,CXCL1,ALB,VEGFA,LILRB2,S100A9,PRCP,CHI3L1,PECAM1,S100A12,SPHK2,AHSG,CTSZ,SELL,CRHBP,PRTN3,PRSS2,GSTP1,SPTAN1,CTSS,CCL5,LGALS3,FABP5,ZP4,LTF,ANXA1,CFP,CD93
GO:BP	negative regulation of developmental process	GO:0051093	2.0979e-05	4.67822	984	316	44	18123	TNFRSF11B,DKK1,LEP,PDGFB,IL18,CXCL10,FST,BMPR1A,FGF23,CCL3,TEK,VEGFA,BMP7,NOV,TWSG1,SIRT2,GDF15,CRIM1,RUNX3,LAG3,PRL,STAB1,AHSG,SEMA3G,APCS,RBP4,EPHA2,POSTN,IL17D,AGT,IRF1,EPHB2,FGF10,UCMA,LILRB4,PTPRS,CNTN2,MSTN,LTF,ANXA1,RAP1GAP,CDKN1B,NPPB,DKK4
GO:BP	positive regulation of positive chemotaxis	GO:0050927	2.21384e-05	4.65485	26	316	8	18123	AGER,IL16,F3,VEGFD,PGF,VEGFA,FGF10,NTF3
GO:BP	lymphocyte chemotaxis	GO:0048247	2.49078e-05	4.60367	63	316	11	18123	CXCL16,TNFSF14,CXCL10,CX3CL1,CCL2,CCL3,CCL20,CCL22,CCL25,CCL5,CCL14
GO:BP	positive regulation of leukocyte cell-cell adhesion	GO:1903039	2.50398e-05	4.60137	243	316	20	18123	AGER,TNFSF11,LEP,TNFSF14,IL18,CCL2,LILRB2,RIPK2,VCAM1,RUNX3,SELE,CD40LG,CCL5,IGFBP2,PDCD1LG2,LILRB4,ICOS,ZP4,ANXA1,CD70
GO:BP	myeloid cell activation involved in immune response	GO:0002275	2.58622e-05	4.58733	552	316	31	18123	RETN,TNFRSF1B,CTSD,PTX3,OLR1,MPO,CTSA,PLAUR,CHGA,CCL3,CXCL1,LILRB2,S100A9,PRCP,CHI3L1,PECAM1,S100A12,SPHK2,AHSG,CTSZ,SELL,PRTN3,PRSS2,GSTP1,SPTAN1,CTSS,LGALS3,FABP5,LTF,CFP,CD93
GO:BP	tube morphogenesis	GO:0035239	2.66356e-05	4.57454	956	316	43	18123	LEP,ADM,F3,APOB,VEGFD,PGF,IL18,CXCL10,CX3CL1,HGF,BMPR1A,CCL2,TEK,NRXN1,ESM1,VEGFA,BMP7,NOV,PRCP,CHI3L1,AIMP1,PRL,STAB1,CTSZ,EPHA2,MMRN2,FGF1,CSF1,AGT,ANGPTL4,APOD,CLEC14A,EPHB2,FGF10,GPNMB,PLXNB2,LEPR,RSPO3,ANXA1,MMP14,NPPB,CD34,RASA1
GO:BP	phosphatidylinositol-mediated signaling	GO:0048015	2.73217e-05	4.56349	197	316	18	18123	LEP,PDGFB,F2R,IL18,GH1,HGF,TEK,VEGFA,SIRT2,ROR1,NGF,AGT,CCL5,NTF3,INSR,SERPINE2,ENTPD5,ERBB3
GO:BP	positive regulation of T cell activation	GO:0050870	2.89843e-05	4.53784	221	316	19	18123	AGER,TNFSF11,LEP,TNFSF14,IL18,CCL2,LILRB2,RIPK2,VCAM1,RUNX3,CD40LG,CCL5,IGFBP2,PDCD1LG2,LILRB4,ICOS,ZP4,ANXA1,CD70
GO:BP	regulation of positive chemotaxis	GO:0050926	3.09856e-05	4.50884	27	316	8	18123	AGER,IL16,F3,VEGFD,PGF,VEGFA,FGF10,NTF3
GO:BP	T cell activation	GO:0042110	3.1308e-05	4.50434	495	316	29	18123	AGER,TNFSF11,LEP,TNFSF14,TNFRSF1B,IL27,IL18,CCL2,LCP1,LILRB2,RIPK2,TWSG1,VCAM1,RUNX3,LAG3,CLEC7A,CD40LG,IRF1,CCL5,LGALS3,IGFBP2,PDCD1LG2,LILRB4,GPNMB,ICOS,ZP4,LEPR,ANXA1,CD70
GO:BP	positive regulation of cell differentiation	GO:0045597	3.31531e-05	4.47948	892	316	41	18123	AGER,KITLG,TNFSF11,ADM,TNFSF14,TNFRSF1B,APOB,APOA1,IL18,NELL1,CX3CL1,HGF,BMPR1A,BIN1,VEGFA,POR,BMP7,LILRB2,RIPK2,SIRT2,RUNX3,TENM4,NGF,CLEC7A,CSF1,AGT,COL1A1,ALOX15B,EPHB2,CLCF1,LILRB4,PLXNB2,CAMK1,SERPINE2,LTF,ANXA1,MMP14,BOC,RBM24,CDON,CD34
GO:BP	regulation of cell death	GO:0010941	3.60603e-05	4.44297	1740	316	63	18123	KITLG,DKK1,LEP,ADM,TNFSF14,TNFRSF1B,CTSD,TNFRSF1A,GAL,MPO,CSNK2A2,PLAUR,NTF4,F2R,TNFSF10,CXCL10,TNFRSF10B,CX3CL1,CHGA,HGF,CCL2,CCL3,PARK7,TEK,HCAR2,ALB,IKBKG,BIN1,VEGFA,POR,BMP7,S100A9,RIPK2,NOV,SIRT2,SPHK2,CTSZ,NGF,CLEC7A,CSF1,AGT,ANGPTL4,CD40LG,CRLF1,CLCF1,GSTP1,FGF10,CCL5,LGALS3,CD200R1,CSNK2A1,GPNMB,NTF3,MUC1,IL19,LTF,ANXA1,ERBB3,CDKN1B,IL31RA,CD34,ST3GAL1,RASA1
GO:BP	inositol lipid-mediated signaling	GO:0048017	3.74517e-05	4.42653	201	316	18	18123	LEP,PDGFB,F2R,IL18,GH1,HGF,TEK,VEGFA,SIRT2,ROR1,NGF,AGT,CCL5,NTF3,INSR,SERPINE2,ENTPD5,ERBB3
GO:BP	neutrophil mediated immunity	GO:0002446	3.90748e-05	4.4081	500	316	29	18123	RETN,TNFRSF1B,CTSD,PTX3,OLR1,MPO,CTSA,PLAUR,CXCL1,LILRB2,S100A9,PRCP,CHI3L1,PECAM1,S100A12,AHSG,CTSZ,SELL,CXCL6,PRTN3,PRSS2,GSTP1,SPTAN1,CTSS,LGALS3,FABP5,LTF,CFP,CD93
GO:BP	positive regulation of cellular metabolic process	GO:0031325	4.33085e-05	4.36343	3342	316	99	18123	AGER,KITLG,HBEGF,TNFSF11,DKK1,LEP,ADM,PDGFB,IRF2,TNFRSF1B,CTSD,PTX3,TNFRSF1A,F3,GAL,VEGFD,PGF,PLAUR,APOA1,NTF4,F2R,IL18,TNFSF10,CXCL10,KCNE2,GH1,TNFRSF10B,CX3CL1,HGF,BMPR1A,FGF23,MUSK,PARK7,TEK,NRXN1,IKBKG,VEGFA,POR,BMP7,LILRB2,S100A9,RIPK2,TWSG1,SIRT2,BCAR3,CHI3L1,ROR1,GDF15,PECAM1,RUNX3,S100A12,MMP12,SPHK2,PRL,NGF,EPHA2,FGF1,CLEC7A,CSF1,AGT,SPON1,COL1A1,SELE,BRPF1,TNFSF15,CD40LG,IRF1,EPHB2,CRLF…
GO:BP	negative regulation of signal transduction	GO:0009968	5.15308e-05	4.28793	1394	316	54	18123	HBEGF,DKK1,ADM,CSNK2A2,PLAUR,APOA1,TNFSF10,C9ORF89,RNF43,TNFRSF10B,CX3CL1,DNAJB9,FST,HGF,BMPR1A,IL1RN,PARK7,BMP7,NOV,TWSG1,NOTUM,GDF15,CRIM1,MMP12,PPP2R1A,AHSG,CRHBP,EPHA2,MMRN2,AGT,APOD,CD22,EPHB2,GSTP1,IGFBP6,FGF10,CCL5,LGALS3,UCMA,IGFBP2,WFIKKN2,LILRB4,MAPKAPK5,CSNK2A1,PTPRS,MUC1,MSTN,IL19,SERPINE2,LTF,MMP14,ERBB3,DKK4,RASA1
GO:BP	cellular extravasation	GO:0045123	6.72188e-05	4.17251	69	316	11	18123	AGER,LEP,CX3CL1,CCL2,VCAM1,SELPLG,PECAM1,SELL,PRTN3,CCL25,SELE
GO:BP	regeneration	GO:0031099	6.87681e-05	4.16261	209	316	18	18123	KLK6,ADM,CSNK2A2,PGF,APOA1,HGF,LCP1,NOV,POSTN,APOD,CHL1,GSTP1,FGF10,PTPRS,MSTN,CCNA2,ANXA1,CDKN1B
GO:BP	neutrophil degranulation	GO:0043312	7.06444e-05	4.15092	483	316	28	18123	RETN,TNFRSF1B,CTSD,PTX3,OLR1,MPO,CTSA,PLAUR,CXCL1,LILRB2,S100A9,PRCP,CHI3L1,PECAM1,S100A12,AHSG,CTSZ,SELL,PRTN3,PRSS2,GSTP1,SPTAN1,CTSS,LGALS3,FABP5,LTF,CFP,CD93
GO:BP	response to estradiol	GO:0032355	7.33841e-05	4.1344	143	316	15	18123	LEP,APOB,GH1,BMP7,CRHBP,POSTN,AGT,COL1A1,GSTP1,FGF10,IGFBP2,GGT2,CCNA2,ANXA1,CDKN1B
GO:BP	positive regulation of T cell proliferation	GO:0042102	7.56164e-05	4.12138	104	316	13	18123	AGER,LEP,IL18,LILRB2,RIPK2,VCAM1,CD40LG,CCL5,IGFBP2,PDCD1LG2,ZP4,ANXA1,CD70
GO:BP	negative regulation of hydrolase activity	GO:0051346	8.16759e-05	4.08791	456	316	27	18123	TNFSF14,PTX3,PLAUR,APOA1,HGF,PARK7,PI3,BIN1,VEGFA,POR,SPOCK2,CRIM1,SPHK2,AHSG,APCS,NGF,AGT,ANGPTL4,LGALS3,WFIKKN2,CSNK2A1,SERPINA10,ITIH5,LEPR,SERPINE2,LTF,ANXA1
GO:BP	response to hormone	GO:0009725	8.30597e-05	4.08061	958	316	42	18123	RETN,REN,MB,TNFRSF11B,LEP,ADM,AGRP,GAL,APOB,PAPPA,PGF,APOA1,TNFSF10,GH1,FGF23,IL1RN,PARK7,TEK,POR,BMP7,BCAR3,PRCP,TFF1,GDF15,PRL,AHSG,CRHBP,AGT,COL1A1,GSTP1,CTSS,IGFBP2,PLOD3,ALPL,MSTN,LEPR,INSR,RBBP5,CCNA2,ANXA1,MMP14,CDKN1B
GO:BP	neutrophil activation involved in immune response	GO:0002283	8.78727e-05	4.05615	488	316	28	18123	RETN,TNFRSF1B,CTSD,PTX3,OLR1,MPO,CTSA,PLAUR,CXCL1,LILRB2,S100A9,PRCP,CHI3L1,PECAM1,S100A12,AHSG,CTSZ,SELL,PRTN3,PRSS2,GSTP1,SPTAN1,CTSS,LGALS3,FABP5,LTF,CFP,CD93
GO:BP	negative regulation of neuron death	GO:1901215	9.90686e-05	4.00406	214	316	18	18123	TNFRSF1B,NTF4,F2R,CX3CL1,CHGA,CCL2,PARK7,IKBKG,NGF,CSF1,CRLF1,CLCF1,CD200R1,GPNMB,NTF3,ERBB3,CD34,RASA1
GO:BP	negative regulation of apoptotic process	GO:0043066	9.96338e-05	4.00159	928	316	41	18123	KITLG,DKK1,LEP,TNFSF14,MPO,CSNK2A2,PLAUR,NTF4,F2R,TNFSF10,TNFRSF10B,CX3CL1,HGF,CCL2,PARK7,TEK,ALB,VEGFA,POR,BMP7,RIPK2,NGF,ANGPTL4,CD40LG,CRLF1,CLCF1,GSTP1,FGF10,CCL5,LGALS3,CSNK2A1,NTF3,MUC1,IL19,LTF,ANXA1,ERBB3,CDKN1B,IL31RA,ST3GAL1,RASA1
GO:BP	gliogenesis	GO:0042063	0.000107357	3.96917	318	316	22	18123	AGER,TNFRSF1B,CX3CL1,CCL2,CCL3,BIN1,S100A9,SIRT2,ROR1,TENM4,ATP1B2,CSF1,CLCF1,GSTP1,FGF10,CNTN2,LEPR,SERPINE2,ANXA1,MMP14,ARHGEF10,ERBB3
GO:BP	cell death	GO:0008219	0.000109077	3.96227	2306	316	75	18123	KITLG,TNFRSF11B,DKK1,LEP,ADM,TNFSF14,TNFRSF1B,SLC5A8,CTSD,TNFRSF1A,GAL,OLR1,MPO,CSNK2A2,PLAUR,NTF4,F2R,TNFSF10,CXCL10,TNFRSF10B,CX3CL1,CHGA,HGF,CCL2,CCL3,PARK7,PI3,TEK,HCAR2,ALB,IKBKG,BIN1,VEGFA,POR,BMP7,S100A9,RIPK2,NOV,SIRT2,CHI3L1,SPHK2,AIMP1,PPP2R1A,CTSZ,NGF,EPHA2,CLEC7A,CSF1,AGT,ANGPTL4,TNFSF15,CD40LG,IRF1,ALOX15B,CRLF1,CLCF1,GSTP1,FGF10,CCL5,LGALS3,CD200R1,CSNK2A1,GPNMB,NTF3,MUC1,IL19,LTF,A…
GO:BP	growth	GO:0040007	0.000128211	3.89208	973	316	42	18123	HBEGF,CXCL16,KLK6,LEP,ADM,PTX3,GH1,BMPR1A,MUSK,VEGFA,POR,S100A9,NOV,GDF15,CRIM1,SPHK2,TENM4,PPP2R1A,PRL,SEMA3G,RBP4,NGF,POSTN,FGF1,CSF1,AGT,PRSS2,APOD,ALOX15B,FGF10,IGFBP2,CSNK2A1,PTPRS,MSTN,LEPR,ALCAM,INSR,SERPINE2,ANXA1,MMP14,CDKN1B,NPPB
GO:BP	vesicle-mediated transport	GO:0016192	0.000151739	3.8189	2193	316	72	18123	AGER,RETN,CXCL16,DKK1,LEP,ADM,PDGFB,TNFRSF1B,CTSD,PTX3,APOB,OLR1,MPO,CTSA,VEGFD,PLAUR,APOA1,NAPB,IGLL1,CFI,CHGA,HGF,CCL2,CCL3,HAVCR1,CXCL1,NRXN1,APOL1,ALB,LRP1B,BIN1,VEGFA,LILRB2,S100A9,PRCP,CHI3L1,PECAM1,S100A12,SPHK2,STAB1,AHSG,CTSZ,SELL,CRHBP,PRTN3,STX7,CLEC7A,PRSS2,CD22,SELE,SCARF2,ICAM3,USE1,CD163,GSTP1,SPTAN1,CTSS,CCL5,LGALS3,LILRB4,FABP5,ICAM5,NTF3,CNTN2,ZP4,LEPR,INSR,LTF,ANXA1,MICALL2,CFP…
GO:BP	aminoglycan metabolic process	GO:0006022	0.000151984	3.8182	173	316	16	18123	PDGFB,HGF,CHI3L1,SPOCK2,ST3GAL6,HS6ST2,LYVE1,ACAN,B3GNT2,CHI3L2,CHST15,ITIH5,CHST6,B4GALT3,GPC5,ST3GAL1
GO:BP	regulation of neuron death	GO:1901214	0.000157818	3.80184	325	316	22	18123	DKK1,TNFRSF1B,NTF4,F2R,CX3CL1,CHGA,CCL2,CCL3,PARK7,IKBKG,CTSZ,NGF,CSF1,CRLF1,CLCF1,CCL5,CD200R1,GPNMB,NTF3,ERBB3,CD34,RASA1
GO:BP	leukocyte differentiation	GO:0002521	0.000163414	3.78671	566	316	30	18123	AGER,KITLG,TNFSF11,LEP,IL27,IL18,DNAJB9,CCL3,VEGFA,LILRB2,RIPK2,VCAM1,RUNX3,LAG3,APCS,EPHA2,PRTN3,CSF1,CD40LG,IRF1,CLCF1,LILRB4,IL25,LEPR,LTF,CDK2,ANXA1,MMP14,IL31RA,ST3GAL1
GO:BP	response to growth factor	GO:0070848	0.000174743	3.7576	769	316	36	18123	PDGFB,TNFRSF1B,VEGFD,PGF,NTF4,FST,HGF,BMPR1A,CCL2,FGF23,NRXN1,VEGFA,BMP7,TWSG1,VCAM1,SIRT2,GDF15,CRIM1,RUNX3,NGF,EPHA2,POSTN,MMRN2,FGF1,AGT,COL1A1,GSTP1,FGF10,CCL5,WFIKKN2,NTF3,MSTN,CCNA2,ANXA1,RAP1GAP,FGFR4
GO:BP	negative regulation of programmed cell death	GO:0043069	0.000200039	3.69889	952	316	41	18123	KITLG,DKK1,LEP,TNFSF14,MPO,CSNK2A2,PLAUR,NTF4,F2R,TNFSF10,TNFRSF10B,CX3CL1,HGF,CCL2,PARK7,TEK,ALB,VEGFA,POR,BMP7,RIPK2,NGF,ANGPTL4,CD40LG,CRLF1,CLCF1,GSTP1,FGF10,CCL5,LGALS3,CSNK2A1,NTF3,MUC1,IL19,LTF,ANXA1,ERBB3,CDKN1B,IL31RA,ST3GAL1,RASA1
GO:BP	neurogenesis	GO:0022008	0.000204698	3.68889	1698	316	60	18123	AGER,DKK1,KLK6,LEP,ADM,TNFRSF1B,VEGFD,APOA1,NTF4,CX3CL1,HGF,BMPR1A,CCL2,CCL3,NRXN1,BIN1,NPTX1,VEGFA,BMP7,S100A9,VCAM1,SIRT2,ROR1,RUNX3,TENM4,CTSZ,SEMA3G,GFRA1,NTN4,ATP1B2,NGF,EPHA2,POSTN,CSF1,AGT,APOD,CHL1,EPHB2,CLCF1,GSTP1,FGF10,SPTAN1,B3GNT2,GFRA2,PLXNB2,NTF3,PTPRS,CNTN2,LEPR,ALCAM,CAMK1,SERPINE2,ANXA1,RAP1GAP,MMP14,ARHGEF10,BOC,MICALL2,ERBB3,CDON
GO:BP	regulation of mononuclear cell migration	GO:0071675	0.000229172	3.63984	114	316	13	18123	AGER,TNFSF14,CXCL10,CCL2,CCL3,CCL20,NOV,CSF1,APOD,CCL5,LGALS3,CD200R1,MSTN
GO:BP	extracellular matrix organization	GO:0030198	0.000231622	3.63522	419	316	25	18123	TNFRSF11B,PDGFB,TNFRSF1B,PTX3,TNFRSF1A,LCP1,VCAM1,SPOCK2,MMP7,PECAM1,MMP12,PRSS1,NTN4,POSTN,AGT,PRSS2,COL1A1,ICAM3,ACAN,CTSS,PLOD3,ICAM5,MMP1,FGFR4,MMP14
GO:BP	negative regulation of endopeptidase activity	GO:0010951	0.000238368	3.62275	252	316	19	18123	TNFSF14,PLAUR,HGF,PARK7,PI3,BIN1,VEGFA,POR,SPOCK2,CRIM1,AHSG,NGF,AGT,WFIKKN2,CSNK2A1,SERPINA10,ITIH5,SERPINE2,LTF
GO:BP	collagen catabolic process	GO:0030574	0.000241013	3.61796	47	316	9	18123	KLK6,CTSD,MMP7,MMP12,PRTN3,PRSS2,CTSS,MMP1,MMP14
GO:BP	extracellular structure organization	GO:0043062	0.00024244	3.6154	420	316	25	18123	TNFRSF11B,PDGFB,TNFRSF1B,PTX3,TNFRSF1A,LCP1,VCAM1,SPOCK2,MMP7,PECAM1,MMP12,PRSS1,NTN4,POSTN,AGT,PRSS2,COL1A1,ICAM3,ACAN,CTSS,PLOD3,ICAM5,MMP1,FGFR4,MMP14
GO:BP	external encapsulating structure organization	GO:0045229	0.000265494	3.57595	422	316	25	18123	TNFRSF11B,PDGFB,TNFRSF1B,PTX3,TNFRSF1A,LCP1,VCAM1,SPOCK2,MMP7,PECAM1,MMP12,PRSS1,NTN4,POSTN,AGT,PRSS2,COL1A1,ICAM3,ACAN,CTSS,PLOD3,ICAM5,MMP1,FGFR4,MMP14
GO:BP	immune system development	GO:0002520	0.000270549	3.56775	1037	316	43	18123	AGER,KITLG,MB,TNFSF11,LEP,IL27,IL18,DNAJB9,FST,CCL3,TEK,SWAP70,GP1BA,VEGFA,LILRB2,RIPK2,TWSG1,VCAM1,SELPLG,RUNX3,LAG3,APCS,EPHA2,PRTN3,IL17D,CSF1,CD40LG,IRF1,CLCF1,FGF10,LGALS3,LILRB4,IL25,ICOS,LEPR,RBBP5,LTF,CDK2,ANXA1,MMP14,IL31RA,CD34,ST3GAL1
GO:BP	lymphocyte migration	GO:0072676	0.000282054	3.54967	116	316	13	18123	CXCL16,TNFSF14,CXCL10,CX3CL1,CCL2,CCL3,CCL20,CCL22,APOD,CCL25,CCL5,CD200R1,CCL14
GO:BP	positive regulation of nitrogen compound metabolic process	GO:0051173	0.0003146	3.50224	3143	316	92	18123	AGER,KITLG,HBEGF,TNFSF11,DKK1,LEP,PDGFB,IRF2,TNFRSF1B,CTSD,PTX3,TNFRSF1A,F3,GAL,VEGFD,PGF,PLAUR,NTF4,F2R,IL18,TNFSF10,CXCL10,KCNE2,GH1,TNFRSF10B,CX3CL1,HGF,BMPR1A,FGF23,MUSK,PARK7,TEK,NRXN1,IKBKG,VEGFA,BMP7,LILRB2,S100A9,RIPK2,TWSG1,SIRT2,BCAR3,CHI3L1,GDF15,PECAM1,RUNX3,S100A12,MMP12,SPHK2,PRL,NGF,IL17D,FGF1,CLEC7A,CSF1,AGT,SPON1,COL1A1,BRPF1,TNFSF15,CD40LG,IRF1,CRLF1,CLCF1,ILF3,IGFBP6,FGF10,CCL5…
GO:BP	response to peptide	GO:1901652	0.000317383	3.49842	551	316	29	18123	AGER,RETN,LEP,ADM,AGRP,GAL,TNFSF10,GH1,TEK,POR,BMP7,RIPK2,VCAM1,BCAR3,TFF1,GDF15,MMP12,PRL,AHSG,CRHBP,AGT,COL1A1,GSTP1,IGFBP2,MSTN,INSR,CCNA2,ANXA1,CDKN1B
GO:BP	regulation of wound healing	GO:0061041	0.000324067	3.48937	138	316	14	18123	HBEGF,PDGFB,THBD,F3,PLAUR,F2R,PLAT,GP1BA,APCS,CLEC7A,EPHB2,SERPINE2,ANXA1,CD34
GO:BP	regulation of anatomical structure morphogenesis	GO:0022603	0.000362441	3.44076	1048	316	43	18123	TNFRSF11B,DKK1,LEP,ADM,F3,VEGFD,PGF,APOA1,CXCL10,CX3CL1,HGF,BMPR1A,CCL2,CCL3,TEK,VEGFA,BMP7,CHI3L1,ROR1,TENM4,PRL,STAB1,SEMA3G,NTN4,NGF,EPHA2,POSTN,FGF1,CSF1,AGT,ANGPTL4,EPHB2,FGF10,GPNMB,PLXNB2,PTPRS,CNTN2,RSPO3,ANXA1,NPPB,DKK4,CD34,RASA1
GO:BP	wound healing	GO:0042060	0.000369662	3.43219	555	316	29	18123	AGER,HBEGF,PDGFB,IRF2,THBD,F3,PLAUR,F2R,PLAT,CX3CL1,GP1BA,VEGFA,PRCP,MMP12,APCS,POSTN,PRTN3,FGF1,CLEC7A,COL1A1,CD40LG,IRF1,EPHB2,FGF10,SERPINA10,SERPINE2,ANXA1,ERBB3,CD34
GO:BP	hemopoiesis	GO:0030097	0.00047406	3.32417	946	316	40	18123	AGER,KITLG,MB,TNFSF11,LEP,IL27,IL18,DNAJB9,FST,CCL3,TEK,GP1BA,VEGFA,LILRB2,RIPK2,TWSG1,VCAM1,SELPLG,RUNX3,LAG3,APCS,EPHA2,PRTN3,IL17D,CSF1,CD40LG,IRF1,CLCF1,LGALS3,LILRB4,IL25,LEPR,RBBP5,LTF,CDK2,ANXA1,MMP14,IL31RA,CD34,ST3GAL1
GO:BP	hematopoietic or lymphoid organ development	GO:0048534	0.000485548	3.31377	984	316	41	18123	AGER,KITLG,MB,TNFSF11,LEP,IL27,IL18,DNAJB9,FST,CCL3,TEK,GP1BA,VEGFA,LILRB2,RIPK2,TWSG1,VCAM1,SELPLG,RUNX3,LAG3,APCS,EPHA2,PRTN3,IL17D,CSF1,CD40LG,IRF1,CLCF1,FGF10,LGALS3,LILRB4,IL25,LEPR,RBBP5,LTF,CDK2,ANXA1,MMP14,IL31RA,CD34,ST3GAL1
GO:BP	apoptotic process	GO:0006915	0.000502398	3.29895	1998	316	66	18123	KITLG,TNFRSF11B,DKK1,LEP,ADM,TNFSF14,TNFRSF1B,SLC5A8,CTSD,TNFRSF1A,GAL,MPO,CSNK2A2,PLAUR,NTF4,F2R,TNFSF10,CXCL10,TNFRSF10B,CX3CL1,HGF,CCL2,CCL3,PARK7,TEK,HCAR2,ALB,IKBKG,BIN1,VEGFA,POR,BMP7,S100A9,RIPK2,SIRT2,CHI3L1,SPHK2,AIMP1,PPP2R1A,CTSZ,NGF,EPHA2,AGT,ANGPTL4,TNFSF15,CD40LG,IRF1,ALOX15B,CRLF1,CLCF1,GSTP1,FGF10,CCL5,LGALS3,CSNK2A1,NTF3,MUC1,IL19,LTF,ANXA1,CD70,ERBB3,CDKN1B,IL31RA,ST3GAL1,RASA1
GO:BP	negative regulation of protein metabolic process	GO:0051248	0.00052097	3.28319	1216	316	47	18123	HBEGF,DKK1,FABP4,TNFSF14,PTX3,F3,CSNK2A2,CTSA,PLAUR,PLAT,NELL1,HGF,PARK7,PI3,SWAP70,BIN1,VEGFA,POR,BMP7,LILRB2,SIRT2,SPOCK2,CRIM1,SPHK2,PPP2R1A,AHSG,CTSZ,APCS,NGF,AGT,SPON1,APOD,EPHB2,ILF3,GSTP1,LGALS3,WFIKKN2,LILRB4,CSNK2A1,SERPINA10,GFRA2,ITIH5,NTF3,SERPINE2,LTF,CDKN1B,RBM24
GO:BP	negative regulation of peptidase activity	GO:0010466	0.000523265	3.28128	265	316	19	18123	TNFSF14,PLAUR,HGF,PARK7,PI3,BIN1,VEGFA,POR,SPOCK2,CRIM1,AHSG,NGF,AGT,WFIKKN2,CSNK2A1,SERPINA10,ITIH5,SERPINE2,LTF
GO:BP	regulation of inflammatory response	GO:0050727	0.000537471	3.26964	565	316	29	18123	AGER,TNFSF11,FABP4,ADM,IL16,TNFRSF1B,TNFRSF1A,APOA1,IL18,CX3CL1,HGF,CCL3,PARK7,TEK,S100A9,MAPK13,NOV,S100A12,AHSG,APCS,ACP5,AGT,SELE,CD163,GSTP1,CCL5,CD200R1,GGT2,ANXA1
GO:BP	tissue development	GO:0009888	0.000583171	3.2342	2093	316	68	18123	KITLG,HBEGF,TNFSF11,DKK1,LEP,ADM,PDGFB,TNFRSF1A,GAL,NTF4,NELL1,CXCL10,FST,HGF,BMPR1A,FGF23,CCL3,PI3,SAP30,VEGFA,POR,BMP7,NOV,TWSG1,SIRT2,CHI3L1,ROR1,PECAM1,RUNX3,MMP12,TENM4,AHSG,CTSZ,SEMA3G,NTN4,RBP4,MYOM2,EPHA2,POSTN,FGF1,CSF1,AGT,COL1A1,MINPP1,ALOX15B,CRLF1,FGF10,ACAN,LGALS3,PLOD3,FABP5,GPNMB,ALPL,PLXNB2,PTPRS,MSTN,SERPINE2,LTF,RSPO3,ANXA1,MMP14,CDKN1B,NPPB,IL31RA,DKK4,RBM24,CDON,CD34
GO:BP	cellular response to biotic stimulus	GO:0071216	0.000598693	3.2228	241	316	18	18123	TNFRSF1B,IL18,CXCL10,CX3CL1,CCL2,CCL3,CXCL1,LILRB2,RIPK2,SIRT2,CXCL6,CLEC7A,IL36G,TLR1,GSTP1,CCL5,PDCD1LG2,LTF
GO:BP	regulation of cysteine-type endopeptidase activity	GO:2000116	0.000598693	3.2228	241	316	18	18123	TNFSF14,CTSD,F3,PLAUR,F2R,TNFSF10,TNFRSF10B,HGF,PARK7,VEGFA,POR,S100A9,RIPK2,NGF,CLEC7A,TNFSF15,CSNK2A1,LTF
GO:BP	cellular response to molecule of bacterial origin	GO:0071219	0.000617074	3.20966	216	316	17	18123	TNFRSF1B,IL18,CXCL10,CX3CL1,CCL2,CCL3,CXCL1,LILRB2,RIPK2,SIRT2,CXCL6,IL36G,TLR1,GSTP1,CCL5,PDCD1LG2,LTF
GO:BP	cellular response to growth factor stimulus	GO:0071363	0.000661448	3.1795	741	316	34	18123	PDGFB,TNFRSF1B,VEGFD,PGF,NTF4,FST,HGF,BMPR1A,CCL2,FGF23,NRXN1,VEGFA,BMP7,TWSG1,VCAM1,SIRT2,GDF15,CRIM1,NGF,POSTN,MMRN2,FGF1,AGT,COL1A1,GSTP1,FGF10,CCL5,WFIKKN2,NTF3,MSTN,CCNA2,ANXA1,RAP1GAP,FGFR4
GO:BP	negative regulation of proteolysis	GO:0045861	0.000767129	3.11513	356	316	22	18123	TNFSF14,CSNK2A2,PLAUR,PLAT,HGF,PARK7,PI3,BIN1,VEGFA,POR,SPOCK2,CRIM1,AHSG,CTSZ,NGF,AGT,WFIKKN2,CSNK2A1,SERPINA10,ITIH5,SERPINE2,LTF
GO:BP	chemokine-mediated signaling pathway	GO:0070098	0.000781067	3.10731	87	316	11	18123	CXCL10,CX3CL1,CCL2,CCL3,CCL20,CXCL1,CCL22,CXCL6,CCL25,CCL5,CCL14
GO:BP	regulation of blood coagulation	GO:0030193	0.000843562	3.07388	70	316	10	18123	PDGFB,THBD,F3,PLAUR,F2R,PLAT,GP1BA,EPHB2,SERPINE2,CD34
GO:BP	regulation of interleukin-6 production	GO:0032675	0.000848332	3.07143	172	316	15	18123	AGER,LEP,IL16,F2R,CX3CL1,HGF,LILRB2,MAPK13,RIPK2,SPHK2,IL17D,CLEC7A,TLR1,CD200R1,LILRB4
GO:BP	interleukin-6 production	GO:0032635	0.000848332	3.07143	172	316	15	18123	AGER,LEP,IL16,F2R,CX3CL1,HGF,LILRB2,MAPK13,RIPK2,SPHK2,IL17D,CLEC7A,TLR1,CD200R1,LILRB4
GO:BP	regulation of response to wounding	GO:1903034	0.000848332	3.07143	172	316	15	18123	HBEGF,PDGFB,THBD,F3,PLAUR,F2R,PLAT,GP1BA,APCS,CLEC7A,EPHB2,PTPRS,SERPINE2,ANXA1,CD34
GO:BP	regulation of apoptotic process	GO:0042981	0.000849181	3.071	1560	316	55	18123	KITLG,DKK1,LEP,ADM,TNFSF14,TNFRSF1B,CTSD,TNFRSF1A,GAL,MPO,CSNK2A2,PLAUR,NTF4,F2R,TNFSF10,CXCL10,TNFRSF10B,CX3CL1,HGF,CCL2,CCL3,PARK7,TEK,HCAR2,ALB,BIN1,VEGFA,POR,BMP7,S100A9,RIPK2,SIRT2,SPHK2,CTSZ,NGF,AGT,ANGPTL4,CD40LG,CRLF1,CLCF1,GSTP1,FGF10,CCL5,LGALS3,CSNK2A1,NTF3,MUC1,IL19,LTF,ANXA1,ERBB3,CDKN1B,IL31RA,ST3GAL1,RASA1
GO:BP	ossification	GO:0001503	0.00084992	3.07062	418	316	24	18123	TNFSF11,DKK1,LEP,NELL1,HGF,BMPR1A,FGF23,CCL3,TEK,BMP7,TWSG1,CRIM1,RUNX3,AHSG,EPHA2,ACP5,CSF1,COL1A1,MINPP1,UCMA,GPNMB,ALPL,LTF,MMP14
GO:BP	cell killing	GO:0001906	0.00085107	3.07003	196	316	16	18123	AGER,LEP,IL18,CHGA,GNLY,APOL1,CFH,S100A12,LAG3,DEFB118,CXCL6,STX7,CLEC7A,NCR3,NCR1,LTF
GO:BP	regulation of programmed cell death	GO:0043067	0.000876389	3.0573	1603	316	56	18123	KITLG,DKK1,LEP,ADM,TNFSF14,TNFRSF1B,CTSD,TNFRSF1A,GAL,MPO,CSNK2A2,PLAUR,NTF4,F2R,TNFSF10,CXCL10,TNFRSF10B,CX3CL1,HGF,CCL2,CCL3,PARK7,TEK,HCAR2,ALB,BIN1,VEGFA,POR,BMP7,S100A9,RIPK2,SIRT2,SPHK2,CTSZ,NGF,CLEC7A,AGT,ANGPTL4,CD40LG,CRLF1,CLCF1,GSTP1,FGF10,CCL5,LGALS3,CSNK2A1,NTF3,MUC1,IL19,LTF,ANXA1,ERBB3,CDKN1B,IL31RA,ST3GAL1,RASA1
GO:BP	negative regulation of cell-cell adhesion	GO:0022408	0.000976625	3.01027	198	316	16	18123	APOA1,IL1RN,SWAP70,VEGFA,LILRB2,TWSG1,RUNX3,LAG3,CCL25,IRF1,LGALS3,PDCD1LG2,LILRB4,GPNMB,SERPINE2,ANXA1
GO:BP	regulation of hemostasis	GO:1900046	0.00110565	2.95638	72	316	10	18123	PDGFB,THBD,F3,PLAUR,F2R,PLAT,GP1BA,EPHB2,SERPINE2,CD34
GO:BP	macromolecule metabolic process	GO:0043170	0.00111172	2.954	9867	316	215	18123	AGER,KITLG,REN,HBEGF,TNFSF11,DKK1,MUC16,FABP4,KLK6,LEP,ADM,PDGFB,TNFSF14,IL16,IRF2,TNFRSF1B,CTSD,PTX3,TNFRSF1A,IL27,F3,GAL,APOB,PAPPA,OLR1,CSNK2A2,CTSA,VEGFD,PGF,PLAUR,APOA1,NTF4,F2R,IL18,TNFSF10,PLAT,NELL1,CXCL10,RNF43,KCNE2,GH1,CFI,TNFRSF10B,CX3CL1,DNAJB9,FST,HGF,BMPR1A,CCL2,FGF23,MUSK,CCL3,PARK7,DNAJB14,CTSF,PI3,TEK,CFB,SWAP70,GP1BA,NRXN1,CPB1,APOL1,ALB,IKBKG,BIN1,ART3,SAP30,VEGFA,POR,CUZD1,BM…
GO:BP	response to fungus	GO:0009620	0.00116764	2.93269	56	316	9	18123	PTX3,MPO,CHGA,GNLY,S100A9,S100A12,CLEC7A,IL25,LTF
GO:BP	neuron death	GO:0070997	0.00117259	2.93085	365	316	22	18123	DKK1,TNFRSF1B,NTF4,F2R,CX3CL1,CHGA,CCL2,CCL3,PARK7,IKBKG,CTSZ,NGF,CSF1,CRLF1,CLCF1,CCL5,CD200R1,GPNMB,NTF3,ERBB3,CD34,RASA1
GO:BP	glycoprotein metabolic process	GO:0009100	0.00130145	2.88557	428	316	24	18123	HBEGF,MUC16,LEP,PTX3,PARK7,ST6GALNAC6,SPOCK2,MMP12,APCS,FUT5,ST3GAL6,HS6ST2,ACAN,B3GNT2,PLOD3,CHST15,MAN1A2,MUC1,FUT3,B4GALT3,ST6GALNAC5,EXTL2,ENTPD5,ST3GAL1
GO:BP	epithelial cell proliferation	GO:0050673	0.00134005	2.87288	460	316	25	18123	TNFSF11,LEP,PDGFB,F3,VEGFD,PGF,APOA1,FST,HGF,BMPR1A,CCL2,TEK,VEGFA,NOV,RUNX3,MMP12,AIMP1,PRL,EPHA2,FGF1,FGF10,RAP1GAP,MMP14,CDKN1B,CD34
GO:BP	macrophage migration	GO:1905517	0.00136553	2.8647	57	316	9	18123	CX3CL1,CCL2,CCL3,CSF1,CCL5,LGALS3,CD200R1,MSTN,MMP14
GO:BP	response to peptide hormone	GO:0043434	0.00139477	2.8555	461	316	25	18123	RETN,LEP,ADM,AGRP,GAL,TNFSF10,GH1,TEK,POR,BMP7,BCAR3,TFF1,GDF15,PRL,AHSG,CRHBP,AGT,COL1A1,GSTP1,IGFBP2,MSTN,INSR,CCNA2,ANXA1,CDKN1B
GO:BP	collagen metabolic process	GO:0032963	0.00172259	2.76382	114	316	12	18123	KLK6,CTSD,F2R,MMP7,MMP12,PRTN3,PRSS2,COL1A1,CTSS,PLOD3,MMP1,MMP14
GO:BP	positive regulation of interleukin-6 production	GO:0032755	0.00172795	2.76247	94	316	11	18123	AGER,LEP,IL16,F2R,LILRB2,MAPK13,RIPK2,SPHK2,IL17D,CLEC7A,TLR1
GO:BP	programmed cell death	GO:0012501	0.00180088	2.74452	2158	316	68	18123	KITLG,TNFRSF11B,DKK1,LEP,ADM,TNFSF14,TNFRSF1B,SLC5A8,CTSD,TNFRSF1A,GAL,MPO,CSNK2A2,PLAUR,NTF4,F2R,TNFSF10,CXCL10,TNFRSF10B,CX3CL1,HGF,CCL2,CCL3,PARK7,PI3,TEK,HCAR2,ALB,IKBKG,BIN1,VEGFA,POR,BMP7,S100A9,RIPK2,SIRT2,CHI3L1,SPHK2,AIMP1,PPP2R1A,CTSZ,NGF,EPHA2,CLEC7A,AGT,ANGPTL4,TNFSF15,CD40LG,IRF1,ALOX15B,CRLF1,CLCF1,GSTP1,FGF10,CCL5,LGALS3,CSNK2A1,NTF3,MUC1,IL19,LTF,ANXA1,CD70,ERBB3,CDKN1B,IL31RA,ST3…
GO:BP	glycosaminoglycan metabolic process	GO:0030203	0.0018607	2.73032	159	316	14	18123	PDGFB,HGF,SPOCK2,ST3GAL6,HS6ST2,LYVE1,ACAN,B3GNT2,CHST15,ITIH5,CHST6,B4GALT3,GPC5,ST3GAL1
GO:BP	negative regulation of response to external stimulus	GO:0032102	0.00191459	2.71792	601	316	29	18123	LEP,ADM,PDGFB,TNFRSF1B,THBD,TNFRSF1A,F3,PLAUR,APOA1,PLAT,CX3CL1,HGF,CCL2,TEK,GP1BA,NRXN1,NOV,SIRT2,MMP12,SEMA3G,APCS,ACP5,CD163,GSTP1,CD200R1,PTPRS,SERPINE2,LTF,CD34
GO:BP	mucopolysaccharide metabolic process	GO:1903510	0.0020796	2.68202	116	316	12	18123	PDGFB,HGF,SPOCK2,ST3GAL6,LYVE1,ACAN,B3GNT2,CHST15,ITIH5,CHST6,B4GALT3,ST3GAL1
GO:BP	regulation of coagulation	GO:0050818	0.00209445	2.67893	77	316	10	18123	PDGFB,THBD,F3,PLAUR,F2R,PLAT,GP1BA,EPHB2,SERPINE2,CD34
GO:BP	regulation of immune response	GO:0050776	0.00217044	2.66345	1159	316	44	18123	AGER,MUC16,LEP,ADM,TNFRSF1B,IL27,IL18,IGLL1,CFI,PARK7,CFB,IKBKG,LILRB2,RIPK2,CFH,VCAM1,SIRT2,LAG3,MMP12,SPHK2,SELL,APCS,CXCL6,STX7,IFNL2,COL1A1,CD22,NCR3,ICAM3,CD40LG,IRF1,CD163,CLCF1,CCL5,LGALS3,NCR1,CD200R1,LILRB4,ICAM5,ZP4,MUC1,ANXA1,CFP,CD34
GO:BP	nervous system development	GO:0007399	0.0021731	2.66292	2484	316	75	18123	AGER,DKK1,KLK6,LEP,ADM,TNFRSF1B,APOB,CSNK2A2,VEGFD,APOA1,NTF4,NELL1,CX3CL1,HGF,BMPR1A,CCL2,MUSK,CCL3,CXCL1,NRXN1,BIN1,NPTX1,NRSN1,VEGFA,BMP7,S100A9,TWSG1,VCAM1,SIRT2,SPOCK2,ROR1,CRIM1,RUNX3,SPHK2,CNTN5,TENM4,CTSZ,SEMA3G,GFRA1,NTN4,ATP1B2,NGF,EPHA2,POSTN,CSF1,AGT,APOD,CHL1,EPHB2,CLCF1,GSTP1,LRFN1,FGF10,SPTAN1,ACAN,B3GNT2,PLOD3,GFRA2,PLXNB2,NTF3,PTPRS,CNTN2,LEPR,ALCAM,CAMK1,SERPINE2,ANXA1,RAP1GAP,M…
GO:BP	response to chemokine	GO:1990868	0.00237658	2.62405	97	316	11	18123	CXCL10,CX3CL1,CCL2,CCL3,CCL20,CXCL1,CCL22,CXCL6,CCL25,CCL5,CCL14
GO:BP	cellular response to chemokine	GO:1990869	0.00237658	2.62405	97	316	11	18123	CXCL10,CX3CL1,CCL2,CCL3,CCL20,CXCL1,CCL22,CXCL6,CCL25,CCL5,CCL14
GO:BP	negative regulation of immune system process	GO:0002683	0.00294642	2.5307	614	316	29	18123	KITLG,ADM,GAL,APOA1,CX3CL1,CCL2,CCL3,LILRB2,NOV,TWSG1,SIRT2,RUNX3,LAG3,MMP12,APCS,IL17D,APOD,CD22,CCL25,IRF1,CD163,LGALS3,PDCD1LG2,CD200R1,LILRB4,GPNMB,LTF,ANXA1,IL31RA
GO:BP	negative regulation of cell activation	GO:0050866	0.00312538	2.5051	216	316	16	18123	PDGFB,THBD,GAL,CX3CL1,LILRB2,TWSG1,RUNX3,LAG3,IRF1,LGALS3,PDCD1LG2,LILRB4,GPNMB,SERPINE2,ANXA1,IL31RA
GO:BP	positive regulation of mast cell chemotaxis	GO:0060754	0.00315131	2.50151	6	316	4	18123	VEGFD,PGF,SWAP70,VEGFA
GO:BP	regulation of chemokine production	GO:0032642	0.00323056	2.49072	100	316	11	18123	AGER,IL18,RIPK2,CXCL6,EPHA2,POSTN,CLEC7A,APOD,ALOX15B,GSTP1,LILRB4
GO:BP	response to mechanical stimulus	GO:0009612	0.0033217	2.47864	217	316	16	18123	RETN,TNFSF14,TNFRSF1A,MPO,CXCL10,TNFRSF10B,NRXN1,CHI3L1,MMP7,POSTN,AGT,COL1A1,IRF1,IGFBP2,SERPINE2,MMP14
GO:BP	regulation of cysteine-type endopeptidase activity involved in apoptotic process	GO:0043281	0.0033217	2.47864	217	316	16	18123	TNFSF14,CTSD,F3,PLAUR,F2R,TNFSF10,TNFRSF10B,HGF,PARK7,VEGFA,POR,S100A9,NGF,CLEC7A,TNFSF15,CSNK2A1
GO:BP	chemokine production	GO:0032602	0.0035698	2.44736	101	316	11	18123	AGER,IL18,RIPK2,CXCL6,EPHA2,POSTN,CLEC7A,APOD,ALOX15B,GSTP1,LILRB4
GO:BP	regulation of leukocyte chemotaxis	GO:0002688	0.00357556	2.44666	122	316	12	18123	TNFSF14,VEGFD,PGF,CXCL10,CCL2,CCL3,SWAP70,VEGFA,NOV,CSF1,CCL5,MSTN
GO:BP	regulation of system process	GO:0044057	0.00369513	2.43237	621	316	29	18123	AGER,RETN,REN,HBEGF,LEP,ADM,PDGFB,TNFRSF1B,TNFRSF1A,GAL,APOA1,F2R,KCNE2,CHGA,HGF,CCL3,NRXN1,BIN1,NPTX1,NOV,TENM4,ATP1B2,CRHBP,AGT,FGF10,FABP5,ENPP7,MSTN,NPPB
GO:BP	positive regulation of transport	GO:0051050	0.00390616	2.40825	951	316	38	18123	RETN,TNFSF11,LEP,PDGFB,PTX3,GAL,CSNK2A2,APOA1,F2R,CXCL10,KCNE2,GH1,CX3CL1,CCL2,CCL3,PARK7,HCAR2,VEGFA,SPHK2,AIMP1,PRL,AHSG,ATP1B2,RBP4,CLEC7A,AGT,SELE,EPHB2,CTSS,CCL5,LGALS3,NTF3,ENPP7,INSR,CAMK1,ANXA1,MICALL2,NPPB
GO:BP	regulation of biological process	GO:0050789	0.00412447	2.38463	12122	316	249	18123	AGER,KITLG,RETN,REN,HBEGF,TNFRSF11B,CXCL16,TNFSF11,DKK1,MUC16,FABP4,KLK6,LEP,ADM,PDGFB,TNFSF14,IL16,IRF2,AGRP,TNFRSF1B,CTSD,THBD,PTX3,TNFRSF1A,IL27,F3,GAL,APOB,MPO,CSNK2A2,CTSA,MLN,VEGFD,PGF,PLAUR,APOA1,NTF4,F2R,IL18,TNFSF10,PLAT,NELL1,CXCL10,C9ORF89,RNF43,NAPB,KCNE2,IGLL1,NXPH3,GH1,CFI,TNFRSF10B,CX3CL1,DNAJB9,FST,CHGA,HGF,BMPR1A,CCL2,FGF23,IL1RN,MUSK,LCP1,CCL3,PARK7,CCL20,PI3,TEK,HAVCR1,CXCL1,CF…
GO:BP	negative regulation of catalytic activity	GO:0043086	0.00420544	2.37619	841	316	35	18123	FABP4,TNFSF14,PTX3,PLAUR,APOA1,HGF,PARK7,PI3,BIN1,VEGFA,POR,BMP7,SPOCK2,CRIM1,SPHK2,PPP2R1A,AHSG,APCS,NGF,AGT,ANGPTL4,EPHB2,GSTP1,LGALS3,WFIKKN2,LILRB4,CSNK2A1,SERPINA10,ITIH5,MSTN,LEPR,SERPINE2,LTF,ANXA1,CDKN1B
GO:BP	mast cell chemotaxis	GO:0002551	0.00426631	2.36995	13	316	5	18123	VEGFD,PGF,CHGA,SWAP70,VEGFA
GO:BP	positive regulation of defense response	GO:0031349	0.00432207	2.36431	364	316	21	18123	TNFSF11,MUC16,FABP4,IL16,TNFRSF1A,IL18,CX3CL1,CCL3,PARK7,IKBKG,S100A9,MAPK13,RIPK2,S100A12,LAG3,MMP12,AGT,NCR3,ICAM3,CCL5,MUC1
GO:BP	T cell migration	GO:0072678	0.00489651	2.31011	66	316	9	18123	CXCL16,TNFSF14,CXCL10,CCL2,CCL3,CCL20,APOD,CCL5,CD200R1
GO:BP	cell-substrate adhesion	GO:0031589	0.00513886	2.28913	368	316	21	18123	PDGFB,APOA1,CX3CL1,TEK,VEGFA,VCAM1,SPOCK2,MMP12,DEFB118,NTN4,ATP1B2,POSTN,CSF1,APOD,COL1A1,CCL25,LYVE1,MMP14,MICALL2,CD34,RASA1
GO:BP	regulation of interleukin-1 production	GO:0032652	0.00548068	2.26117	127	316	12	18123	AGER,IL16,APOA1,F2R,CX3CL1,CCL3,RIPK2,ACP5,CLEC7A,GSTP1,LILRB4,ANXA1
GO:BP	interleukin-1 production	GO:0032612	0.00548068	2.26117	127	316	12	18123	AGER,IL16,APOA1,F2R,CX3CL1,CCL3,RIPK2,ACP5,CLEC7A,GSTP1,LILRB4,ANXA1
GO:BP	extrinsic apoptotic signaling pathway	GO:0097191	0.00565628	2.24747	226	316	16	18123	KITLG,TNFRSF1B,TNFRSF1A,TNFSF10,TNFRSF10B,CX3CL1,HGF,PARK7,NGF,AGT,GSTP1,FGF10,LGALS3,IL19,CD70,ERBB3
GO:BP	regulation of cellular process	GO:0050794	0.00575918	2.23964	11517	316	239	18123	AGER,KITLG,RETN,REN,HBEGF,TNFRSF11B,CXCL16,TNFSF11,DKK1,MUC16,FABP4,KLK6,LEP,ADM,PDGFB,TNFSF14,IL16,IRF2,AGRP,TNFRSF1B,CTSD,THBD,PTX3,TNFRSF1A,IL27,F3,GAL,APOB,MPO,CSNK2A2,CTSA,MLN,VEGFD,PGF,PLAUR,APOA1,NTF4,F2R,IL18,TNFSF10,PLAT,NELL1,CXCL10,C9ORF89,RNF43,NAPB,KCNE2,IGLL1,NXPH3,GH1,TNFRSF10B,CX3CL1,DNAJB9,FST,CHGA,HGF,BMPR1A,CCL2,FGF23,IL1RN,MUSK,LCP1,CCL3,PARK7,CCL20,PI3,TEK,HAVCR1,CXCL1,HCAR2,…
GO:BP	regulation of endocrine process	GO:0044060	0.00590337	2.2289	36	316	7	18123	RETN,REN,LEP,GAL,F2R,CRHBP,AGT
GO:BP	receptor signaling pathway via JAK-STAT	GO:0007259	0.00627204	2.20259	176	316	14	18123	LEP,TNFRSF1A,F2R,IL18,GH1,CCL2,PPP2R1A,PRL,IFNL2,AGT,CRLF1,CLCF1,CCL5,IL31RA
GO:BP	cellular response to lipopolysaccharide	GO:0071222	0.00651009	2.18641	202	316	15	18123	TNFRSF1B,IL18,CXCL10,CX3CL1,CCL2,CCL3,CXCL1,LILRB2,RIPK2,CXCL6,IL36G,GSTP1,CCL5,PDCD1LG2,LTF
GO:BP	mast cell migration	GO:0097531	0.00654184	2.1843	14	316	5	18123	VEGFD,PGF,CHGA,SWAP70,VEGFA
GO:BP	regulation of transport	GO:0051049	0.0066013	2.18037	1839	316	59	18123	RETN,REN,TNFSF11,DKK1,LEP,PDGFB,IL16,TNFRSF1B,PTX3,TNFRSF1A,GAL,CSNK2A2,APOA1,F2R,CXCL10,KCNE2,GH1,CX3CL1,CHGA,CCL2,FGF23,LCP1,CCL3,PARK7,HCAR2,NRXN1,BIN1,VEGFA,LILRB2,NOV,SPHK2,AIMP1,PRL,AHSG,ATP1B2,RBP4,CRHBP,PRTN3,CLEC7A,AGT,APOD,CD22,SELE,EPHB2,FGF10,CTSS,CCL5,LGALS3,FABP5,NTF3,ENPP7,LEPR,INSR,CAMK1,SERPINE2,ANXA1,MICALL2,ERBB3,NPPB
GO:BP	mononuclear cell differentiation	GO:1903131	0.00740907	2.13024	440	316	23	18123	AGER,LEP,IL27,IL18,DNAJB9,VEGFA,LILRB2,RIPK2,VCAM1,RUNX3,LAG3,APCS,PRTN3,CSF1,CD40LG,IRF1,CLCF1,LILRB4,LEPR,ANXA1,MMP14,IL31RA,ST3GAL1
GO:BP	regulation of growth	GO:0040008	0.0076662	2.11542	680	316	30	18123	HBEGF,CXCL16,LEP,GH1,BMPR1A,MUSK,VEGFA,S100A9,NOV,GDF15,CRIM1,SPHK2,PPP2R1A,PRL,SEMA3G,RBP4,NGF,CSF1,AGT,PRSS2,ALOX15B,IGFBP2,CSNK2A1,PTPRS,MSTN,INSR,SERPINE2,MMP14,CDKN1B,NPPB
GO:BP	activation of MAPK activity	GO:0000187	0.00796633	2.09874	155	316	13	18123	TNFSF11,HGF,IKBKG,RIPK2,GDF15,FGF1,AGT,CD40LG,IGFBP6,FGF10,MAPKAPK5,NTF3,INSR
GO:BP	regulation of tumor necrosis factor production	GO:0032680	0.00816948	2.08781	180	316	14	18123	AGER,LEP,CX3CL1,CCL3,RIPK2,SPHK2,ACP5,CLEC7A,TLR1,EPHB2,GSTP1,GPNMB,LTF,CD34
GO:BP	tumor necrosis factor production	GO:0032640	0.00816948	2.08781	180	316	14	18123	AGER,LEP,CX3CL1,CCL3,RIPK2,SPHK2,ACP5,CLEC7A,TLR1,EPHB2,GSTP1,GPNMB,LTF,CD34
GO:BP	developmental growth	GO:0048589	0.0102135	1.99083	654	316	29	18123	KLK6,LEP,ADM,PTX3,GH1,BMPR1A,MUSK,VEGFA,POR,NOV,GDF15,TENM4,PRL,SEMA3G,RBP4,NGF,POSTN,FGF1,CSF1,AGT,APOD,FGF10,PTPRS,MSTN,LEPR,ALCAM,INSR,ANXA1,CDKN1B
GO:BP	carbohydrate derivative metabolic process	GO:1901135	0.0109527	1.96048	1152	316	42	18123	HBEGF,MUC16,LEP,PDGFB,PTX3,CTSA,HGF,PARK7,ST6GALNAC6,CHI3L1,SPOCK2,CMPK1,MMP12,SPHK2,APCS,FUT5,EPHA2,ST3GAL6,TPST2,HS6ST2,LYVE1,ACAN,B3GNT2,MACROD1,PLOD3,CHI3L2,CHST15,MAN1A2,ITIH5,ENPP7,MTAP,MUC1,FUT3,INSR,CHST6,B4GALT3,ST6GALNAC5,EXTL2,ENTPD5,NPPB,GPC5,ST3GAL1
GO:BP	negative regulation of blood coagulation	GO:0030195	0.0111178	1.95398	55	316	8	18123	PDGFB,THBD,F3,PLAUR,PLAT,GP1BA,SERPINE2,CD34
GO:BP	regulation of tumor necrosis factor superfamily cytokine production	GO:1903555	0.0112499	1.94885	185	316	14	18123	AGER,LEP,CX3CL1,CCL3,RIPK2,SPHK2,ACP5,CLEC7A,TLR1,EPHB2,GSTP1,GPNMB,LTF,CD34
GO:BP	tumor necrosis factor superfamily cytokine production	GO:0071706	0.0112499	1.94885	185	316	14	18123	AGER,LEP,CX3CL1,CCL3,RIPK2,SPHK2,ACP5,CLEC7A,TLR1,EPHB2,GSTP1,GPNMB,LTF,CD34
GO:BP	regulation of animal organ morphogenesis	GO:2000027	0.0112499	1.94885	185	316	14	18123	TNFRSF11B,DKK1,HGF,BMPR1A,VEGFA,BMP7,ROR1,NTN4,FGF1,CSF1,AGT,FGF10,RSPO3,CD34
GO:BP	negative regulation of cell population proliferation	GO:0008285	0.0113613	1.94457	804	316	33	18123	ADM,GAL,F2R,NELL1,CCL2,CXCL1,BMP7,LILRB2,NOV,TWSG1,SIRT2,TFF1,RUNX3,AIMP1,PRL,RBP4,NGF,APOD,IRF1,ALOX15B,GSTP1,IGFBP6,TP53I11,FGF10,PDCD1LG2,LILRB4,GPNMB,ENPP7,MSTN,SERPINE2,RAP1GAP,CGREF1,CDKN1B
GO:BP	receptor signaling pathway via STAT	GO:0097696	0.0119773	1.92164	186	316	14	18123	LEP,TNFRSF1A,F2R,IL18,GH1,CCL2,PPP2R1A,PRL,IFNL2,AGT,CRLF1,CLCF1,CCL5,IL31RA
GO:BP	positive regulation of hydrolase activity	GO:0051345	0.0123362	1.90882	733	316	31	18123	AGER,CTSD,F3,APOA1,NTF4,F2R,TNFSF10,TNFRSF10B,CX3CL1,CCL2,CCL3,CCL20,CCL22,VEGFA,S100A9,RIPK2,BCAR3,NGF,EPHA2,PRTN3,CLEC7A,AGT,CCL25,SELE,TNFSF15,CCL5,NTF3,RAP1GAP,ARHGEF10,CCL14,RASA1
GO:BP	macrophage chemotaxis	GO:0048246	0.0124195	1.9059	40	316	7	18123	CX3CL1,CCL2,CCL3,CSF1,CCL5,LGALS3,MSTN
GO:BP	tissue remodeling	GO:0048771	0.0127461	1.89462	187	316	14	18123	AGER,TNFRSF11B,TNFSF11,LEP,F2R,IL18,EPHA2,ACP5,AGT,FGF10,GPNMB,LEPR,RSPO3,MMP14
GO:BP	negative regulation of hemostasis	GO:1900047	0.0127761	1.8936	56	316	8	18123	PDGFB,THBD,F3,PLAUR,PLAT,GP1BA,SERPINE2,CD34
GO:BP	acute inflammatory response	GO:0002526	0.0128728	1.89033	115	316	11	18123	TNFSF11,F3,IL1RN,PARK7,VCAM1,PRCP,AHSG,APCS,CD163,GSTP1,IL31RA
GO:BP	positive regulation of macrophage migration	GO:1905523	0.0138686	1.85797	27	316	6	18123	CX3CL1,CCL3,CSF1,CCL5,MSTN,MMP14
GO:BP	negative regulation of cell differentiation	GO:0045596	0.0139973	1.85396	701	316	30	18123	DKK1,PDGFB,IL18,CXCL10,FST,BMPR1A,FGF23,CCL3,VEGFA,BMP7,NOV,TWSG1,SIRT2,CRIM1,RUNX3,LAG3,SEMA3G,APCS,POSTN,IRF1,EPHB2,FGF10,UCMA,LILRB4,PTPRS,CNTN2,MSTN,LTF,ANXA1,RAP1GAP
GO:BP	regulation of angiogenesis	GO:0045765	0.0140241	1.85312	361	316	20	18123	LEP,ADM,F3,VEGFD,PGF,CXCL10,CX3CL1,HGF,TEK,VEGFA,CHI3L1,PRL,STAB1,EPHA2,FGF1,AGT,ANGPTL4,GPNMB,NPPB,CD34
GO:BP	regulation of mast cell chemotaxis	GO:0060753	0.0143043	1.84453	8	316	4	18123	VEGFD,PGF,SWAP70,VEGFA
GO:BP	positive regulation of leukocyte chemotaxis	GO:0002690	0.0146304	1.83474	95	316	10	18123	TNFSF14,VEGFD,PGF,CXCL10,CCL3,SWAP70,VEGFA,CSF1,CCL5,MSTN
GO:BP	positive regulation of interleukin-12 production	GO:0032735	0.0147544	1.83108	41	316	7	18123	AGER,LEP,IL16,RIPK2,CLEC7A,CD40LG,IRF1
GO:BP	response to interleukin-1	GO:0070555	0.0156576	1.80528	217	316	15	18123	CX3CL1,CCL2,IL1RN,CCL3,CCL20,IKBKG,CCL22,MAPK13,RIPK2,CHI3L1,CCL25,SELE,CCL5,ANXA1,CCL14
GO:BP	biomineralization	GO:0110148	0.0169555	1.77069	166	316	13	18123	LEP,NELL1,BMPR1A,FGF23,CCL3,BMP7,AHSG,COL1A1,MINPP1,UCMA,GPNMB,ALPL,LTF
GO:BP	regulation of cellular component organization	GO:0051128	0.017137	1.76607	2439	316	71	18123	HBEGF,CXCL16,DKK1,KLK6,PDGFB,TNFSF14,TNFRSF1B,TNFRSF1A,CSNK2A2,PLAUR,APOA1,TNFSF10,CXCL10,NAPB,CX3CL1,HGF,MUSK,LCP1,PARK7,TEK,SWAP70,NRXN1,BIN1,VEGFA,BMP7,MDM1,LILRB2,S100A9,NOV,SIRT2,ROR1,GDF15,CRIM1,SPHK2,PPP2R1A,CTSZ,SEMA3G,ATP1B2,NGF,EPHA2,CLEC7A,AGT,PRSS2,APOD,CD22,SELE,EPHB2,LRFN1,SPTAN1,LGALS3,MAPKAPK5,CSNK2A1,ARFIP2,PLXNB2,MMP1,NTF3,PTPRS,CNTN2,MUC1,MSTN,INSR,CAMK1,SERPINE2,ANXA1,RAP1GAP,…
GO:BP	keratan sulfate biosynthetic process	GO:0018146	0.0173936	1.75961	28	316	6	18123	ST3GAL6,ACAN,B3GNT2,CHST6,B4GALT3,ST3GAL1
GO:BP	positive regulation of inflammatory response	GO:0050729	0.0175762	1.75508	142	316	12	18123	TNFSF11,FABP4,IL16,TNFRSF1A,IL18,CX3CL1,CCL3,PARK7,S100A9,MAPK13,S100A12,AGT
GO:BP	regulation of vasculature development	GO:1901342	0.0179045	1.74704	367	316	20	18123	LEP,ADM,F3,VEGFD,PGF,CXCL10,CX3CL1,HGF,TEK,VEGFA,CHI3L1,PRL,STAB1,EPHA2,FGF1,AGT,ANGPTL4,GPNMB,NPPB,CD34
GO:BP	antimicrobial humoral response	GO:0019730	0.0202916	1.69268	144	316	12	18123	CXCL10,CHGA,GNLY,PI3,CXCL1,S100A9,S100A12,DEFB118,CXCL6,PRTN3,PRSS2,LTF
GO:BP	regulation of macrophage migration	GO:1905521	0.0205258	1.6877	43	316	7	18123	CX3CL1,CCL3,CSF1,CCL5,CD200R1,MSTN,MMP14
GO:BP	negative regulation of response to wounding	GO:1903035	0.021213	1.6734	99	316	10	18123	PDGFB,THBD,F3,PLAUR,PLAT,GP1BA,APCS,PTPRS,SERPINE2,CD34
GO:BP	response to estrogen	GO:0043627	0.0223288	1.65113	79	316	9	18123	TNFRSF11B,GAL,APOA1,TEK,CRHBP,IGFBP2,MSTN,RBBP5,MMP14
GO:BP	negative regulation of molecular function	GO:0044092	0.0228151	1.64178	1228	316	43	18123	DKK1,FABP4,PDGFB,TNFSF14,PTX3,PLAUR,APOA1,KCNE2,HGF,PARK7,PI3,BIN1,VEGFA,POR,BMP7,SPOCK2,CRIM1,SPHK2,PPP2R1A,AHSG,CTSZ,APCS,CRHBP,NGF,AGT,ANGPTL4,EPHB2,GSTP1,LGALS3,WFIKKN2,LILRB4,CSNK2A1,SERPINA10,ITIH5,MSTN,LEPR,CAMK1,SERPINE2,LTF,ANXA1,RAP1GAP,CDKN1B,DKK4
GO:BP	interleukin-12 production	GO:0032615	0.0245589	1.60979	61	316	8	18123	AGER,LEP,IL16,RIPK2,ACP5,CLEC7A,CD40LG,IRF1
GO:BP	negative regulation of coagulation	GO:0050819	0.0245589	1.60979	61	316	8	18123	PDGFB,THBD,F3,PLAUR,PLAT,GP1BA,SERPINE2,CD34
GO:BP	regulation of interleukin-12 production	GO:0032655	0.0245589	1.60979	61	316	8	18123	AGER,LEP,IL16,RIPK2,ACP5,CLEC7A,CD40LG,IRF1
GO:BP	axon guidance	GO:0007411	0.0249052	1.60371	283	316	17	18123	NRXN1,VEGFA,BMP7,SEMA3G,GFRA1,NTN4,EPHA2,CHL1,EPHB2,SPTAN1,B3GNT2,GFRA2,PLXNB2,CNTN2,ALCAM,RAP1GAP,BOC
GO:BP	regulation of biological quality	GO:0065008	0.0250126	1.60184	4116	316	105	18123	AGER,KITLG,RETN,REN,MB,TNFRSF11B,TNFSF11,DKK1,FABP4,KLK6,LEP,ADM,PDGFB,TNFSF14,IRF2,TNFRSF1B,THBD,F3,GAL,APOB,MPO,CTSA,PLAUR,APOA1,F2R,IL18,PLAT,CXCL10,NAPB,KCNE2,CX3CL1,CHGA,CCL2,FGF23,IL1RN,MUSK,CCL3,PARK7,TEK,HCAR2,SWAP70,GP1BA,NRXN1,ALB,BIN1,VEGFA,POR,MDM1,LILRB2,S100A9,NOV,PRCP,TFF1,CRABP1,PECAM1,AIMP1,PRL,CTSZ,SEMA3G,CXCL6,ATP1B2,RBP4,CRHBP,NGF,ACP5,POSTN,PRTN3,CSF1,AGT,ANGPTL4,COL1A1,CD40L…
GO:BP	neuron projection guidance	GO:0097485	0.0260789	1.58371	284	316	17	18123	NRXN1,VEGFA,BMP7,SEMA3G,GFRA1,NTN4,EPHA2,CHL1,EPHB2,SPTAN1,B3GNT2,GFRA2,PLXNB2,CNTN2,ALCAM,RAP1GAP,BOC
GO:BP	cellular response to oxygen-containing compound	GO:1901701	0.0272842	1.56409	1237	316	43	18123	AGER,LEP,PDGFB,TNFRSF1B,MPO,IL18,CXCL10,GH1,CX3CL1,HGF,CCL2,FGF23,CCL3,PARK7,CXCL1,POR,BMP7,LILRB2,MAPK13,RIPK2,VCAM1,SIRT2,BCAR3,GDF15,SPHK2,PRL,AHSG,CXCL6,CRHBP,CLEC7A,AGT,IL36G,COL1A1,GSTP1,CCL5,PDCD1LG2,MSTN,INSR,SOD3,LTF,CDK2,CCNA2,ANXA1
GO:BP	regulation of lymphocyte migration	GO:2000401	0.0277747	1.55635	62	316	8	18123	TNFSF14,CXCL10,CCL2,CCL3,CCL20,APOD,CCL5,CD200R1
GO:BP	hormone secretion	GO:0046879	0.0295592	1.52931	317	316	18	18123	RETN,REN,TNFSF11,LEP,ADM,GAL,CHGA,FGF23,IL1RN,PARK7,HCAR2,NOV,AIMP1,RBP4,CRHBP,AGT,CCL5,ANXA1
GO:BP	positive regulation of interleukin-8 production	GO:0032757	0.0313378	1.50393	63	316	8	18123	LEP,F3,F2R,PARK7,CHI3L1,IL17D,CLEC7A,TLR1
GO:BP	leukocyte tethering or rolling	GO:0050901	0.0325284	1.48774	31	316	6	18123	LEP,VCAM1,SELPLG,SELL,CCL25,SELE
GO:BP	ceramide metabolic process	GO:0006672	0.0329152	1.4826	104	316	10	18123	TNFRSF1A,ST6GALNAC6,SPHK2,PPP2R1A,FUT5,ENPP7,FUT3,B4GALT3,ST6GALNAC5,ST3GAL1
GO:BP	humoral immune response	GO:0006959	0.0334281	1.47589	383	316	20	18123	CXCL10,IGLL1,CFI,CHGA,CCL2,GNLY,PI3,CXCL1,CFB,S100A9,CFH,S100A12,DEFB118,APCS,CXCL6,PRTN3,PRSS2,ZP4,LTF,CFP
GO:BP	extracellular matrix disassembly	GO:0022617	0.033552	1.47428	83	316	9	18123	LCP1,MMP7,MMP12,PRSS1,PRSS2,CTSS,MMP1,FGFR4,MMP14
GO:BP	negative regulation of wound healing	GO:0061045	0.033552	1.47428	83	316	9	18123	PDGFB,THBD,F3,PLAUR,PLAT,GP1BA,APCS,SERPINE2,CD34
GO:BP	regulation of leukocyte differentiation	GO:1902105	0.0342196	1.46572	290	316	17	18123	AGER,KITLG,TNFSF11,IL27,IL18,CCL3,LILRB2,RIPK2,RUNX3,LAG3,APCS,CSF1,IRF1,LILRB4,LTF,ANXA1,MMP14
GO:BP	endothelial cell proliferation	GO:0001935	0.0344962	1.46223	204	316	14	18123	LEP,PDGFB,F3,VEGFD,PGF,APOA1,CCL2,TEK,VEGFA,AIMP1,PRL,EPHA2,MMP14,CD34
GO:BP	eosinophil chemotaxis	GO:0048245	0.0353659	1.45142	19	316	5	18123	CX3CL1,CCL2,CCL3,CCL5,LGALS3
GO:BP	positive regulation of macrophage derived foam cell differentiation	GO:0010744	0.0353659	1.45142	19	316	5	18123	APOB,IL18,CSF1,AGT,ALOX15B
GO:BP	response to nutrient	GO:0007584	0.0360418	1.44319	178	316	13	18123	TNFRSF11B,LEP,APOA1,CXCL10,FGF23,POR,BMP7,VCAM1,POSTN,COL1A1,GSTP1,IGFBP2,ALPL
GO:BP	endocrine process	GO:0050886	0.0370102	1.43168	84	316	9	18123	RETN,REN,LEP,GAL,F2R,HCAR2,CTSZ,CRHBP,AGT
GO:BP	reactive oxygen species metabolic process	GO:0072593	0.0386068	1.41334	234	316	15	18123	LEP,PDGFB,MPO,PARK7,BMP7,HBQ1,SIRT2,PRCP,SPHK2,ACP5,CLEC7A,AGT,GSTP1,IL19,SOD3
GO:BP	cellular response to endogenous stimulus	GO:0071495	0.0395774	1.40255	1467	316	48	18123	AGER,REN,LEP,AGRP,APOB,PGF,NTF4,GH1,FST,BMPR1A,CCL2,FGF23,PARK7,NRXN1,POR,BMP7,MAPK13,RIPK2,TWSG1,VCAM1,SIRT2,BCAR3,PRCP,GDF15,CRIM1,PRL,AHSG,CRHBP,NGF,POSTN,FGF1,AGT,COL1A1,GSTP1,FGF10,CTSS,CCL5,IGFBP2,WFIKKN2,PLOD3,NTF3,MSTN,LEPR,INSR,CCNA2,ANXA1,RAP1GAP,FGFR4
GO:BP	regulation of morphogenesis of an epithelium	GO:1905330	0.0396267	1.40201	65	316	8	18123	CXCL10,HGF,VEGFA,BMP7,NTN4,FGF1,AGT,FGF10
GO:BP	odontogenesis	GO:0042476	0.0417161	1.3797	130	316	11	18123	TNFRSF11B,TNFSF11,ADM,FST,BMPR1A,BMP7,CSF1,COL1A1,FGF10,ALPL,CD34
GO:BP	glycosaminoglycan biosynthetic process	GO:0006024	0.0423182	1.37347	107	316	10	18123	PDGFB,ST3GAL6,HS6ST2,ACAN,B3GNT2,CHST15,CHST6,B4GALT3,GPC5,ST3GAL1
GO:BP	endocrine hormone secretion	GO:0060986	0.0435282	1.36123	48	316	7	18123	RETN,REN,LEP,GAL,HCAR2,CRHBP,AGT
GO:BP	hormone transport	GO:0009914	0.0448736	1.34801	327	316	18	18123	RETN,REN,TNFSF11,LEP,ADM,GAL,CHGA,FGF23,IL1RN,PARK7,HCAR2,NOV,AIMP1,RBP4,CRHBP,AGT,CCL5,ANXA1
GO:BP	regulation of hemopoiesis	GO:1903706	0.0450922	1.3459	424	316	21	18123	AGER,KITLG,TNFSF11,IL27,IL18,CCL3,GP1BA,LILRB2,RIPK2,RUNX3,LAG3,APCS,IL17D,CSF1,IRF1,LGALS3,LILRB4,RBBP5,LTF,ANXA1,MMP14
GO:BP	keratan sulfate metabolic process	GO:0042339	0.0475166	1.32315	33	316	6	18123	ST3GAL6,ACAN,B3GNT2,CHST6,B4GALT3,ST3GAL1
GO:BP	neuron projection development	GO:0031175	0.0486145	1.31323	1021	316	37	18123	AGER,KLK6,ADM,APOA1,NTF4,CX3CL1,HGF,NRXN1,NPTX1,VEGFA,BMP7,S100A9,ROR1,CTSZ,SEMA3G,GFRA1,NTN4,ATP1B2,NGF,EPHA2,POSTN,AGT,APOD,CHL1,EPHB2,SPTAN1,B3GNT2,GFRA2,PLXNB2,NTF3,PTPRS,CNTN2,ALCAM,CAMK1,RAP1GAP,BOC,MICALL2
GO:BP	interleukin-1 beta production	GO:0032611	0.0497966	1.3028	109	316	10	18123	AGER,APOA1,F2R,CX3CL1,CCL3,RIPK2,ACP5,CLEC7A,GSTP1,LILRB4
GO:BP	regulation of interleukin-1 beta production	GO:0032651	0.0497966	1.3028	109	316	10	18123	AGER,APOA1,F2R,CX3CL1,CCL3,RIPK2,ACP5,CLEC7A,GSTP1,LILRB4
GO:CC	extracellular region	GO:0005576	8.18313e-61	60.0871	4564	320	218	18964	AGER,KITLG,RETN,REN,MB,HBEGF,TNFRSF11B,CXCL16,TNFSF11,DKK1,MUC16,FABP4,KLK6,LEP,ADM,PDGFB,TNFSF14,IL16,AGRP,TNFRSF1B,SLC5A8,CTSD,THBD,PTX3,TNFRSF1A,IL27,F3,GAL,APOB,PAPPA,OLR1,MPO,CTSA,MLN,VEGFD,PGF,PLAUR,APOA1,NTF4,F2R,IL18,TNFSF10,PLAT,NELL1,CXCL10,NAPB,IGLL1,NXPH3,GH1,CFI,CX3CL1,DNAJB9,FST,CHGA,HGF,CCL2,FGF23,GNLY,IL1RN,SMPDL3A,LCP1,CCL3,PARK7,CTSF,CCL20,PI3,TEK,CXCL1,CFB,GP1BA,CPB1,APOL1,ALB,…
GO:CC	extracellular space	GO:0005615	2.32322e-47	46.6339	3595	320	179	18964	KITLG,RETN,REN,MB,HBEGF,TNFRSF11B,CXCL16,TNFSF11,DKK1,MUC16,FABP4,KLK6,LEP,ADM,PDGFB,TNFSF14,IL16,AGRP,SLC5A8,CTSD,THBD,PTX3,TNFRSF1A,IL27,F3,GAL,APOB,PAPPA,MPO,CTSA,VEGFD,PGF,APOA1,NTF4,IL18,TNFSF10,PLAT,CXCL10,NAPB,IGLL1,GH1,CFI,CX3CL1,DNAJB9,FST,CHGA,HGF,CCL2,FGF23,GNLY,IL1RN,SMPDL3A,LCP1,CCL3,PARK7,CTSF,CCL20,PI3,CXCL1,CFB,GP1BA,CPB1,APOL1,ALB,ART3,CCL22,VEGFA,BMP7,LILRB2,S100A9,TWSG1,CFH,VCA…
GO:CC	extracellular matrix	GO:0031012	1.43782e-20	19.8423	562	320	51	18964	TNFRSF11B,PDGFB,CTSD,PTX3,F3,APOA1,GH1,CTSF,PI3,GP1BA,VEGFA,BMP7,S100A9,NOV,CHI3L1,SPOCK2,MMP7,GDF15,MMP12,PRSS1,AHSG,CTSZ,SPARCL1,NTN4,APCS,POSTN,PRTN3,MMRN2,FGF1,AGT,ANGPTL4,PRSS2,SPON1,COL1A1,CLEC14A,FGF10,ACAN,CTSS,LGALS3,UCMA,PLOD3,ALPL,MMP1,ZP4,SOD3,SERPINE2,ANXA1,MMP14,CFP,GPC5,CDON
GO:CC	external encapsulating structure	GO:0030312	1.55846e-20	19.8073	563	320	51	18964	TNFRSF11B,PDGFB,CTSD,PTX3,F3,APOA1,GH1,CTSF,PI3,GP1BA,VEGFA,BMP7,S100A9,NOV,CHI3L1,SPOCK2,MMP7,GDF15,MMP12,PRSS1,AHSG,CTSZ,SPARCL1,NTN4,APCS,POSTN,PRTN3,MMRN2,FGF1,AGT,ANGPTL4,PRSS2,SPON1,COL1A1,CLEC14A,FGF10,ACAN,CTSS,LGALS3,UCMA,PLOD3,ALPL,MMP1,ZP4,SOD3,SERPINE2,ANXA1,MMP14,CFP,GPC5,CDON
GO:CC	cell surface	GO:0009986	7.86321e-18	17.1044	896	320	60	18964	AGER,HBEGF,PDGFB,THBD,TNFRSF1A,F3,PLAUR,APOA1,F2R,PLAT,CXCL10,KCNE2,IGLL1,TNFRSF10B,CX3CL1,BMPR1A,TEK,HAVCR1,GP1BA,NRXN1,VEGFA,LILRB2,VCAM1,ROR1,MMP7,LAG3,AIMP1,CTSZ,GFRA1,ATP1B2,IL12RB2,EPHA2,CLEC7A,CD22,CD40LG,CLEC14A,CD163,CRLF1,LRFN1,FGF10,LGALS3,PDCD1LG2,CD200R1,LILRB4,GFRA2,ADAM29,PLXNB2,CNTN2,LEPR,ALCAM,INSR,SERPINE2,LTF,ANXA1,IL5RA,IL31RA,GPC5,CD34,CD93,CPM
GO:CC	vesicle	GO:0031982	1.30366e-16	15.8848	4058	320	139	18964	RETN,MB,HBEGF,DKK1,MUC16,FABP4,KLK6,PDGFB,TNFRSF1B,SLC5A8,CTSD,PTX3,GAL,APOB,OLR1,MPO,CSNK2A2,CHIC2,CTSA,VEGFD,PLAUR,APOA1,NTF4,F2R,TNFSF10,PLAT,NAPB,GH1,CFI,DNAJB9,CHGA,HGF,GNLY,IL1RN,SMPDL3A,LCP1,PARK7,CTSF,CXCL1,CFB,GP1BA,NRXN1,ALB,BIN1,ART3,NPTX1,NRSN1,VEGFA,CUZD1,BMP7,LILRB2,S100A9,RIPK2,CFH,VCAM1,AMY1A,PRCP,CHI3L1,SFTPC,MMP7,GDF15,PECAM1,CNDP2,S100A12,CMPK1,PPP2R1A,PRL,STAB1,AHSG,CTSZ,SEMA3…
GO:CC	collagen-containing extracellular matrix	GO:0062023	2.17122e-12	11.6633	421	320	35	18964	PDGFB,CTSD,F3,APOA1,GH1,CTSF,BMP7,S100A9,NOV,GDF15,PRSS1,AHSG,CTSZ,SPARCL1,NTN4,APCS,POSTN,PRTN3,MMRN2,AGT,ANGPTL4,SPON1,COL1A1,CLEC14A,FGF10,ACAN,CTSS,LGALS3,PLOD3,SOD3,SERPINE2,ANXA1,CFP,GPC5,CDON
GO:CC	cell periphery	GO:0071944	2.20164e-12	11.6573	6178	320	171	18964	AGER,KITLG,REN,HBEGF,TNFRSF11B,CXCL16,TNFSF11,DKK1,MUC16,PDGFB,TNFSF14,IL16,TNFRSF1B,SLC5A8,CTSD,THBD,PTX3,TNFRSF1A,F3,APOB,OLR1,CSNK2A2,CHIC2,PLAUR,APOA1,F2R,TNFSF10,CXCL10,RNF43,KCNE2,IGLL1,GH1,TNFRSF10B,CX3CL1,BMPR1A,IL1RN,MUSK,LCP1,PARK7,CTSF,PI3,TEK,CFB,HCAR2,SWAP70,GP1BA,NRXN1,LRP1B,BIN1,ART3,NPTX1,VEGFA,BMP7,LILRB2,S100A9,NOV,VCAM1,SIRT2,ST6GALNAC6,PRCP,CHI3L1,SPOCK2,ROR1,SELPLG,MMP7,GDF15…
GO:CC	extracellular exosome	GO:0070062	1.68173e-11	10.7742	2178	320	85	18964	RETN,MB,MUC16,FABP4,SLC5A8,CTSD,APOB,MPO,CTSA,APOA1,TNFSF10,PLAT,NAPB,CFI,DNAJB9,IL1RN,SMPDL3A,LCP1,PARK7,CTSF,CFB,GP1BA,ALB,ART3,S100A9,CFH,VCAM1,AMY1A,PRCP,CHI3L1,MMP7,GDF15,PECAM1,CNDP2,CMPK1,PPP2R1A,AHSG,CTSZ,SEMA3G,GFRA1,APCS,RBP4,PRTN3,MMRN2,RPSA,ST3GAL6,STX7,AGT,KLK11,APOD,CD22,LYVE1,CHL1,ICAM3,MINPP1,ALOX15B,CPVL,GSTP1,SPTAN1,LGALS3,IGFBP2,LILRB4,PLOD3,FABP5,XPNPEP2,ALPL,SERPINA10,GGT2,MA…
GO:CC	extracellular vesicle	GO:1903561	5.11983e-11	10.2907	2263	320	86	18964	RETN,MB,MUC16,FABP4,SLC5A8,CTSD,APOB,MPO,CTSA,APOA1,TNFSF10,PLAT,NAPB,CFI,DNAJB9,IL1RN,SMPDL3A,LCP1,PARK7,CTSF,CFB,GP1BA,ALB,ART3,S100A9,CFH,VCAM1,AMY1A,PRCP,CHI3L1,MMP7,GDF15,PECAM1,CNDP2,CMPK1,PPP2R1A,AHSG,CTSZ,SEMA3G,GFRA1,APCS,RBP4,PRTN3,MMRN2,RPSA,ST3GAL6,STX7,AGT,KLK11,APOD,CD22,LYVE1,CHL1,ICAM3,MINPP1,ALOX15B,CPVL,GSTP1,SPTAN1,LGALS3,IGFBP2,LILRB4,PLOD3,FABP5,XPNPEP2,ALPL,SERPINA10,GGT2,MA…
GO:CC	extracellular organelle	GO:0043230	5.38111e-11	10.2691	2265	320	86	18964	RETN,MB,MUC16,FABP4,SLC5A8,CTSD,APOB,MPO,CTSA,APOA1,TNFSF10,PLAT,NAPB,CFI,DNAJB9,IL1RN,SMPDL3A,LCP1,PARK7,CTSF,CFB,GP1BA,ALB,ART3,S100A9,CFH,VCAM1,AMY1A,PRCP,CHI3L1,MMP7,GDF15,PECAM1,CNDP2,CMPK1,PPP2R1A,AHSG,CTSZ,SEMA3G,GFRA1,APCS,RBP4,PRTN3,MMRN2,RPSA,ST3GAL6,STX7,AGT,KLK11,APOD,CD22,LYVE1,CHL1,ICAM3,MINPP1,ALOX15B,CPVL,GSTP1,SPTAN1,LGALS3,IGFBP2,LILRB4,PLOD3,FABP5,XPNPEP2,ALPL,SERPINA10,GGT2,MA…
GO:CC	extracellular membrane-bounded organelle	GO:0065010	5.38111e-11	10.2691	2265	320	86	18964	RETN,MB,MUC16,FABP4,SLC5A8,CTSD,APOB,MPO,CTSA,APOA1,TNFSF10,PLAT,NAPB,CFI,DNAJB9,IL1RN,SMPDL3A,LCP1,PARK7,CTSF,CFB,GP1BA,ALB,ART3,S100A9,CFH,VCAM1,AMY1A,PRCP,CHI3L1,MMP7,GDF15,PECAM1,CNDP2,CMPK1,PPP2R1A,AHSG,CTSZ,SEMA3G,GFRA1,APCS,RBP4,PRTN3,MMRN2,RPSA,ST3GAL6,STX7,AGT,KLK11,APOD,CD22,LYVE1,CHL1,ICAM3,MINPP1,ALOX15B,CPVL,GSTP1,SPTAN1,LGALS3,IGFBP2,LILRB4,PLOD3,FABP5,XPNPEP2,ALPL,SERPINA10,GGT2,MA…
GO:CC	secretory granule	GO:0030141	1.03862e-09	8.98355	857	320	46	18964	RETN,KLK6,PDGFB,TNFRSF1B,CTSD,PTX3,GAL,OLR1,MPO,CSNK2A2,CTSA,VEGFD,PLAUR,APOA1,PLAT,CHGA,HGF,CXCL1,ALB,VEGFA,CUZD1,LILRB2,S100A9,PRCP,CHI3L1,SFTPC,PECAM1,S100A12,AHSG,CTSZ,SELL,CRHBP,PRTN3,STX7,PRSS2,KLK11,COL1A1,GSTP1,SPTAN1,CTSS,LGALS3,FABP5,SERPINE2,LTF,CFP,CD93
GO:CC	secretory vesicle	GO:0099503	1.10508e-09	8.95661	1027	320	51	18964	RETN,KLK6,PDGFB,TNFRSF1B,CTSD,PTX3,GAL,OLR1,MPO,CSNK2A2,CTSA,VEGFD,PLAUR,APOA1,NTF4,PLAT,CHGA,HGF,CXCL1,ALB,BIN1,VEGFA,CUZD1,LILRB2,S100A9,PRCP,CHI3L1,SFTPC,PECAM1,S100A12,AHSG,CTSZ,SELL,CRHBP,NGF,PRTN3,STX7,PRSS2,KLK11,COL1A1,GSTP1,SPTAN1,CTSS,LGALS3,FABP5,NTF3,PTPRS,SERPINE2,LTF,CFP,CD93
GO:CC	vesicle lumen	GO:0031983	1.03217e-07	6.98625	326	320	25	18964	RETN,PDGFB,CTSD,PTX3,APOB,MPO,CTSA,VEGFD,APOA1,HGF,CXCL1,ALB,VEGFA,S100A9,CHI3L1,S100A12,AHSG,CTSZ,PRTN3,PRSS2,GSTP1,SPTAN1,FABP5,LTF,CFP
GO:CC	external side of plasma membrane	GO:0009897	1.18626e-07	6.92582	409	320	28	18964	THBD,F3,CXCL10,IGLL1,BMPR1A,GP1BA,VCAM1,LAG3,GFRA1,ATP1B2,IL12RB2,CD22,CD40LG,CLEC14A,CD163,CRLF1,PDCD1LG2,CD200R1,GFRA2,ADAM29,LEPR,ALCAM,INSR,SERPINE2,ANXA1,IL5RA,IL31RA,CD34
GO:CC	endomembrane system	GO:0012505	1.65979e-07	6.77995	4651	320	128	18964	RETN,DKK1,MUC16,KLK6,PDGFB,AGRP,TNFRSF1B,CTSD,PTX3,TNFRSF1A,IL27,GAL,APOB,OLR1,MPO,CSNK2A2,CHIC2,CTSA,VEGFD,PLAUR,APOA1,NTF4,F2R,PLAT,NELL1,C9ORF89,RNF43,KCNE2,IGLL1,GH1,DNAJB9,CHGA,HGF,FGF23,PARK7,DNAJB14,CXCL1,NRXN1,APOL1,ALB,BIN1,NPTX1,NRSN1,VEGFA,POR,CUZD1,LILRB2,S100A9,VCAM1,NOTUM,ST6GALNAC6,PRCP,CHI3L1,SFTPC,GDF15,PECAM1,S100A12,SPHK2,AIMP1,PRL,AHSG,CTSZ,SPARCL1,GFRA1,SELL,CRHBP,FUT5,NGF,PO…
GO:CC	cytoplasmic vesicle	GO:0031410	2.59905e-07	6.58519	2433	320	81	18964	RETN,HBEGF,DKK1,KLK6,PDGFB,TNFRSF1B,CTSD,PTX3,GAL,APOB,OLR1,MPO,CSNK2A2,CHIC2,CTSA,VEGFD,PLAUR,APOA1,NTF4,F2R,PLAT,GH1,CHGA,HGF,GNLY,CXCL1,NRXN1,ALB,BIN1,NPTX1,NRSN1,VEGFA,CUZD1,LILRB2,S100A9,VCAM1,PRCP,CHI3L1,SFTPC,PECAM1,S100A12,PRL,STAB1,AHSG,CTSZ,GFRA1,SELL,CRHBP,NGF,PRTN3,STX7,PRSS2,KLK11,COL1A1,CD22,USE1,TLR1,CD163,GSTP1,SPTAN1,CTSS,LGALS3,IGFBP2,FABP5,GPNMB,NTF3,PTPRS,NTS,INSR,RNF148,SERPI…
GO:CC	intracellular vesicle	GO:0097708	2.86654e-07	6.54264	2438	320	81	18964	RETN,HBEGF,DKK1,KLK6,PDGFB,TNFRSF1B,CTSD,PTX3,GAL,APOB,OLR1,MPO,CSNK2A2,CHIC2,CTSA,VEGFD,PLAUR,APOA1,NTF4,F2R,PLAT,GH1,CHGA,HGF,GNLY,CXCL1,NRXN1,ALB,BIN1,NPTX1,NRSN1,VEGFA,CUZD1,LILRB2,S100A9,VCAM1,PRCP,CHI3L1,SFTPC,PECAM1,S100A12,PRL,STAB1,AHSG,CTSZ,GFRA1,SELL,CRHBP,NGF,PRTN3,STX7,PRSS2,KLK11,COL1A1,CD22,USE1,TLR1,CD163,GSTP1,SPTAN1,CTSS,LGALS3,IGFBP2,FABP5,GPNMB,NTF3,PTPRS,NTS,INSR,RNF148,SERPI…
GO:CC	secretory granule lumen	GO:0034774	3.69139e-07	6.43281	320	320	24	18964	RETN,PDGFB,CTSD,PTX3,MPO,CTSA,VEGFD,APOA1,HGF,CXCL1,ALB,VEGFA,S100A9,CHI3L1,S100A12,AHSG,CTSZ,PRTN3,PRSS2,GSTP1,SPTAN1,FABP5,LTF,CFP
GO:CC	cytoplasmic vesicle lumen	GO:0060205	4.73267e-07	6.32489	324	320	24	18964	RETN,PDGFB,CTSD,PTX3,MPO,CTSA,VEGFD,APOA1,HGF,CXCL1,ALB,VEGFA,S100A9,CHI3L1,S100A12,AHSG,CTSZ,PRTN3,PRSS2,GSTP1,SPTAN1,FABP5,LTF,CFP
GO:CC	intrinsic component of plasma membrane	GO:0031226	6.27842e-06	5.20215	1725	320	61	18964	AGER,HBEGF,TNFSF11,THBD,TNFRSF1A,F3,OLR1,PLAUR,F2R,TNFSF10,RNF43,KCNE2,MUSK,TEK,GP1BA,NRXN1,ART3,LILRB2,VCAM1,ROR1,SELPLG,PECAM1,CNTN5,TENM4,STAB1,SEMA3G,SELL,ATP1B2,IL12RB2,EPHA2,CD22,SELE,LYVE1,TNFSF15,NCR3,ICAM3,TLR1,CD40LG,EPHB2,CD163,LRFN1,NCR1,LILRB4,GPNMB,ADAM29,ICAM5,PLXNB2,ENPP7,PTPRS,CNTN2,MUC1,ALCAM,INSR,FGFR4,MMP14,CD70,BOC,ERBB3,GPC5,CDON,CD34
GO:CC	plasma membrane	GO:0005886	5.66748e-05	4.24661	5680	320	139	18964	AGER,KITLG,REN,HBEGF,TNFRSF11B,CXCL16,TNFSF11,DKK1,MUC16,PDGFB,TNFSF14,IL16,TNFRSF1B,SLC5A8,THBD,TNFRSF1A,F3,APOB,OLR1,CSNK2A2,CHIC2,PLAUR,APOA1,F2R,TNFSF10,CXCL10,RNF43,KCNE2,IGLL1,TNFRSF10B,CX3CL1,BMPR1A,IL1RN,MUSK,LCP1,PARK7,PI3,TEK,CFB,HCAR2,SWAP70,GP1BA,NRXN1,LRP1B,BIN1,ART3,NPTX1,LILRB2,S100A9,VCAM1,SIRT2,ST6GALNAC6,PRCP,ROR1,SELPLG,CRIM1,PECAM1,S100A12,LAG3,CNTN5,TENM4,PPP2R1A,STAB1,CTSZ,S…
GO:CC	side of membrane	GO:0098552	8.27131e-05	4.08243	622	320	30	18964	THBD,F3,CTSA,CXCL10,IGLL1,BMPR1A,GP1BA,VCAM1,LAG3,GFRA1,ATP1B2,IL12RB2,CD22,CD40LG,CLEC14A,CD163,CRLF1,PDCD1LG2,CD200R1,LILRB4,GFRA2,ADAM29,LEPR,ALCAM,INSR,SERPINE2,ANXA1,IL5RA,IL31RA,CD34
GO:CC	integral component of plasma membrane	GO:0005887	9.09667e-05	4.04112	1643	320	56	18964	AGER,HBEGF,TNFSF11,THBD,TNFRSF1A,OLR1,PLAUR,F2R,TNFSF10,RNF43,KCNE2,MUSK,TEK,GP1BA,NRXN1,LILRB2,VCAM1,ROR1,SELPLG,PECAM1,TENM4,STAB1,SEMA3G,SELL,ATP1B2,IL12RB2,EPHA2,CD22,SELE,LYVE1,TNFSF15,NCR3,ICAM3,TLR1,CD40LG,EPHB2,CD163,LRFN1,NCR1,LILRB4,GPNMB,ADAM29,ICAM5,PLXNB2,ENPP7,PTPRS,MUC1,ALCAM,INSR,FGFR4,MMP14,CD70,BOC,ERBB3,CDON,CD34
GO:CC	endoplasmic reticulum lumen	GO:0005788	0.000125661	3.9008	313	320	20	18964	PDGFB,IL27,APOB,PLAUR,APOA1,DNAJB9,FGF23,APOL1,ALB,NOTUM,AHSG,CTSZ,SPARCL1,CSF1,SPON1,COL1A1,MINPP1,PLOD3,SERPINA10,CFP
GO:CC	specific granule lumen	GO:0035580	0.000248563	3.60456	61	320	9	18964	RETN,CTSD,PTX3,CXCL1,CHI3L1,CTSZ,SPTAN1,LTF,CFP
GO:CC	specific granule	GO:0042581	0.000910576	3.04068	158	320	13	18964	RETN,TNFRSF1B,CTSD,PTX3,OLR1,PLAUR,CXCL1,CHI3L1,CTSZ,SPTAN1,LTF,CFP,CD93
GO:CC	receptor complex	GO:0043235	0.000968077	3.01409	522	320	25	18964	TNFRSF1B,TNFRSF1A,OLR1,GH1,BMPR1A,MUSK,TEK,LRP1B,ROR1,GFRA1,IL12RB2,EPHA2,TLR1,EPHB2,CRLF1,CD200R1,GFRA2,PLXNB2,LEPR,ALCAM,INSR,FGFR4,IL5RA,ERBB3,IL31RA
GO:CC	tertiary granule	GO:0070820	0.0012866	2.89056	163	320	13	18964	CTSD,PTX3,OLR1,CXCL1,LILRB2,PRCP,STX7,SPTAN1,CTSS,LGALS3,LTF,CFP,CD93
GO:CC	Golgi lumen	GO:0005796	0.00251349	2.59972	101	320	10	18964	MUC16,PDGFB,AGRP,FGF23,NGF,ACAN,MUC1,SOD3,MMP14,GPC5
GO:CC	vacuolar lumen	GO:0005775	0.00263056	2.57995	174	320	13	18964	RETN,CTSD,APOB,MPO,CTSA,CTSF,PRTN3,PRSS2,ACAN,CTSS,FABP5,MAN2B2,GPC5
GO:CC	endosome lumen	GO:0031904	0.00739574	2.13102	35	320	6	18964	APOB,GH1,SFTPC,PRL,NGF,CTSS
GO:CC	endocytic vesicle lumen	GO:0071682	0.00861834	2.06458	22	320	5	18964	APOB,MPO,APOA1,GNLY,LTF
GO:CC	tertiary granule lumen	GO:1904724	0.0115494	1.93744	55	320	7	18964	CTSD,PTX3,CXCL1,SPTAN1,CTSS,LTF,CFP
GO:CC	phagocytic vesicle lumen	GO:0097013	0.0145058	1.83846	5	320	3	18964	MPO,GNLY,LTF
GO:CC	blood microparticle	GO:0072562	0.0396768	1.40146	139	320	10	18964	APOA1,CFB,APOL1,ALB,CFH,PRSS1,AHSG,APCS,AGT,ANGPTL4
GO:CC	platelet alpha granule	GO:0031091	0.043926	1.35728	90	320	8	18964	PDGFB,VEGFD,HGF,ALB,VEGFA,PECAM1,AHSG,SERPINE2
KEGG	Cytokine-cytokine receptor interaction	KEGG:04060	8.16978e-22	21.0878	293	200	45	8000	TNFRSF11B,CXCL16,TNFSF11,LEP,TNFSF14,IL16,TNFRSF1B,TNFRSF1A,IL27,IL18,TNFSF10,CXCL10,GH1,TNFRSF10B,CX3CL1,BMPR1A,CCL2,IL1RN,CCL3,CCL20,CXCL1,CCL22,BMP7,GDF15,PRL,CXCL6,IL12RB2,NGF,IL17D,IFNL2,CSF1,IL36G,CCL25,TNFSF15,CD40LG,CLCF1,CCL5,IL25,MSTN,LEPR,IL19,IL5RA,CD70,IL31RA,CCL14
KEGG	Viral protein interaction with cytokine and cytokine receptor	KEGG:04061	2.37352e-10	9.62461	98	200	19	8000	TNFSF14,TNFRSF1B,TNFRSF1A,IL18,TNFSF10,CXCL10,TNFRSF10B,CX3CL1,CCL2,CCL3,CCL20,CXCL1,CCL22,CXCL6,CSF1,CCL25,CCL5,IL19,CCL14
KEGG	TNF signaling pathway	KEGG:04668	1.96743e-07	6.7061	112	200	17	8000	TNFRSF1B,TNFRSF1A,VEGFD,CXCL10,CX3CL1,CCL2,CCL20,CXCL1,IKBKG,MAPK13,VCAM1,CXCL6,CSF1,SELE,IRF1,CCL5,MMP14
KEGG	Rheumatoid arthritis	KEGG:05323	2.33381e-05	4.63193	88	200	13	8000	TNFSF11,IL18,CCL2,CCL3,CCL20,TEK,CXCL1,VEGFA,CXCL6,ACP5,CSF1,CCL5,MMP1
KEGG	PI3K-Akt signaling pathway	KEGG:04151	6.22707e-05	4.20572	353	200	26	8000	KITLG,PDGFB,VEGFD,PGF,NTF4,F2R,GH1,HGF,FGF23,TEK,IKBKG,VEGFA,PPP2R1A,PRL,NGF,EPHA2,FGF1,CSF1,COL1A1,FGF10,NTF3,INSR,CDK2,FGFR4,ERBB3,CDKN1B
KEGG	MAPK signaling pathway	KEGG:04010	0.000103564	3.98479	294	200	23	8000	KITLG,PDGFB,TNFRSF1A,VEGFD,PGF,NTF4,HGF,FGF23,TEK,IKBKG,VEGFA,MAPK13,NGF,EPHA2,FGF1,CSF1,FGF10,MAPKAPK5,NTF3,INSR,FGFR4,ERBB3,RASA1
KEGG	Ras signaling pathway	KEGG:04014	0.000460247	3.33701	231	200	19	8000	KITLG,PDGFB,VEGFD,PGF,NTF4,HGF,FGF23,TEK,IKBKG,VEGFA,NGF,EPHA2,FGF1,CSF1,FGF10,NTF3,INSR,FGFR4,RASA1
KEGG	Rap1 signaling pathway	KEGG:04015	0.000465183	3.33238	210	200	18	8000	KITLG,PDGFB,VEGFD,PGF,F2R,HGF,FGF23,TEK,VEGFA,MAPK13,NGF,EPHA2,FGF1,CSF1,FGF10,INSR,RAP1GAP,FGFR4
KEGG	Lipid and atherosclerosis	KEGG:05417	0.000606941	3.21685	214	200	18	8000	AGER,TNFRSF1A,APOB,OLR1,APOA1,IL18,TNFSF10,TNFRSF10B,CCL2,CCL3,CXCL1,IKBKG,MAPK13,VCAM1,SELE,CD40LG,CCL5,MMP1
KEGG	AGE-RAGE signaling pathway in diabetic complications	KEGG:04933	0.00065423	3.18427	100	200	12	8000	AGER,THBD,F3,VEGFD,CCL2,VEGFA,MAPK13,VCAM1,AGT,COL1A1,SELE,CDKN1B
KEGG	Fluid shear stress and atherosclerosis	KEGG:05418	0.000815924	3.08835	138	200	14	8000	PDGFB,THBD,TNFRSF1A,PLAT,BMPR1A,CCL2,IKBKG,VEGFA,MAPK13,VCAM1,PECAM1,SELE,GSTP1,GSTA4
KEGG	Cell adhesion molecules	KEGG:04514	0.00156573	2.80528	146	200	14	8000	NRXN1,VCAM1,SELPLG,PECAM1,SELL,CD22,SELE,ICAM3,CD40LG,PDCD1LG2,ICOS,CNTN2,ALCAM,CD34
KEGG	IL-17 signaling pathway	KEGG:04657	0.001658	2.78041	92	200	11	8000	CXCL10,CCL2,CCL20,CXCL1,IKBKG,S100A9,MAPK13,CXCL6,IL17D,IL25,MMP1
KEGG	Malaria	KEGG:05144	0.0193703	1.71286	49	200	7	8000	IL18,HGF,CCL2,VCAM1,PECAM1,SELE,CD40LG
KEGG	Glycosaminoglycan biosynthesis - keratan sulfate	KEGG:00533	0.0311669	1.50631	14	200	4	8000	B3GNT2,CHST6,B4GALT3,ST3GAL1
KEGG	Glycosphingolipid biosynthesis - lacto and neolacto series	KEGG:00601	0.0478907	1.31975	27	200	5	8000	FUT5,ST3GAL6,B3GNT2,FUT3,B4GALT3
REAC	Immune System	REAC:R-HSA-168256	4.46808e-11	10.3499	2038	254	99	10622	AGER,RETN,TNFRSF11B,TNFSF11,MUC16,TNFSF14,IL16,IRF2,TNFRSF1B,CTSD,PTX3,TNFRSF1A,IL27,APOB,OLR1,MPO,CTSA,PLAUR,IL18,CXCL10,GH1,CFI,CHGA,HGF,CCL2,GNLY,IL1RN,LCP1,CCL3,CTSF,CCL20,PI3,CXCL1,CFB,IKBKG,CCL22,VEGFA,LILRB2,S100A9,MAPK13,RIPK2,CFH,VCAM1,PRCP,CHI3L1,PECAM1,S100A12,LAG3,DEFB118,PPP2R1A,PRL,AHSG,CTSZ,SELL,IL12RB2,PRTN3,IFNL2,CLEC7A,CSF1,PRSS2,IL36G,COL1A1,CD22,TNFSF15,NCR3,ICAM3,TLR1,CD40LG,…
REAC	Cytokine Signaling in Immune system	REAC:R-HSA-1280215	2.03504e-09	8.69143	696	254	49	10622	AGER,TNFRSF11B,TNFSF11,TNFSF14,IL16,IRF2,TNFRSF1B,TNFRSF1A,IL27,IL18,CXCL10,GH1,HGF,CCL2,IL1RN,LCP1,CCL3,CCL20,CXCL1,IKBKG,CCL22,VEGFA,RIPK2,VCAM1,S100A12,PPP2R1A,PRL,IL12RB2,PRTN3,IFNL2,CSF1,IL36G,TNFSF15,CD40LG,IRF1,CRLF1,CLCF1,CCL5,IL25,MMP1,MTAP,MUC1,IL19,ANXA1,IL5RA,CD70,CDKN1B,BOLA2,IL31RA
REAC	Signaling by Interleukins	REAC:R-HSA-449147	6.51353e-09	8.18618	459	254	38	10622	AGER,IL16,TNFRSF1B,TNFRSF1A,IL27,IL18,CXCL10,HGF,CCL2,IL1RN,LCP1,CCL3,CCL20,CXCL1,IKBKG,CCL22,VEGFA,RIPK2,VCAM1,S100A12,PPP2R1A,IL12RB2,PRTN3,IFNL2,CSF1,IL36G,CRLF1,CLCF1,CCL5,IL25,MMP1,MTAP,MUC1,IL19,ANXA1,IL5RA,BOLA2,IL31RA
REAC	Interleukin-10 signaling	REAC:R-HSA-6783783	1.71963e-07	6.76456	45	254	12	10622	TNFRSF1B,TNFRSF1A,IL18,CXCL10,CCL2,IL1RN,CCL3,CCL20,CXCL1,CCL22,CSF1,CCL5
REAC	Chemokine receptors bind chemokines	REAC:R-HSA-380108	3.66772e-05	4.4356	57	254	11	10622	CXCL16,CXCL10,CX3CL1,CCL2,CCL3,CCL20,CXCL1,CCL22,CXCL6,CCL25,CCL5
REAC	Regulation of Insulin-like Growth Factor (IGF) transport and uptake by Insulin-like Growth Factor Binding Proteins (IGFBPs)	REAC:R-HSA-381426	0.000651376	3.18617	124	254	14	10622	APOB,PAPPA,APOA1,FGF23,APOL1,ALB,NOTUM,AHSG,SPARCL1,CSF1,IGFBP6,IGFBP2,SERPINA10,MMP1
REAC	TNFs bind their physiological receptors	REAC:R-HSA-5669034	0.00182861	2.73788	29	254	7	10622	TNFRSF11B,TNFSF11,TNFSF14,TNFRSF1B,TNFRSF1A,TNFSF15,CD70
REAC	Peptide ligand-binding receptors	REAC:R-HSA-375276	0.0018668	2.7289	195	254	17	10622	CXCL16,GAL,MLN,F2R,CXCL10,CX3CL1,CCL2,CCL3,CCL20,CXCL1,CCL22,CXCL6,AGT,CCL25,CCL5,NTS,ANXA1
REAC	Extracellular matrix organization	REAC:R-HSA-1474244	0.00410799	2.38637	298	254	21	10622	PDGFB,CTSD,MUSK,NRXN1,BMP7,VCAM1,MMP7,PECAM1,MMP12,PRSS1,NTN4,PRSS2,COL1A1,ICAM3,ACAN,CTSS,PLOD3,ICAM5,MMP1,PTPRS,MMP14
REAC	Neutrophil degranulation	REAC:R-HSA-6798695	0.00425637	2.37096	476	254	28	10622	RETN,TNFRSF1B,CTSD,PTX3,OLR1,MPO,CTSA,PLAUR,CXCL1,LILRB2,S100A9,PRCP,CHI3L1,PECAM1,S100A12,AHSG,CTSZ,SELL,PRTN3,PRSS2,GSTP1,SPTAN1,CTSS,LGALS3,FABP5,LTF,CFP,CD93
REAC	Formation of Fibrin Clot (Clotting Cascade)	REAC:R-HSA-140877	0.0146912	1.83294	39	254	7	10622	THBD,F3,F2R,GP1BA,PRCP,PRTN3,SERPINE2
REAC	Keratan sulfate biosynthesis	REAC:R-HSA-2022854	0.0190462	1.72019	28	254	6	10622	ST3GAL6,ACAN,B3GNT2,CHST6,B4GALT3,ST3GAL1
REAC	Metabolism of Angiotensinogen to Angiotensins	REAC:R-HSA-2022377	0.0222781	1.65212	18	254	5	10622	REN,CTSD,CPB1,CTSZ,AGT
REAC	Innate Immune System	REAC:R-HSA-168249	0.0385867	1.41356	1090	254	46	10622	AGER,RETN,MUC16,TNFRSF1B,CTSD,PTX3,APOB,OLR1,MPO,CTSA,PLAUR,CFI,CHGA,GNLY,PI3,CXCL1,CFB,IKBKG,LILRB2,S100A9,MAPK13,RIPK2,CFH,PRCP,CHI3L1,PECAM1,S100A12,DEFB118,PPP2R1A,AHSG,CTSZ,SELL,PRTN3,CLEC7A,PRSS2,ICAM3,TLR1,GSTP1,SPTAN1,CTSS,LGALS3,FABP5,MUC1,LTF,CFP,CD93
REAC	Immunoregulatory interactions between a Lymphoid and a non-Lymphoid cell	REAC:R-HSA-198933	0.0494594	1.30575	181	254	14	10622	LILRB2,VCAM1,SELL,COL1A1,CD22,NCR3,ICAM3,CD40LG,NCR1,CD200R1,LILRB4,SIGLEC12,ICAM5,LILRB5
WP	Differentiation Pathway	WP:WP2848	3.48595e-06	5.45768	48	193	11	7562	KITLG,TNFSF11,DKK1,PDGFB,NTF4,FST,HGF,VEGFA,FGF1,CSF1,FGF10
WP	Human Complement System	WP:WP2806	2.74954e-05	4.56074	99	193	14	7562	ADM,PTX3,PLAUR,APOA1,CFI,CFB,ALB,CFH,SELPLG,SELL,APCS,SELE,CFP,CD93
WP	IL-18 signaling pathway	WP:WP4754	8.94488e-05	4.04843	279	193	23	7562	KITLG,TNFRSF11B,CXCL16,TNFSF11,PTX3,TNFRSF1A,IL18,CCL2,CCL3,CCL20,HCAR2,BIN1,VEGFA,SPON1,COL1A1,IRF1,CCL5,PLOD3,MMP1,CNTN2,CCNA2,MMP14,NPPB
WP	PI3K-Akt Signaling Pathway	WP:WP4172	0.000310575	3.50783	345	193	25	7562	KITLG,PDGFB,VEGFD,PGF,NTF4,F2R,GH1,HGF,FGF23,TEK,IKBKG,VEGFA,PPP2R1A,PRL,NGF,EPHA2,FGF1,CSF1,COL1A1,FGF10,NTF3,INSR,CDK2,FGFR4,CDKN1B
WP	Platelet-mediated interactions with vascular and circulating cells	WP:WP4462	0.00039125	3.40755	17	193	6	7562	CCL2,VCAM1,SELPLG,SELE,CD40LG,CCL5
WP	Vitamin B12 Metabolism	WP:WP1533	0.00099996	3.00002	53	193	9	7562	APOB,MPO,APOA1,PLAT,CCL2,ALB,CCL5,INSR,SOD3
WP	Osteoblast Signaling	WP:WP322	0.00266725	2.57394	14	193	5	7562	TNFRSF11B,TNFSF11,PDGFB,FGF23,COL1A1
[truncated: 22 more rows]

## Sheet: Supplementary Data 8
Supplementary Data 8. Gene-based MAGMA result from migraine GWAS for the 58 genes that their proteins have pleiotropy on migraine.
[truncated: 64 more rows]

[truncated: 3 more sheets: Supplementary Data 9, Supplementary Data 10, Supplementary Data 11]
